# Supplementary material for: Retinal pigment epithelium extracellular vesicles are potent inducers of age‐related macular degeneration disease phenotype in the outer retina
Source: J Extracell Vesicles. 2022 Dec 21;11(12):12295. doi: 10.1002/jev2.12295 (PMC9772497; doi:10.1002/jev2.12295)
Supplement: Supplementary file 2 — Supporting Information [file JEV2-11-12295-s002.xlsx]

## Sheet: Supplementary Table 1
Supplementary Table 1: Primary and secondary antibodies used in western blot analyses.
	Target	Approximate observed MW (kDa)	Dilution	Incubation time	Supplier	Product code
				temperature
	GRP94	100	1:1000	ON / 4°C	Cell Signalling	20292
	Cathepsin D	46, 43, 28	1:10,000	1 hour / RT	Sigma	C0715
	Calpain	82	1:500	ON / 4°C	Abcam	ab89778
	Vimentin	54	1:2000	1 hour / RT	Abcam	ab92547
	Beta actin	42	1:1000	ON / 4°C	Santa Cruz	sc47778
	Alpha B Crystallin	22	1:4000	1 hour / RT	Abcam	ab76467
	SOD2	25	1:2000	1 hour / RT	Abcam	ab68155
	SOD1	18	1:2000	1 hour / RT	Abcam	ab51254
	Caspase 3	30	1:100	ON / 4°C	Abcam	ab13585
	PARP	116	1:500	ON / 4°C	Cell Signalling	9532
	CD63	30-60	1:500/1:1000	ON / 4°C	Abcam	ab59479
	CD81	20	1:500/1:1000	ON / 4°C	Abcam	ab79559
	CD9	20	1:1000	ON / 4°C	Abcam	ab236630
	BSG	45	1:1000	ON / 4°C	Proteintech	11989-1-AP
	SLC3A2	75, 115	1:1000	ON / 4°C	Proteintech	15193-1-AP
	LAMP1	100	1:1000	ON / 4°C	DSHB	H4A3
	Alix	100	1:500	ON / 4°C	Abcam	ab117600
	Rabbit anti-mouse immunoglobulins/HRP	NA	1:2000 or 1:100,000	1 hour / RT	Dako	P0260
	Swine anti-rabbit immunoglobulins/HRP	NA	1:2000	1 hour / RT	Dako	P0399
	Abbreviations: RT – room temperature, ON – overnight, MW – molecular weight.

## Sheet: Supplementary Table 2
Supplementary Table 2: List of primary antibodies used for immunofluorescence analyses.
	Target	Dilution	Supplier	Product code
	CRALBP	1:100	Abcam	ab15051
	CRYAB	1:250 - 1:500	Abcam	ab76467
	GFAP	1:1000	Dako	Z0334
	Pax6	1:200	Abcam	ab78545
	Recoverin	1:1000	Millipore	ab5585
	SNCG	1:500	Abnova	H00006623-M01A
	VSX2	1:50	Sigma-Aldrich	HPA003436
	Vimentin	1:200	Abcam	ab92547

## Sheet: Supplementary Table 3
Supplementary Table 3: Primer sequences used for pro-inflammatory gene expression activation study.
	Primer name	Forward	Reverse
	Human TBP1	5’-GATAAGAGAGCCACGAACCAC-3’	5’-CAAGAACTTAGCTGGAAAACCC-3’
	Human iNOS2	5’-CAGCGGGATGACTTTCCAAG-3’	5’-AGGCAA-GATTTGGACCTGCA-3’
	Human CCL2	5’-AGGTGACTGGGGCATTGAT-3’	5’-GCCTCCAGCATGAAAGTCTC-3’

## Sheet: Supplementary Table 4
Supplementary Table 4: Differentially expressed transcripts in apical and basal high-risk versus low-risk RPE EVs (p value corrected < 0.05).
gene_name	ensembl_transcript_id	ensembl_gene_id	description	apical	basal
AC007876.1	ENST00000527562	ENSG00000254488	novel transcript	✔	✔
AC239811.1	ENST00000593495	ENSG00000286019	notch 2 N-terminal like B [Source:NCBI gene;Acc:100996763]	✔	✔
AL121827.2	ENST00000612722	ENSG00000275620	novel transcript, antisense to NKAIN4	✔	✔
AL589669.1	ENST00000639829	ENSG00000284377	periphilin-1-like [Source:NCBI gene;Acc:105373347]	✔	✔
ARF6	ENST00000298316	ENSG00000165527	ADP ribosylation factor 6 [Source:HGNC Symbol;Acc:HGNC:659]	✔	✔
ARRDC4	ENST00000268042	ENSG00000140450	arrestin domain containing 4 [Source:HGNC Symbol;Acc:HGNC:28087]	✔	✔
BOD1L1	ENST00000040738	ENSG00000038219	biorientation of chromosomes in cell division 1 like 1 [Source:HGNC Symbol;Acc:HGNC:31792]	✔	✔
C22orf46	ENST00000402966	ENSG00000184208	chromosome 22 open reading frame 46 [Source:HGNC Symbol;Acc:HGNC:26294]	✔	✔
C6orf62	ENST00000378119	ENSG00000112308	chromosome 6 open reading frame 62 [Source:HGNC Symbol;Acc:HGNC:20998]	✔	✔
CAB39	ENST00000258418	ENSG00000135932	calcium binding protein 39 [Source:HGNC Symbol;Acc:HGNC:20292]	✔	✔
CALM1	ENST00000356978	ENSG00000198668	calmodulin 1 [Source:HGNC Symbol;Acc:HGNC:1442]	✔	✔
CBX5	ENST00000209875	ENSG00000094916	chromobox 5 [Source:HGNC Symbol;Acc:HGNC:1555]	✔	✔
CDC73	ENST00000367435	ENSG00000134371	cell division cycle 73 [Source:HGNC Symbol;Acc:HGNC:16783]	✔	✔
CDK6	ENST00000265734	ENSG00000105810	cyclin dependent kinase 6 [Source:HGNC Symbol;Acc:HGNC:1777]	✔	✔
CEBPZ	ENST00000234170	ENSG00000115816	CCAAT enhancer binding protein zeta [Source:HGNC Symbol;Acc:HGNC:24218]	✔	✔
CFDP1	ENST00000283882	ENSG00000153774	craniofacial development protein 1 [Source:HGNC Symbol;Acc:HGNC:1873]	✔	✔
CGNL1	ENST00000281282	ENSG00000128849	cingulin like 1 [Source:HGNC Symbol;Acc:HGNC:25931]	✔	✔
CLCN5	ENST00000307367	ENSG00000171365	chloride voltage-gated channel 5 [Source:HGNC Symbol;Acc:HGNC:2023]	✔	✔
CLPX	ENST00000300107	ENSG00000166855	caseinolytic mitochondrial matrix peptidase chaperone subunit [Source:HGNC Symbol;Acc:HGNC:2088]	✔	✔
CYBB	ENST00000378588	ENSG00000165168	cytochrome b-245 beta chain [Source:HGNC Symbol;Acc:HGNC:2578]	✔	✔
CYP1B1	ENST00000494864	ENSG00000138061	cytochrome P450 family 1 subfamily B member 1 [Source:HGNC Symbol;Acc:HGNC:2597]	✔	✔
DCAF8L1	ENST00000441525	ENSG00000226372	DDB1 and CUL4 associated factor 8 like 1 [Source:HGNC Symbol;Acc:HGNC:31810]	✔	✔
DDX3Y	ENST00000336079	ENSG00000067048	DEAD-box helicase 3 Y-linked [Source:HGNC Symbol;Acc:HGNC:2699]	✔	✔
DDX53	ENST00000327968	ENSG00000184735	DEAD-box helicase 53 [Source:HGNC Symbol;Acc:HGNC:20083]	✔	✔
DGKK	ENST00000611977	ENSG00000274588	diacylglycerol kinase kappa [Source:HGNC Symbol;Acc:HGNC:32395]	✔	✔
DNAJB4	ENST00000370763	ENSG00000162616	DnaJ heat shock protein family (Hsp40) member B4 [Source:HGNC Symbol;Acc:HGNC:14886]	✔	✔
DNAJC13	ENST00000260818	ENSG00000138246	DnaJ heat shock protein family (Hsp40) member C13 [Source:HGNC Symbol;Acc:HGNC:30343]	✔	✔
DNTTIP2	ENST00000436063	ENSG00000067334	deoxynucleotidyltransferase terminal interacting protein 2 [Source:HGNC Symbol;Acc:HGNC:24013]	✔	✔
EFHC2	ENST00000420999	ENSG00000183690	EF-hand domain containing 2 [Source:HGNC Symbol;Acc:HGNC:26233]	✔	✔
EIF4B	ENST00000262056	ENSG00000063046	eukaryotic translation initiation factor 4B [Source:HGNC Symbol;Acc:HGNC:3285]	✔	✔
EMC2	ENST00000220853	ENSG00000104412	ER membrane protein complex subunit 2 [Source:HGNC Symbol;Acc:HGNC:28963]	✔	✔
ETAA1	ENST00000272342	ENSG00000143971	ETAA1, ATR kinase activator [Source:HGNC Symbol;Acc:HGNC:24648]	✔	✔
FGF13	ENST00000305414	ENSG00000129682	fibroblast growth factor 13 [Source:HGNC Symbol;Acc:HGNC:3670]	✔	✔
FRA10AC1	ENST00000359204	ENSG00000148690	FRA10A associated CGG repeat 1 [Source:HGNC Symbol;Acc:HGNC:1162]	✔	✔
FRMPD3	ENST00000276185	ENSG00000147234	FERM and PDZ domain containing 3 [Source:HGNC Symbol;Acc:HGNC:29382]	✔	✔
GALNT1	ENST00000269195	ENSG00000141429	polypeptide N-acetylgalactosaminyltransferase 1 [Source:HGNC Symbol;Acc:HGNC:4123]	✔	✔
GCC2	ENST00000309863	ENSG00000135968	GRIP and coiled-coil domain containing 2 [Source:HGNC Symbol;Acc:HGNC:23218]	✔	✔
GNAQ	ENST00000286548	ENSG00000156052	G protein subunit alpha q [Source:HGNC Symbol;Acc:HGNC:4390]	✔	✔
HEPH	ENST00000336279	ENSG00000089472	hephaestin [Source:HGNC Symbol;Acc:HGNC:4866]	✔	✔
HIPK2	ENST00000342645	ENSG00000064393	homeodomain interacting protein kinase 2 [Source:HGNC Symbol;Acc:HGNC:14402]	✔	✔
HLA-DRB1	ENST00000328980	ENSG00000206306	major histocompatibility complex, class II, DR beta 1 [Source:HGNC Symbol;Acc:HGNC:4948]	✔	✔
HNRNPH2	ENST00000316594	ENSG00000126945	heterogeneous nuclear ribonucleoprotein H2 [Source:HGNC Symbol;Acc:HGNC:5042]	✔	✔
HSP90B1	ENST00000299767	ENSG00000166598	heat shock protein 90 beta family member 1 [Source:HGNC Symbol;Acc:HGNC:12028]	✔	✔
HUWE1	ENST00000262854	ENSG00000086758	HECT, UBA and WWE domain containing 1, E3 ubiquitin protein ligase [Source:HGNC Symbol;Acc:HGNC:30892]	✔	✔
IFT57	ENST00000264538	ENSG00000114446	intraflagellar transport 57 [Source:HGNC Symbol;Acc:HGNC:17367]	✔	✔
IGFBP5	ENST00000233813	ENSG00000115461	insulin like growth factor binding protein 5 [Source:HGNC Symbol;Acc:HGNC:5474]	✔	✔
IGFN1	ENST00000335211	ENSG00000163395	immunoglobulin-like and fibronectin type III domain containing 1 [Source:HGNC Symbol;Acc:HGNC:24607]	✔	✔
IGIP	ENST00000333305	ENSG00000182700	IgA inducing protein [Source:HGNC Symbol;Acc:HGNC:33847]	✔	✔
INTS13	ENST00000261191	ENSG00000064102	integrator complex subunit 13 [Source:HGNC Symbol;Acc:HGNC:20174]	✔	✔
IPO7	ENST00000379719	ENSG00000205339	importin 7 [Source:HGNC Symbol;Acc:HGNC:9852]	✔	✔
ITGB8	ENST00000222573	ENSG00000105855	integrin subunit beta 8 [Source:HGNC Symbol;Acc:HGNC:6163]	✔	✔
JCAD	ENST00000375377	ENSG00000165757	junctional cadherin 5 associated [Source:HGNC Symbol;Acc:HGNC:29283]	✔	✔
KCTD3	ENST00000259154	ENSG00000136636	potassium channel tetramerization domain containing 3 [Source:HGNC Symbol;Acc:HGNC:21305]	✔	✔
KIF5B	ENST00000302418	ENSG00000170759	kinesin family member 5B [Source:HGNC Symbol;Acc:HGNC:6324]	✔	✔
LRAT	ENST00000336356	ENSG00000121207	lecithin retinol acyltransferase [Source:HGNC Symbol;Acc:HGNC:6685]	✔	✔
MAPRE1	ENST00000375571	ENSG00000101367	microtubule associated protein RP/EB family member 1 [Source:HGNC Symbol;Acc:HGNC:6890]	✔	✔
MED13	ENST00000397786	ENSG00000108510	mediator complex subunit 13 [Source:HGNC Symbol;Acc:HGNC:22474]	✔	✔
MFAP1	ENST00000267812	ENSG00000140259	microfibril associated protein 1 [Source:HGNC Symbol;Acc:HGNC:7032]	✔	✔
MIB1	ENST00000261537	ENSG00000101752	mindbomb E3 ubiquitin protein ligase 1 [Source:HGNC Symbol;Acc:HGNC:21086]	✔	✔
MPHOSPH8	ENST00000361479	ENSG00000196199	M-phase phosphoprotein 8 [Source:HGNC Symbol;Acc:HGNC:29810]	✔	✔
MRFAP1L1	ENST00000320848	ENSG00000178988	Morf4 family associated protein 1 like 1 [Source:HGNC Symbol;Acc:HGNC:28796]	✔	✔
NARS	ENST00000256854	ENSG00000134440	asparaginyl-tRNA synthetase [Source:HGNC Symbol;Acc:HGNC:7643]	✔	✔
NBPF14	ENST00000614999	ENSG00000270629	NBPF member 14 [Source:HGNC Symbol;Acc:HGNC:25232]	✔	✔
NLGN4Y	ENST00000382868	ENSG00000165246	neuroligin 4 Y-linked [Source:HGNC Symbol;Acc:HGNC:15529]	✔	✔
NORAD	ENST00000565493	ENSG00000260032	non-coding RNA activated by DNA damage [Source:HGNC Symbol;Acc:HGNC:44311]	✔	✔
NRK	ENST00000243300	ENSG00000123572	Nik related kinase [Source:HGNC Symbol;Acc:HGNC:25391]	✔	✔
NUDT3	ENST00000607016	ENSG00000272325	nudix hydrolase 3 [Source:HGNC Symbol;Acc:HGNC:8050]	✔	✔
OTUD7B	ENST00000581312	ENSG00000264522	OTU deubiquitinase 7B [Source:HGNC Symbol;Acc:HGNC:16683]	✔	✔
PANK3	ENST00000239231	ENSG00000120137	pantothenate kinase 3 [Source:HGNC Symbol;Acc:HGNC:19365]	✔	✔
PCYT1B	ENST00000379144	ENSG00000102230	phosphate cytidylyltransferase 1, choline, beta [Source:HGNC Symbol;Acc:HGNC:8755]	✔	✔
PGK1	ENST00000373316	ENSG00000102144	phosphoglycerate kinase 1 [Source:HGNC Symbol;Acc:HGNC:8896]	✔	✔
PHEX	ENST00000379374	ENSG00000102174	phosphate regulating endopeptidase homolog X-linked [Source:HGNC Symbol;Acc:HGNC:8918]	✔	✔
PHF10	ENST00000612128	ENSG00000130024	PHD finger protein 10 [Source:HGNC Symbol;Acc:HGNC:18250]	✔	✔
PINK1	ENST00000321556	ENSG00000158828	PTEN induced kinase 1 [Source:HGNC Symbol;Acc:HGNC:14581]	✔	✔
PRPF40A	ENST00000410080	ENSG00000196504	pre-mRNA processing factor 40 homolog A [Source:HGNC Symbol;Acc:HGNC:16463]	✔	✔
PTEN	ENST00000371953	ENSG00000171862	phosphatase and tensin homolog [Source:HGNC Symbol;Acc:HGNC:9588]	✔	✔
PTP4A2	ENST00000602725	ENSG00000184007	protein tyrosine phosphatase type IVA, member 2 [Source:HGNC Symbol;Acc:HGNC:9635]	✔	✔
PTPN11	ENST00000351677	ENSG00000179295	protein tyrosine phosphatase, non-receptor type 11 [Source:HGNC Symbol;Acc:HGNC:9644]	✔	✔
PURA	ENST00000331327	ENSG00000185129	purine rich element binding protein A [Source:HGNC Symbol;Acc:HGNC:9701]	✔	✔
RAB11A	ENST00000261890	ENSG00000103769	RAB11A, member RAS oncogene family [Source:HGNC Symbol;Acc:HGNC:9760]	✔	✔
RAB2A	ENST00000262646	ENSG00000104388	RAB2A, member RAS oncogene family [Source:HGNC Symbol;Acc:HGNC:9763]	✔	✔
RABGAP1	ENST00000373647	ENSG00000011454	RAB GTPase activating protein 1 [Source:HGNC Symbol;Acc:HGNC:17155]	✔	✔
RALA	ENST00000005257	ENSG00000006451	RAS like proto-oncogene A [Source:HGNC Symbol;Acc:HGNC:9839]	✔	✔
RANBP2	ENST00000283195	ENSG00000153201	RAN binding protein 2 [Source:HGNC Symbol;Acc:HGNC:9848]	✔	✔
RARS	ENST00000231572	ENSG00000113643	arginyl-tRNA synthetase [Source:HGNC Symbol;Acc:HGNC:9870]	✔	✔
RIN2	ENST00000255006	ENSG00000132669	Ras and Rab interactor 2 [Source:HGNC Symbol;Acc:HGNC:18750]	✔	✔
RMND5A	ENST00000283632	ENSG00000153561	required for meiotic nuclear division 5 homolog A [Source:HGNC Symbol;Acc:HGNC:25850]	✔	✔
RNF20	ENST00000389120	ENSG00000155827	ring finger protein 20 [Source:HGNC Symbol;Acc:HGNC:10062]	✔	✔
ROCK1	ENST00000399799	ENSG00000067900	Rho associated coiled-coil containing protein kinase 1 [Source:HGNC Symbol;Acc:HGNC:10251]	✔	✔
RPL37	ENST00000274242	ENSG00000145592	ribosomal protein L37 [Source:HGNC Symbol;Acc:HGNC:10347]	✔	✔
RSF1	ENST00000308488	ENSG00000048649	remodeling and spacing factor 1 [Source:HGNC Symbol;Acc:HGNC:18118]	✔	✔
SAV1	ENST00000324679	ENSG00000151748	salvador family WW domain containing protein 1 [Source:HGNC Symbol;Acc:HGNC:17795]	✔	✔
SEC62	ENST00000337002	ENSG00000008952	SEC62 homolog, preprotein translocation factor [Source:HGNC Symbol;Acc:HGNC:11846]	✔	✔
SEC63	ENST00000369002	ENSG00000025796	SEC63 homolog, protein translocation regulator [Source:HGNC Symbol;Acc:HGNC:21082]	✔	✔
SETD2	ENST00000409792	ENSG00000181555	SET domain containing 2, histone lysine methyltransferase [Source:HGNC Symbol;Acc:HGNC:18420]	✔	✔
SFPQ	ENST00000357214	ENSG00000116560	splicing factor proline and glutamine rich [Source:HGNC Symbol;Acc:HGNC:10774]	✔	✔
SH3BGRL	ENST00000373212	ENSG00000131171	SH3 domain binding glutamate rich protein like [Source:HGNC Symbol;Acc:HGNC:10823]	✔	✔
SMARCC1	ENST00000254480	ENSG00000173473	SWI/SNF related, matrix associated, actin dependent regulator of chromatin subfamily c member 1 [Source:HGNC Symbol;Acc:HGNC:11104]	✔	✔
SOD3	ENST00000382120	ENSG00000109610	superoxide dismutase 3 [Source:HGNC Symbol;Acc:HGNC:11181]	✔	✔
SRPX2	ENST00000373004	ENSG00000102359	sushi repeat containing protein X-linked 2 [Source:HGNC Symbol;Acc:HGNC:30668]	✔	✔
SRSF1	ENST00000582730	ENSG00000136450	serine and arginine rich splicing factor 1 [Source:HGNC Symbol;Acc:HGNC:10780]	✔	✔
ST13	ENST00000216218	ENSG00000100380	ST13, Hsp70 interacting protein [Source:HGNC Symbol;Acc:HGNC:11343]	✔	✔
STK38L	ENST00000389032	ENSG00000211455	serine/threonine kinase 38 like [Source:HGNC Symbol;Acc:HGNC:17848]	✔	✔
STK39	ENST00000355999	ENSG00000198648	serine/threonine kinase 39 [Source:HGNC Symbol;Acc:HGNC:17717]	✔	✔
SYNJ2BP	ENST00000256366	ENSG00000213463	synaptojanin 2 binding protein [Source:HGNC Symbol;Acc:HGNC:18955]	✔	✔
SYNPO	ENST00000307662	ENSG00000171992	synaptopodin [Source:HGNC Symbol;Acc:HGNC:30672]	✔	✔
TAF13	ENST00000338366	ENSG00000197780	TATA-box binding protein associated factor 13 [Source:HGNC Symbol;Acc:HGNC:11546]	✔	✔
TEX13C	ENST00000632600	ENSG00000282815	TEX13 family member C [Source:HGNC Symbol;Acc:HGNC:52277]	✔	✔
TGFB3	ENST00000238682	ENSG00000119699	transforming growth factor beta 3 [Source:HGNC Symbol;Acc:HGNC:11769]	✔	✔
TLR7	ENST00000380659	ENSG00000196664	toll like receptor 7 [Source:HGNC Symbol;Acc:HGNC:15631]	✔	✔
TMSB4Y	ENST00000284856	ENSG00000154620	thymosin beta 4 Y-linked [Source:HGNC Symbol;Acc:HGNC:11882]	✔	✔
TPR	ENST00000367478	ENSG00000047410	translocated promoter region, nuclear basket protein [Source:HGNC Symbol;Acc:HGNC:12017]	✔	✔
TRGV4	ENST00000390345	ENSG00000211698	T cell receptor gamma variable 4 [Source:HGNC Symbol;Acc:HGNC:12289]	✔	✔
TRIP11	ENST00000267622	ENSG00000100815	thyroid hormone receptor interactor 11 [Source:HGNC Symbol;Acc:HGNC:12305]	✔	✔
TSR2	ENST00000375151	ENSG00000158526	TSR2, ribosome maturation factor [Source:HGNC Symbol;Acc:HGNC:25455]	✔	✔
TTTY14	ENST00000447937	ENSG00000176728	testis-specific transcript, Y-linked 14 [Source:HGNC Symbol;Acc:HGNC:18495]	✔	✔
UBXN4	ENST00000272638	ENSG00000144224	UBX domain protein 4 [Source:HGNC Symbol;Acc:HGNC:14860]	✔	✔
USP12	ENST00000282344	ENSG00000152484	ubiquitin specific peptidase 12 [Source:HGNC Symbol;Acc:HGNC:20485]	✔	✔
USP34	ENST00000398571	ENSG00000115464	ubiquitin specific peptidase 34 [Source:HGNC Symbol;Acc:HGNC:20066]	✔	✔
USP9Y	ENST00000338981	ENSG00000114374	ubiquitin specific peptidase 9 Y-linked [Source:HGNC Symbol;Acc:HGNC:12633]	✔	✔
UTRN	ENST00000367526	ENSG00000152818	utrophin [Source:HGNC Symbol;Acc:HGNC:12635]	✔	✔
WWTR1	ENST00000465804	ENSG00000018408	WW domain containing transcription regulator 1 [Source:HGNC Symbol;Acc:HGNC:24042]	✔	✔
ZBTB44	ENST00000525842	ENSG00000196323	zinc finger and BTB domain containing 44 [Source:HGNC Symbol;Acc:HGNC:25001]	✔	✔
ZC3H15	ENST00000337859	ENSG00000065548	zinc finger CCCH-type containing 15 [Source:HGNC Symbol;Acc:HGNC:29528]	✔	✔
ZNF106	ENST00000263805	ENSG00000103994	zinc finger protein 106 [Source:HGNC Symbol;Acc:HGNC:12886]	✔	✔
ZNF326	ENST00000340281	ENSG00000162664	zinc finger protein 326 [Source:HGNC Symbol;Acc:HGNC:14104]	✔	✔
ZNF330	ENST00000262990	ENSG00000109445	zinc finger protein 330 [Source:HGNC Symbol;Acc:HGNC:15462]	✔	✔
ZNF354B	ENST00000322434	ENSG00000178338	zinc finger protein 354B [Source:HGNC Symbol;Acc:HGNC:17197]	✔	✔
ZNF654	ENST00000636215	ENSG00000175105	zinc finger protein 654 [Source:HGNC Symbol;Acc:HGNC:25612]	✔	✔
A1BG	ENST00000263100	ENSG00000121410	alpha-1-B glycoprotein [Source:HGNC Symbol;Acc:HGNC:5]	✔
AARS	ENST00000261772	ENSG00000090861	alanyl-tRNA synthetase [Source:HGNC Symbol;Acc:HGNC:20]	✔
ABCB5	ENST00000404938	ENSG00000004846	ATP binding cassette subfamily B member 5 [Source:HGNC Symbol;Acc:HGNC:46]	✔
ABCE1	ENST00000296577	ENSG00000164163	ATP binding cassette subfamily E member 1 [Source:HGNC Symbol;Acc:HGNC:69]	✔
ABCF2	ENST00000222388	ENSG00000285292	ATP binding cassette subfamily F member 2 [Source:HGNC Symbol;Acc:HGNC:71]	✔
ABHD10	ENST00000273359	ENSG00000144827	abhydrolase domain containing 10 [Source:HGNC Symbol;Acc:HGNC:25656]	✔
ABHD4	ENST00000216327	ENSG00000100439	abhydrolase domain containing 4 [Source:HGNC Symbol;Acc:HGNC:20154]	✔
ABHD5	ENST00000458276	ENSG00000011198	abhydrolase domain containing 5 [Source:HGNC Symbol;Acc:HGNC:21396]	✔
ABHD8	ENST00000247706	ENSG00000127220	abhydrolase domain containing 8 [Source:HGNC Symbol;Acc:HGNC:23759]	✔
ABL1	ENST00000318560	ENSG00000097007	ABL proto-oncogene 1, non-receptor tyrosine kinase [Source:HGNC Symbol;Acc:HGNC:76]	✔
AC003001.1	ENST00000443247	ENSG00000235461	novel transcript	✔
AC003666.1	ENST00000454113	ENSG00000227042	novel transcript	✔
AC004835.1	ENST00000428222	ENSG00000230392	novel transcript	✔
AC005332.6	ENST00000620266	ENSG00000278730	novel transcript	✔
AC006042.2	ENST00000428660	ENSG00000233108	novel transcript	✔
AC007298.2	ENST00000551849	ENSG00000257878	novel transcript, antisense to LTA4H	✔
AC008115.4	ENST00000619780	ENSG00000275963	novel transcript	✔
AC008554.1	ENST00000427401	ENSG00000237440	zinc finger protein 737 [Source:NCBI gene;Acc:100129842]	✔
AC008755.1	ENST00000253048	ENSG00000130749	zinc finger CCCH-type containing 4 [Source:NCBI gene;Acc:23211]	✔
AC009779.2	ENST00000552576	ENSG00000258056	novel transcript, antisense to CD63	✔
AC011405.1	ENST00000510110	ENSG00000249593	novel transcript	✔
AC015522.1	ENST00000523678	ENSG00000254202	novel transcript	✔
AC019330.1	ENST00000440609	ENSG00000225421	novel transcript	✔
AC021224.1	ENST00000573479	ENSG00000262477		✔
AC022098.1	ENST00000588387	ENSG00000267169	novel transcript, antisense to LPHN1	✔
AC022150.4	ENST00000598322	ENSG00000269825	novel transcript, sense intronic to ZNF83	✔
AC022400.8	ENST00000625041	ENSG00000279088	TEC	✔
AC024337.1	ENST00000558860	ENSG00000259702	novel transcript	✔
AC026725.1	ENST00000511327	ENSG00000249713	novel transcript	✔
AC051619.7	ENST00000568314	ENSG00000259932	novel transcript	✔
AC051619.8	ENST00000563103	ENSG00000260035	novel transcript	✔
AC074035.1	ENST00000420725	ENSG00000236513	novel transcript	✔
AC087190.3	ENST00000574616	ENSG00000263244	novel transcript, 3' overlapping chromosome 16 open reading frame 72	✔
AC092338.1	ENST00000268383	ENSG00000140743	cerebellar degeneration related protein 2 [Source:NCBI gene;Acc:1039]	✔
AC103691.1	ENST00000619654	ENSG00000274383	novel transcript, antisense to ANKDD1A	✔
AC104083.1	ENST00000569449	ENSG00000260244	novel transcript, overlapping GUCY1A3	✔
AC104260.2	ENST00000623551	ENSG00000280304	TEC	✔
AC107419.1	ENST00000422048	ENSG00000228933	novel transcript	✔
AC109326.1	ENST00000624705	ENSG00000279602	TEC	✔
AC112491.1	ENST00000602890	ENSG00000269888	novel transcript	✔
AC113167.1	ENST00000505109	ENSG00000214942	novel transcript	✔
AC118549.1	ENST00000370798	ENSG00000036549	zinc finger ZZ-type containing 3 [Source:NCBI gene;Acc:26009]	✔
AC234301.1	ENST00000633570	ENSG00000278082	novel immunoglobulin heavy variable gene	✔
AC242842.3	ENST00000621744	ENSG00000286185	Neuroblastoma breakpoint family member 19 [Source:UniProtKB/Swiss-Prot;Acc:A0A087WUL8]	✔
AC243791.3	ENST00000632299	ENSG00000282788	novel transcript	✔
AC243922.3	ENST00000627823	ENSG00000281650	glucuronidase, beta (GUSB) pseudogene	✔
AC245060.5	ENST00000610778	ENSG00000274422	novel transcript	✔
AC254633.1	ENST00000606790	ENSG00000272482	novel transcript	✔
ACAT1	ENST00000265838	ENSG00000075239	acetyl-CoA acetyltransferase 1 [Source:HGNC Symbol;Acc:HGNC:93]	✔
ACBD3	ENST00000366812	ENSG00000182827	acyl-CoA binding domain containing 3 [Source:HGNC Symbol;Acc:HGNC:15453]	✔
ACBD6	ENST00000367595	ENSG00000230124	acyl-CoA binding domain containing 6 [Source:HGNC Symbol;Acc:HGNC:23339]	✔
ACTA2	ENST00000224784	ENSG00000107796	actin, alpha 2, smooth muscle, aorta [Source:HGNC Symbol;Acc:HGNC:130]	✔
ACTB	ENST00000331789	ENSG00000075624	actin beta [Source:HGNC Symbol;Acc:HGNC:132]	✔
ACTN1	ENST00000193403	ENSG00000072110	actinin alpha 1 [Source:HGNC Symbol;Acc:HGNC:163]	✔
ACTN4	ENST00000252699	ENSG00000130402	actinin alpha 4 [Source:HGNC Symbol;Acc:HGNC:166]	✔
ACTR10	ENST00000254286	ENSG00000131966	actin related protein 10 homolog [Source:HGNC Symbol;Acc:HGNC:17372]	✔
ACTR2	ENST00000260641	ENSG00000138071	ARP2 actin related protein 2 homolog [Source:HGNC Symbol;Acc:HGNC:169]	✔
ACTR3	ENST00000263238	ENSG00000115091	ARP3 actin related protein 3 homolog [Source:HGNC Symbol;Acc:HGNC:170]	✔
ACTRT1	ENST00000371124	ENSG00000123165	actin related protein T1 [Source:HGNC Symbol;Acc:HGNC:24027]	✔
ADAMTSL5	ENST00000330475	ENSG00000185761	ADAMTS like 5 [Source:HGNC Symbol;Acc:HGNC:27912]	✔
ADD3	ENST00000277900	ENSG00000148700	adducin 3 [Source:HGNC Symbol;Acc:HGNC:245]	✔
ADH5	ENST00000296412	ENSG00000197894	alcohol dehydrogenase 5 (class III), chi polypeptide [Source:HGNC Symbol;Acc:HGNC:253]	✔
ADO	ENST00000373783	ENSG00000181915	2-aminoethanethiol dioxygenase [Source:HGNC Symbol;Acc:HGNC:23506]	✔
ADPRHL2	ENST00000373178	ENSG00000116863	ADP-ribosylhydrolase like 2 [Source:HGNC Symbol;Acc:HGNC:21304]	✔
ADSS	ENST00000366535	ENSG00000035687	adenylosuccinate synthase [Source:HGNC Symbol;Acc:HGNC:292]	✔
AEBP1	ENST00000223357	ENSG00000106624	AE binding protein 1 [Source:HGNC Symbol;Acc:HGNC:303]	✔
AES	ENST00000221561	ENSG00000104964	amino-terminal enhancer of split [Source:HGNC Symbol;Acc:HGNC:307]	✔
AFF1	ENST00000307808	ENSG00000172493	AF4/FMR2 family member 1 [Source:HGNC Symbol;Acc:HGNC:7135]	✔
AFF4	ENST00000265343	ENSG00000072364	AF4/FMR2 family member 4 [Source:HGNC Symbol;Acc:HGNC:17869]	✔
AFG3L2	ENST00000269143	ENSG00000141385	AFG3 like matrix AAA peptidase subunit 2 [Source:HGNC Symbol;Acc:HGNC:315]	✔
AGFG1	ENST00000310078	ENSG00000173744	ArfGAP with FG repeats 1 [Source:HGNC Symbol;Acc:HGNC:5175]	✔
AGGF1	ENST00000312916	ENSG00000164252	angiogenic factor with G-patch and FHA domains 1 [Source:HGNC Symbol;Acc:HGNC:24684]	✔
AGO1	ENST00000373204	ENSG00000092847	argonaute RISC catalytic component 1 [Source:HGNC Symbol;Acc:HGNC:3262]	✔
AGPS	ENST00000264167	ENSG00000018510	alkylglycerone phosphate synthase [Source:HGNC Symbol;Acc:HGNC:327]	✔
AHNAK	ENST00000257247	ENSG00000124942	AHNAK nucleoprotein [Source:HGNC Symbol;Acc:HGNC:347]	✔
AHNAK2	ENST00000333244	ENSG00000185567	AHNAK nucleoprotein 2 [Source:HGNC Symbol;Acc:HGNC:20125]	✔
AHR	ENST00000242057	ENSG00000106546	aryl hydrocarbon receptor [Source:HGNC Symbol;Acc:HGNC:348]	✔
AHSA1	ENST00000216479	ENSG00000100591	activator of HSP90 ATPase activity 1 [Source:HGNC Symbol;Acc:HGNC:1189]	✔
AIDA	ENST00000340020	ENSG00000186063	axin interactor, dorsalization associated [Source:HGNC Symbol;Acc:HGNC:25761]	✔
AIP	ENST00000279146	ENSG00000110711	aryl hydrocarbon receptor interacting protein [Source:HGNC Symbol;Acc:HGNC:358]	✔
AKAP11	ENST00000025301	ENSG00000023516	A-kinase anchoring protein 11 [Source:HGNC Symbol;Acc:HGNC:369]	✔
AKIRIN2	ENST00000257787	ENSG00000135334	akirin 2 [Source:HGNC Symbol;Acc:HGNC:21407]	✔
AKR1B1	ENST00000285930	ENSG00000085662	aldo-keto reductase family 1 member B [Source:HGNC Symbol;Acc:HGNC:381]	✔
AKR7A2	ENST00000235835	ENSG00000053371	aldo-keto reductase family 7 member A2 [Source:HGNC Symbol;Acc:HGNC:389]	✔
AL034397.3	ENST00000621933	ENSG00000274536	novel transcript, antisense VSIG4	✔
AL034399.2	ENST00000430140	ENSG00000236064	novel transcript, antisense to MID2	✔
AL121578.3	ENST00000567273	ENSG00000259977	novel transcript	✔
AL133166.1	ENST00000548306	ENSG00000257522	novel transcript	✔
AL135905.2	ENST00000370651	ENSG00000285976	novel protein	✔
AL157700.1	ENST00000561973	ENSG00000260118	novel transcript	✔
AL357507.1	ENST00000435946	ENSG00000223786	novel transcript	✔
AL359740.1	ENST00000624340	ENSG00000280375	TEC	✔
AL359851.1	ENST00000569460	ENSG00000260585	novel transcript	✔
AL391121.1	ENST00000607967	ENSG00000272933	novel transcript	✔
AL391294.1	ENST00000641352	ENSG00000284618	novel transcript	✔
AL683813.1	ENST00000435597	ENSG00000232611	novel transcript	✔
AL731577.2	ENST00000508096	ENSG00000249456	novel transcript, sense overlapping ZRANB1	✔
AL928596.1	ENST00000636738	ENSG00000283631	novel transcript	✔
ALAD	ENST00000409155	ENSG00000148218	aminolevulinate dehydratase [Source:HGNC Symbol;Acc:HGNC:395]	✔
ALDH1A1	ENST00000297785	ENSG00000165092	aldehyde dehydrogenase 1 family member A1 [Source:HGNC Symbol;Acc:HGNC:402]	✔
ALDH1B1	ENST00000377698	ENSG00000137124	aldehyde dehydrogenase 1 family member B1 [Source:HGNC Symbol;Acc:HGNC:407]	✔
ALDH1L2	ENST00000258494	ENSG00000136010	aldehyde dehydrogenase 1 family member L2 [Source:HGNC Symbol;Acc:HGNC:26777]	✔
ALDH9A1	ENST00000354775	ENSG00000143149	aldehyde dehydrogenase 9 family member A1 [Source:HGNC Symbol;Acc:HGNC:412]	✔
ALKBH5	ENST00000399138	ENSG00000091542	alkB homolog 5, RNA demethylase [Source:HGNC Symbol;Acc:HGNC:25996]	✔
ALYREF	ENST00000505490	ENSG00000183684	Aly/REF export factor [Source:HGNC Symbol;Acc:HGNC:19071]	✔
ANKIB1	ENST00000265742	ENSG00000001629	ankyrin repeat and IBR domain containing 1 [Source:HGNC Symbol;Acc:HGNC:22215]	✔
ANKRD13A	ENST00000261739	ENSG00000076513	ankyrin repeat domain 13A [Source:HGNC Symbol;Acc:HGNC:21268]	✔
ANKRD40	ENST00000285243	ENSG00000154945	ankyrin repeat domain 40 [Source:HGNC Symbol;Acc:HGNC:28233]	✔
ANP32A	ENST00000465139	ENSG00000140350	acidic nuclear phosphoprotein 32 family member A [Source:HGNC Symbol;Acc:HGNC:13233]	✔
ANP32B	ENST00000339399	ENSG00000136938	acidic nuclear phosphoprotein 32 family member B [Source:HGNC Symbol;Acc:HGNC:16677]	✔
ANTXR1	ENST00000303714	ENSG00000169604	ANTXR cell adhesion molecule 1 [Source:HGNC Symbol;Acc:HGNC:21014]	✔
ANXA7	ENST00000372921	ENSG00000138279	annexin A7 [Source:HGNC Symbol;Acc:HGNC:545]	✔
AP1S1	ENST00000337619	ENSG00000106367	adaptor related protein complex 1 subunit sigma 1 [Source:HGNC Symbol;Acc:HGNC:559]	✔
AP2B1	ENST00000612116	ENSG00000006125	adaptor related protein complex 2 subunit beta 1 [Source:HGNC Symbol;Acc:HGNC:563]	✔
AP3S1	ENST00000316788	ENSG00000177879	adaptor related protein complex 3 subunit sigma 1 [Source:HGNC Symbol;Acc:HGNC:2013]	✔
APBA1	ENST00000265381	ENSG00000107282	amyloid beta precursor protein binding family A member 1 [Source:HGNC Symbol;Acc:HGNC:578]	✔
API5	ENST00000378852	ENSG00000166181	apoptosis inhibitor 5 [Source:HGNC Symbol;Acc:HGNC:594]	✔
APOE	ENST00000252486	ENSG00000130203	apolipoprotein E [Source:HGNC Symbol;Acc:HGNC:613]	✔
APOO	ENST00000379226	ENSG00000184831	apolipoprotein O [Source:HGNC Symbol;Acc:HGNC:28727]	✔
APPBP2	ENST00000083182	ENSG00000062725	amyloid beta precursor protein binding protein 2 [Source:HGNC Symbol;Acc:HGNC:622]	✔
APPL1	ENST00000288266	ENSG00000157500	adaptor protein, phosphotyrosine interacting with PH domain and leucine zipper 1 [Source:HGNC Symbol;Acc:HGNC:24035]	✔
ARAP1	ENST00000334211	ENSG00000186635	ArfGAP with RhoGAP domain, ankyrin repeat and PH domain 1 [Source:HGNC Symbol;Acc:HGNC:16925]	✔
ARF3	ENST00000256682	ENSG00000134287	ADP ribosylation factor 3 [Source:HGNC Symbol;Acc:HGNC:654]	✔
ARF5	ENST00000000233	ENSG00000004059	ADP ribosylation factor 5 [Source:HGNC Symbol;Acc:HGNC:658]	✔
ARFGAP3	ENST00000263245	ENSG00000242247	ADP ribosylation factor GTPase activating protein 3 [Source:HGNC Symbol;Acc:HGNC:661]	✔
ARFGEF1	ENST00000262215	ENSG00000066777	ADP ribosylation factor guanine nucleotide exchange factor 1 [Source:HGNC Symbol;Acc:HGNC:15772]	✔
ARGLU1	ENST00000375926	ENSG00000134884	arginine and glutamate rich 1 [Source:HGNC Symbol;Acc:HGNC:25482]	✔
ARHGAP1	ENST00000311956	ENSG00000175220	Rho GTPase activating protein 1 [Source:HGNC Symbol;Acc:HGNC:673]	✔
ARHGAP10	ENST00000336498	ENSG00000071205	Rho GTPase activating protein 10 [Source:HGNC Symbol;Acc:HGNC:26099]	✔
ARHGAP35	ENST00000404338	ENSG00000160007	Rho GTPase activating protein 35 [Source:HGNC Symbol;Acc:HGNC:4591]	✔
ARHGEF17	ENST00000263674	ENSG00000110237	Rho guanine nucleotide exchange factor 17 [Source:HGNC Symbol;Acc:HGNC:21726]	✔
ARHGEF9	ENST00000374872	ENSG00000131089	Cdc42 guanine nucleotide exchange factor 9 [Source:HGNC Symbol;Acc:HGNC:14561]	✔
ARHGEF9-IT1	ENST00000420917	ENSG00000231729	ARHGEF9 intronic transcript 1 [Source:HGNC Symbol;Acc:HGNC:41401]	✔
ARID1A	ENST00000324856	ENSG00000117713	AT-rich interaction domain 1A [Source:HGNC Symbol;Acc:HGNC:11110]	✔
ARL1	ENST00000261636	ENSG00000120805	ADP ribosylation factor like GTPase 1 [Source:HGNC Symbol;Acc:HGNC:692]	✔
ARL13A	ENST00000450049	ENSG00000174225	ADP ribosylation factor like GTPase 13A [Source:HGNC Symbol;Acc:HGNC:31709]	✔
ARL14EP	ENST00000282032	ENSG00000152219	ADP ribosylation factor like GTPase 14 effector protein [Source:HGNC Symbol;Acc:HGNC:26798]	✔
ARL2BP	ENST00000219204	ENSG00000102931	ADP ribosylation factor like GTPase 2 binding protein [Source:HGNC Symbol;Acc:HGNC:17146]	✔
ARL3	ENST00000260746	ENSG00000138175	ADP ribosylation factor like GTPase 3 [Source:HGNC Symbol;Acc:HGNC:694]	✔
ARL4A	ENST00000396662	ENSG00000122644	ADP ribosylation factor like GTPase 4A [Source:HGNC Symbol;Acc:HGNC:695]	✔
ARL4C	ENST00000390645	ENSG00000188042	ADP ribosylation factor like GTPase 4C [Source:HGNC Symbol;Acc:HGNC:698]	✔
ARL5A	ENST00000295087	ENSG00000162980	ADP ribosylation factor like GTPase 5A [Source:HGNC Symbol;Acc:HGNC:696]	✔
ARL6IP5	ENST00000273258	ENSG00000144746	ADP ribosylation factor like GTPase 6 interacting protein 5 [Source:HGNC Symbol;Acc:HGNC:16937]	✔
ARPC1A	ENST00000262942	ENSG00000241685	actin related protein 2/3 complex subunit 1A [Source:HGNC Symbol;Acc:HGNC:703]	✔
ARPC3	ENST00000228825	ENSG00000111229	actin related protein 2/3 complex subunit 3 [Source:HGNC Symbol;Acc:HGNC:706]	✔
ARRDC3	ENST00000265138	ENSG00000113369	arrestin domain containing 3 [Source:HGNC Symbol;Acc:HGNC:29263]	✔
ARSH	ENST00000381130	ENSG00000205667	arylsulfatase family member H [Source:HGNC Symbol;Acc:HGNC:32488]	✔
ASAP1	ENST00000357668	ENSG00000153317	ArfGAP with SH3 domain, ankyrin repeat and PH domain 1 [Source:HGNC Symbol;Acc:HGNC:2720]	✔
ASNSD1	ENST00000260952	ENSG00000138381	asparagine synthetase domain containing 1 [Source:HGNC Symbol;Acc:HGNC:24910]	✔
ATF1	ENST00000262053	ENSG00000123268	activating transcription factor 1 [Source:HGNC Symbol;Acc:HGNC:783]	✔
ATF5	ENST00000423777	ENSG00000169136	activating transcription factor 5 [Source:HGNC Symbol;Acc:HGNC:790]	✔
ATG12	ENST00000509910	ENSG00000145782	autophagy related 12 [Source:HGNC Symbol;Acc:HGNC:588]	✔
ATG14	ENST00000247178	ENSG00000126775	autophagy related 14 [Source:HGNC Symbol;Acc:HGNC:19962]	✔
ATL3	ENST00000398868	ENSG00000184743	atlastin GTPase 3 [Source:HGNC Symbol;Acc:HGNC:24526]	✔
ATOH8	ENST00000306279	ENSG00000168874	atonal bHLH transcription factor 8 [Source:HGNC Symbol;Acc:HGNC:24126]	✔
ATP1B3	ENST00000286371	ENSG00000069849	ATPase Na+/K+ transporting subunit beta 3 [Source:HGNC Symbol;Acc:HGNC:806]	✔
ATP5F1B	ENST00000262030	ENSG00000110955	ATP synthase F1 subunit beta [Source:HGNC Symbol;Acc:HGNC:830]	✔
ATP5ME	ENST00000304312	ENSG00000169020	ATP synthase membrane subunit e [Source:HGNC Symbol;Acc:HGNC:846]	✔
ATP5PO	ENST00000290299	ENSG00000241837	ATP synthase peripheral stalk subunit OSCP [Source:HGNC Symbol;Acc:HGNC:850]	✔
ATP6V1A	ENST00000273398	ENSG00000114573	ATPase H+ transporting V1 subunit A [Source:HGNC Symbol;Acc:HGNC:851]	✔
ATP6V1B2	ENST00000276390	ENSG00000147416	ATPase H+ transporting V1 subunit B2 [Source:HGNC Symbol;Acc:HGNC:854]	✔
ATP6V1G1	ENST00000374050	ENSG00000136888	ATPase H+ transporting V1 subunit G1 [Source:HGNC Symbol;Acc:HGNC:864]	✔
ATXN7L3B	ENST00000519948	ENSG00000253719	ataxin 7 like 3B [Source:HGNC Symbol;Acc:HGNC:37931]	✔
AVEN	ENST00000306730	ENSG00000169857	apoptosis and caspase activation inhibitor [Source:HGNC Symbol;Acc:HGNC:13509]	✔
AWAT1	ENST00000374521	ENSG00000204195	acyl-CoA wax alcohol acyltransferase 1 [Source:HGNC Symbol;Acc:HGNC:23252]	✔
AZIN1	ENST00000337198	ENSG00000155096	antizyme inhibitor 1 [Source:HGNC Symbol;Acc:HGNC:16432]	✔
BAG3	ENST00000369085	ENSG00000151929	BCL2 associated athanogene 3 [Source:HGNC Symbol;Acc:HGNC:939]	✔
BASP1	ENST00000322611	ENSG00000176788	brain abundant membrane attached signal protein 1 [Source:HGNC Symbol;Acc:HGNC:957]	✔
BCAS2	ENST00000369541	ENSG00000116752	BCAS2, pre-mRNA processing factor [Source:HGNC Symbol;Acc:HGNC:975]	✔
BCL2L2	ENST00000250405	ENSG00000129473	BCL2 like 2 [Source:HGNC Symbol;Acc:HGNC:995]	✔
BCYRN1	ENST00000418539	ENSG00000236824	brain cytoplasmic RNA 1 [Source:HGNC Symbol;Acc:HGNC:1022]	✔
BDH2	ENST00000296424	ENSG00000164039	3-hydroxybutyrate dehydrogenase 2 [Source:HGNC Symbol;Acc:HGNC:32389]	✔
BEX1	ENST00000372728	ENSG00000133169	brain expressed X-linked 1 [Source:HGNC Symbol;Acc:HGNC:1036]	✔
BGN	ENST00000331595	ENSG00000182492	biglycan [Source:HGNC Symbol;Acc:HGNC:1044]	✔
BHLHE40	ENST00000256495	ENSG00000134107	basic helix-loop-helix family member e40 [Source:HGNC Symbol;Acc:HGNC:1046]	✔
BICDL1	ENST00000397558	ENSG00000135127	BICD family like cargo adaptor 1 [Source:HGNC Symbol;Acc:HGNC:28095]	✔
BLOC1S4	ENST00000320776	ENSG00000186222	biogenesis of lysosomal organelles complex 1 subunit 4 [Source:HGNC Symbol;Acc:HGNC:24206]	✔
BMS1	ENST00000374518	ENSG00000165733	BMS1, ribosome biogenesis factor [Source:HGNC Symbol;Acc:HGNC:23505]	✔
BNIP2	ENST00000267859	ENSG00000140299	BCL2 interacting protein 2 [Source:HGNC Symbol;Acc:HGNC:1083]	✔
BNIP3L	ENST00000380629	ENSG00000104765	BCL2 interacting protein 3 like [Source:HGNC Symbol;Acc:HGNC:1085]	✔
BRI3	ENST00000297290	ENSG00000164713	brain protein I3 [Source:HGNC Symbol;Acc:HGNC:1109]	✔
BRK1	ENST00000530758	ENSG00000254999	BRICK1, SCAR/WAVE actin nucleating complex subunit [Source:HGNC Symbol;Acc:HGNC:23057]	✔
BRS3	ENST00000370648	ENSG00000102239	bombesin receptor subtype 3 [Source:HGNC Symbol;Acc:HGNC:1113]	✔
BTBD1	ENST00000261721	ENSG00000064726	BTB domain containing 1 [Source:HGNC Symbol;Acc:HGNC:1120]	✔
BTBD2	ENST00000255608	ENSG00000133243	BTB domain containing 2 [Source:HGNC Symbol;Acc:HGNC:15504]	✔
C11orf58	ENST00000228136	ENSG00000110696	chromosome 11 open reading frame 58 [Source:HGNC Symbol;Acc:HGNC:16990]	✔
C16orf72	ENST00000327827	ENSG00000182831	chromosome 16 open reading frame 72 [Source:HGNC Symbol;Acc:HGNC:30103]	✔
C19orf53	ENST00000588234	ENSG00000104979	chromosome 19 open reading frame 53 [Source:HGNC Symbol;Acc:HGNC:24991]	✔
C1orf109	ENST00000358011	ENSG00000116922	chromosome 1 open reading frame 109 [Source:HGNC Symbol;Acc:HGNC:26039]	✔
C1orf198	ENST00000366663	ENSG00000119280	chromosome 1 open reading frame 198 [Source:HGNC Symbol;Acc:HGNC:25900]	✔
C1orf21	ENST00000235307	ENSG00000116667	chromosome 1 open reading frame 21 [Source:HGNC Symbol;Acc:HGNC:15494]	✔
C1orf35	ENST00000272139	ENSG00000143793	chromosome 1 open reading frame 35 [Source:HGNC Symbol;Acc:HGNC:19032]	✔
C1QBP	ENST00000225698	ENSG00000108561	complement C1q binding protein [Source:HGNC Symbol;Acc:HGNC:1243]	✔
C2orf49	ENST00000258457	ENSG00000135974	chromosome 2 open reading frame 49 [Source:HGNC Symbol;Acc:HGNC:28772]	✔
C4orf3	ENST00000399075	ENSG00000164096	chromosome 4 open reading frame 3 [Source:HGNC Symbol;Acc:HGNC:19225]	✔
C8orf33	ENST00000331434	ENSG00000182307	chromosome 8 open reading frame 33 [Source:HGNC Symbol;Acc:HGNC:26104]	✔
C8orf88	ENST00000517562	ENSG00000253250	chromosome 8 open reading frame 88 [Source:HGNC Symbol;Acc:HGNC:44672]	✔
C9orf16	ENST00000372994	ENSG00000171159	chromosome 9 open reading frame 16 [Source:HGNC Symbol;Acc:HGNC:17823]	✔
C9orf78	ENST00000372447	ENSG00000136819	chromosome 9 open reading frame 78 [Source:HGNC Symbol;Acc:HGNC:24932]	✔
CA11	ENST00000084798	ENSG00000063180	carbonic anhydrase 11 [Source:HGNC Symbol;Acc:HGNC:1370]	✔
CACNA1C-AS4	ENST00000544415	ENSG00000256025	CACNA1C antisense RNA 4 [Source:HGNC Symbol;Acc:HGNC:40116]	✔
CACYBP	ENST00000367679	ENSG00000116161	calcyclin binding protein [Source:HGNC Symbol;Acc:HGNC:30423]	✔
CALD1	ENST00000361675	ENSG00000122786	caldesmon 1 [Source:HGNC Symbol;Acc:HGNC:1441]	✔
CALM3	ENST00000291295	ENSG00000160014	calmodulin 3 [Source:HGNC Symbol;Acc:HGNC:1449]	✔
CALR	ENST00000316448	ENSG00000179218	calreticulin [Source:HGNC Symbol;Acc:HGNC:1455]	✔
CAMLG	ENST00000297156	ENSG00000164615	calcium modulating ligand [Source:HGNC Symbol;Acc:HGNC:1471]	✔
CAND1	ENST00000545606	ENSG00000111530	cullin associated and neddylation dissociated 1 [Source:HGNC Symbol;Acc:HGNC:30688]	✔
CAPN2	ENST00000295006	ENSG00000162909	calpain 2 [Source:HGNC Symbol;Acc:HGNC:1479]	✔
CAPN5	ENST00000278559	ENSG00000149260	calpain 5 [Source:HGNC Symbol;Acc:HGNC:1482]	✔
CAPN6	ENST00000324068	ENSG00000077274	calpain 6 [Source:HGNC Symbol;Acc:HGNC:1483]	✔
CAPN7	ENST00000253693	ENSG00000131375	calpain 7 [Source:HGNC Symbol;Acc:HGNC:1484]	✔
CAPZA1	ENST00000263168	ENSG00000116489	capping actin protein of muscle Z-line subunit alpha 1 [Source:HGNC Symbol;Acc:HGNC:1488]	✔
CAPZA2	ENST00000361183	ENSG00000198898	capping actin protein of muscle Z-line subunit alpha 2 [Source:HGNC Symbol;Acc:HGNC:1490]	✔
CARS2	ENST00000257347	ENSG00000134905	cysteinyl-tRNA synthetase 2, mitochondrial [Source:HGNC Symbol;Acc:HGNC:25695]	✔
CASC3	ENST00000264645	ENSG00000108349	CASC3, exon junction complex subunit [Source:HGNC Symbol;Acc:HGNC:17040]	✔
CASP8AP2	ENST00000551025	ENSG00000118412	caspase 8 associated protein 2 [Source:HGNC Symbol;Acc:HGNC:1510]	✔
CAT	ENST00000241052	ENSG00000121691	catalase [Source:HGNC Symbol;Acc:HGNC:1516]	✔
CAV2	ENST00000222693	ENSG00000105971	caveolin 2 [Source:HGNC Symbol;Acc:HGNC:1528]	✔
CAVIN1	ENST00000357037	ENSG00000177469	caveolae associated protein 1 [Source:HGNC Symbol;Acc:HGNC:9688]	✔
CAVIN2	ENST00000304141	ENSG00000168497	caveolae associated protein 2 [Source:HGNC Symbol;Acc:HGNC:10690]	✔
CBR4	ENST00000306193	ENSG00000145439	carbonyl reductase 4 [Source:HGNC Symbol;Acc:HGNC:25891]	✔
CBX1	ENST00000225603	ENSG00000108468	chromobox 1 [Source:HGNC Symbol;Acc:HGNC:1551]	✔
CBX6	ENST00000407418	ENSG00000183741	chromobox 6 [Source:HGNC Symbol;Acc:HGNC:1556]	✔
CC2D1A	ENST00000318003	ENSG00000132024	coiled-coil and C2 domain containing 1A [Source:HGNC Symbol;Acc:HGNC:30237]	✔
CCDC167	ENST00000373408	ENSG00000198937	coiled-coil domain containing 167 [Source:HGNC Symbol;Acc:HGNC:21239]	✔
CCDC174	ENST00000383794	ENSG00000154781	coiled-coil domain containing 174 [Source:HGNC Symbol;Acc:HGNC:28033]	✔
CCDC59	ENST00000256151	ENSG00000133773	coiled-coil domain containing 59 [Source:HGNC Symbol;Acc:HGNC:25005]	✔
CCDC6	ENST00000263102	ENSG00000108091	coiled-coil domain containing 6 [Source:HGNC Symbol;Acc:HGNC:18782]	✔
CCDC71L	ENST00000523505	ENSG00000253276	coiled-coil domain containing 71 like [Source:HGNC Symbol;Acc:HGNC:26685]	✔
CCDC85B	ENST00000312579	ENSG00000175602	coiled-coil domain containing 85B [Source:HGNC Symbol;Acc:HGNC:24926]	✔
CCDC9	ENST00000221922	ENSG00000105321	coiled-coil domain containing 9 [Source:HGNC Symbol;Acc:HGNC:24560]	✔
CCN1	ENST00000451137	ENSG00000142871	cellular communication network factor 1 [Source:HGNC Symbol;Acc:HGNC:2654]	✔
CCN2	ENST00000367976	ENSG00000118523	cellular communication network factor 2 [Source:HGNC Symbol;Acc:HGNC:2500]	✔
CCND1	ENST00000227507	ENSG00000110092	cyclin D1 [Source:HGNC Symbol;Acc:HGNC:1582]	✔
CCNDBP1	ENST00000300213	ENSG00000166946	cyclin D1 binding protein 1 [Source:HGNC Symbol;Acc:HGNC:1587]	✔
CCNI	ENST00000237654	ENSG00000118816	cyclin I [Source:HGNC Symbol;Acc:HGNC:1595]	✔
CD2AP	ENST00000359314	ENSG00000198087	CD2 associated protein [Source:HGNC Symbol;Acc:HGNC:14258]	✔
CDC123	ENST00000281141	ENSG00000151465	cell division cycle 123 [Source:HGNC Symbol;Acc:HGNC:16827]	✔
CDC14A	ENST00000336454	ENSG00000079335	cell division cycle 14A [Source:HGNC Symbol;Acc:HGNC:1718]	✔
CDC26	ENST00000374206	ENSG00000176386	cell division cycle 26 [Source:HGNC Symbol;Acc:HGNC:17839]	✔
CDC27	ENST00000066544	ENSG00000004897	cell division cycle 27 [Source:HGNC Symbol;Acc:HGNC:1728]	✔
CDC34	ENST00000215574	ENSG00000099804	cell division cycle 34 [Source:HGNC Symbol;Acc:HGNC:1734]	✔
CDC37	ENST00000222005	ENSG00000105401	cell division cycle 37 [Source:HGNC Symbol;Acc:HGNC:1735]	✔
CDC42BPB	ENST00000361246	ENSG00000198752	CDC42 binding protein kinase beta [Source:HGNC Symbol;Acc:HGNC:1738]	✔
CDC42EP1	ENST00000249014	ENSG00000128283	CDC42 effector protein 1 [Source:HGNC Symbol;Acc:HGNC:17014]	✔
CDC42EP3	ENST00000295324	ENSG00000163171	CDC42 effector protein 3 [Source:HGNC Symbol;Acc:HGNC:16943]	✔
CDC5L	ENST00000371477	ENSG00000096401	cell division cycle 5 like [Source:HGNC Symbol;Acc:HGNC:1743]	✔
CDH6	ENST00000265071	ENSG00000113361	cadherin 6 [Source:HGNC Symbol;Acc:HGNC:1765]	✔
CDK17	ENST00000261211	ENSG00000059758	cyclin dependent kinase 17 [Source:HGNC Symbol;Acc:HGNC:8750]	✔
CDK2AP1	ENST00000261692	ENSG00000111328	cyclin dependent kinase 2 associated protein 1 [Source:HGNC Symbol;Acc:HGNC:14002]	✔
CDK9	ENST00000373264	ENSG00000136807	cyclin dependent kinase 9 [Source:HGNC Symbol;Acc:HGNC:1780]	✔
CDKL5	ENST00000379989	ENSG00000008086	cyclin dependent kinase like 5 [Source:HGNC Symbol;Acc:HGNC:11411]	✔
CDV3	ENST00000264993	ENSG00000091527	CDV3 homolog [Source:HGNC Symbol;Acc:HGNC:26928]	✔
CEBPB	ENST00000303004	ENSG00000172216	CCAAT enhancer binding protein beta [Source:HGNC Symbol;Acc:HGNC:1834]	✔
CEBPD	ENST00000408965	ENSG00000221869	CCAAT enhancer binding protein delta [Source:HGNC Symbol;Acc:HGNC:1835]	✔
CEND1	ENST00000330106	ENSG00000184524	cell cycle exit and neuronal differentiation 1 [Source:HGNC Symbol;Acc:HGNC:24153]	✔
CENPB	ENST00000379751	ENSG00000125817	centromere protein B [Source:HGNC Symbol;Acc:HGNC:1852]	✔
CENPC	ENST00000273853	ENSG00000145241	centromere protein C [Source:HGNC Symbol;Acc:HGNC:1854]	✔
CENPF	ENST00000366955	ENSG00000117724	centromere protein F [Source:HGNC Symbol;Acc:HGNC:1857]	✔
CENPS-CORT	ENST00000602296	ENSG00000251503	CENPS-CORT readthrough [Source:HGNC Symbol;Acc:HGNC:38843]	✔
CEP104	ENST00000378223	ENSG00000116198	centrosomal protein 104 [Source:HGNC Symbol;Acc:HGNC:24866]	✔
CEP350	ENST00000367607	ENSG00000135837	centrosomal protein 350 [Source:HGNC Symbol;Acc:HGNC:24238]	✔
CERK	ENST00000216264	ENSG00000100422	ceramide kinase [Source:HGNC Symbol;Acc:HGNC:19256]	✔
CETN2	ENST00000370277	ENSG00000147400	centrin 2 [Source:HGNC Symbol;Acc:HGNC:1867]	✔
CFAP20	ENST00000262498	ENSG00000070761	cilia and flagella associated protein 20 [Source:HGNC Symbol;Acc:HGNC:29523]	✔
CFAP97	ENST00000458385	ENSG00000164323	cilia and flagella associated protein 97 [Source:HGNC Symbol;Acc:HGNC:29276]	✔
CFTR	ENST00000003084	ENSG00000001626	cystic fibrosis transmembrane conductance regulator [Source:HGNC Symbol;Acc:HGNC:1884]	✔
CHCHD2	ENST00000395422	ENSG00000106153	coiled-coil-helix-coiled-coil-helix domain containing 2 [Source:HGNC Symbol;Acc:HGNC:21645]	✔
CHD3	ENST00000358181	ENSG00000170004	chromodomain helicase DNA binding protein 3 [Source:HGNC Symbol;Acc:HGNC:1918]	✔
CHIC2	ENST00000263921	ENSG00000109220	cysteine rich hydrophobic domain 2 [Source:HGNC Symbol;Acc:HGNC:1935]	✔
CHML	ENST00000366553	ENSG00000203668	CHM like, Rab escort protein 2 [Source:HGNC Symbol;Acc:HGNC:1941]	✔
CHMP1B	ENST00000526991	ENSG00000255112	charged multivesicular body protein 1B [Source:HGNC Symbol;Acc:HGNC:24287]	✔
CHMP2A	ENST00000312547	ENSG00000130724	charged multivesicular body protein 2A [Source:HGNC Symbol;Acc:HGNC:30216]	✔
CHMP3	ENST00000263856	ENSG00000115561	charged multivesicular body protein 3 [Source:HGNC Symbol;Acc:HGNC:29865]	✔
CHMP4B	ENST00000217402	ENSG00000101421	charged multivesicular body protein 4B [Source:HGNC Symbol;Acc:HGNC:16171]	✔
CHP1	ENST00000334660	ENSG00000187446	calcineurin like EF-hand protein 1 [Source:HGNC Symbol;Acc:HGNC:17433]	✔
CHST2	ENST00000309575	ENSG00000175040	carbohydrate sulfotransferase 2 [Source:HGNC Symbol;Acc:HGNC:1970]	✔
CHURC1	ENST00000607599	ENSG00000258289	churchill domain containing 1 [Source:HGNC Symbol;Acc:HGNC:20099]	✔
CIAO1	ENST00000488633	ENSG00000144021	cytosolic iron-sulfur assembly component 1 [Source:HGNC Symbol;Acc:HGNC:14280]	✔
CIAO2B	ENST00000422424	ENSG00000166595	cytosolic iron-sulfur assembly component 2B [Source:HGNC Symbol;Acc:HGNC:24261]	✔
CIPC	ENST00000361786	ENSG00000198894	CLOCK interacting pacemaker [Source:HGNC Symbol;Acc:HGNC:20365]	✔
CIR1	ENST00000342016	ENSG00000138433	corepressor interacting with RBPJ, 1 [Source:HGNC Symbol;Acc:HGNC:24217]	✔
CISD1	ENST00000333926	ENSG00000122873	CDGSH iron sulfur domain 1 [Source:HGNC Symbol;Acc:HGNC:30880]	✔
CKAP4	ENST00000378026	ENSG00000136026	cytoskeleton associated protein 4 [Source:NCBI gene;Acc:10970]	✔
CKB	ENST00000348956	ENSG00000166165	creatine kinase B [Source:HGNC Symbol;Acc:HGNC:1991]	✔
CLEC6A	ENST00000382073	ENSG00000205846	C-type lectin domain containing 6A [Source:HGNC Symbol;Acc:HGNC:14556]	✔
CLEC7A	ENST00000353231	ENSG00000172243	C-type lectin domain containing 7A [Source:HGNC Symbol;Acc:HGNC:14558]	✔
CLIC4	ENST00000374379	ENSG00000169504	chloride intracellular channel 4 [Source:HGNC Symbol;Acc:HGNC:13518]	✔
CLIP3	ENST00000360535	ENSG00000105270	CAP-Gly domain containing linker protein 3 [Source:HGNC Symbol;Acc:HGNC:24314]	✔
CLOCK	ENST00000309964	ENSG00000134852	clock circadian regulator [Source:HGNC Symbol;Acc:HGNC:2082]	✔
CMBL	ENST00000296658	ENSG00000164237	carboxymethylenebutenolidase homolog [Source:HGNC Symbol;Acc:HGNC:25090]	✔
CMPK1	ENST00000371873	ENSG00000162368	cytidine/uridine monophosphate kinase 1 [Source:HGNC Symbol;Acc:HGNC:18170]	✔
CNTRL	ENST00000373844	ENSG00000119397	centriolin [Source:HGNC Symbol;Acc:HGNC:1858]	✔
COA3	ENST00000328434	ENSG00000183978	cytochrome c oxidase assembly factor 3 [Source:HGNC Symbol;Acc:HGNC:24990]	✔
COA7	ENST00000371538	ENSG00000162377	cytochrome c oxidase assembly factor 7 (putative) [Source:HGNC Symbol;Acc:HGNC:25716]	✔
COL1A1	ENST00000225964	ENSG00000108821	collagen type I alpha 1 chain [Source:HGNC Symbol;Acc:HGNC:2197]	✔
COL3A1	ENST00000304636	ENSG00000168542	collagen type III alpha 1 chain [Source:HGNC Symbol;Acc:HGNC:2201]	✔
COL9A2	ENST00000372748	ENSG00000049089	collagen type IX alpha 2 chain [Source:HGNC Symbol;Acc:HGNC:2218]	✔
COLGALT2	ENST00000361927	ENSG00000198756	collagen beta(1-O)galactosyltransferase 2 [Source:HGNC Symbol;Acc:HGNC:16790]	✔
COMMD1	ENST00000311832	ENSG00000173163	copper metabolism domain containing 1 [Source:HGNC Symbol;Acc:HGNC:23024]	✔
COMMD2	ENST00000473414	ENSG00000114744	COMM domain containing 2 [Source:HGNC Symbol;Acc:HGNC:24993]	✔
COMMD8	ENST00000381571	ENSG00000169019	COMM domain containing 8 [Source:HGNC Symbol;Acc:HGNC:26036]	✔
COPG1	ENST00000314797	ENSG00000181789	coatomer protein complex subunit gamma 1 [Source:HGNC Symbol;Acc:HGNC:2236]	✔
COPRS	ENST00000302362	ENSG00000172301	coordinator of PRMT5 and differentiation stimulator [Source:HGNC Symbol;Acc:HGNC:28848]	✔
COPS2	ENST00000388901	ENSG00000166200	COP9 signalosome subunit 2 [Source:HGNC Symbol;Acc:HGNC:30747]	✔
COPZ2	ENST00000621465	ENSG00000005243	coatomer protein complex subunit zeta 2 [Source:HGNC Symbol;Acc:HGNC:19356]	✔
CORO1C	ENST00000261401	ENSG00000110880	coronin 1C [Source:HGNC Symbol;Acc:HGNC:2254]	✔
COX11	ENST00000299335	ENSG00000166260	cytochrome c oxidase copper chaperone COX11 [Source:HGNC Symbol;Acc:HGNC:2261]	✔
COX16	ENST00000389912	ENSG00000133983	cytochrome c oxidase assembly factor COX16 [Source:HGNC Symbol;Acc:HGNC:20213]	✔
COX20	ENST00000366528	ENSG00000203667	cytochrome c oxidase assembly factor COX20 [Source:HGNC Symbol;Acc:HGNC:26970]	✔
COX5B	ENST00000258424	ENSG00000135940	cytochrome c oxidase subunit 5B [Source:HGNC Symbol;Acc:HGNC:2269]	✔
COX6A1	ENST00000229379	ENSG00000111775	cytochrome c oxidase subunit 6A1 [Source:HGNC Symbol;Acc:HGNC:2277]	✔
COX7B	ENST00000481445	ENSG00000131174	cytochrome c oxidase subunit 7B [Source:HGNC Symbol;Acc:HGNC:2291]	✔
COX8A	ENST00000314133	ENSG00000176340	cytochrome c oxidase subunit 8A [Source:HGNC Symbol;Acc:HGNC:2294]	✔
CPNE3	ENST00000517490	ENSG00000085719	copine 3 [Source:HGNC Symbol;Acc:HGNC:2316]	✔
CPNE8	ENST00000331366	ENSG00000139117	copine 8 [Source:HGNC Symbol;Acc:HGNC:23498]	✔
CPS1-IT1	ENST00000628368	ENSG00000280837	CPS1 intronic transcript 1 [Source:HGNC Symbol;Acc:HGNC:30102]	✔
CRABP1	ENST00000299529	ENSG00000166426	cellular retinoic acid binding protein 1 [Source:HGNC Symbol;Acc:HGNC:2338]	✔
CRAT	ENST00000318080	ENSG00000095321	carnitine O-acetyltransferase [Source:HGNC Symbol;Acc:HGNC:2342]	✔
CREB3	ENST00000353704	ENSG00000107175	cAMP responsive element binding protein 3 [Source:HGNC Symbol;Acc:HGNC:2347]	✔
CREBL2	ENST00000228865	ENSG00000111269	cAMP responsive element binding protein like 2 [Source:HGNC Symbol;Acc:HGNC:2350]	✔
CREBRF	ENST00000296953	ENSG00000164463	CREB3 regulatory factor [Source:HGNC Symbol;Acc:HGNC:24050]	✔
CREG1	ENST00000370509	ENSG00000143162	cellular repressor of E1A stimulated genes 1 [Source:HGNC Symbol;Acc:HGNC:2351]	✔
CRIP2	ENST00000329146	ENSG00000182809	cysteine rich protein 2 [Source:HGNC Symbol;Acc:HGNC:2361]	✔
CRIPT	ENST00000238892	ENSG00000119878	CXXC repeat containing interactor of PDZ3 domain [Source:HGNC Symbol;Acc:HGNC:14312]	✔
CRTAP	ENST00000320954	ENSG00000170275	cartilage associated protein [Source:HGNC Symbol;Acc:HGNC:2379]	✔
CRY1	ENST00000008527	ENSG00000008405	cryptochrome circadian regulator 1 [Source:HGNC Symbol;Acc:HGNC:2384]	✔
CSNK1D	ENST00000314028	ENSG00000141551	casein kinase 1 delta [Source:HGNC Symbol;Acc:HGNC:2452]	✔
CSNK1G2	ENST00000255641	ENSG00000133275	casein kinase 1 gamma 2 [Source:HGNC Symbol;Acc:HGNC:2455]	✔
CSNK2A2	ENST00000262506	ENSG00000070770	casein kinase 2 alpha 2 [Source:HGNC Symbol;Acc:HGNC:2459]	✔
CSTF2T	ENST00000331173	ENSG00000177613	cleavage stimulation factor subunit 2 tau variant [Source:HGNC Symbol;Acc:HGNC:17086]	✔
CTCF	ENST00000264010	ENSG00000102974	CCCTC-binding factor [Source:HGNC Symbol;Acc:HGNC:13723]	✔
CTDNEP1	ENST00000318988	ENSG00000175826	CTD nuclear envelope phosphatase 1 [Source:HGNC Symbol;Acc:HGNC:19085]	✔
CTDSP1	ENST00000273062	ENSG00000144579	CTD small phosphatase 1 [Source:HGNC Symbol;Acc:HGNC:21614]	✔
CTDSP2	ENST00000398073	ENSG00000175215	CTD small phosphatase 2 [Source:HGNC Symbol;Acc:HGNC:17077]	✔
CTR9	ENST00000361367	ENSG00000198730	CTR9 homolog, Paf1/RNA polymerase II complex component [Source:HGNC Symbol;Acc:HGNC:16850]	✔
CTSZ	ENST00000217131	ENSG00000101160	cathepsin Z [Source:HGNC Symbol;Acc:HGNC:2547]	✔
CTTNBP2NL	ENST00000271277	ENSG00000143079	CTTNBP2 N-terminal like [Source:HGNC Symbol;Acc:HGNC:25330]	✔
CUEDC2	ENST00000369937	ENSG00000107874	CUE domain containing 2 [Source:HGNC Symbol;Acc:HGNC:28352]	✔
CUL5	ENST00000393094	ENSG00000166266	cullin 5 [Source:HGNC Symbol;Acc:HGNC:2556]	✔
CWC15	ENST00000279839	ENSG00000150316	CWC15 spliceosome associated protein homolog [Source:HGNC Symbol;Acc:HGNC:26939]	✔
CWC22	ENST00000410053	ENSG00000163510	CWC22 spliceosome associated protein homolog [Source:HGNC Symbol;Acc:HGNC:29322]	✔
CXorf67	ENST00000342995	ENSG00000187690	chromosome X open reading frame 67 [Source:HGNC Symbol;Acc:HGNC:33738]	✔
CXXC4	ENST00000394767	ENSG00000168772	CXXC finger protein 4 [Source:HGNC Symbol;Acc:HGNC:24593]	✔
CXXC5	ENST00000302517	ENSG00000171604	CXXC finger protein 5 [Source:HGNC Symbol;Acc:HGNC:26943]	✔
CYC1	ENST00000318911	ENSG00000179091	cytochrome c1 [Source:HGNC Symbol;Acc:HGNC:2579]	✔
CYCS	ENST00000305786	ENSG00000172115	cytochrome c, somatic [Source:HGNC Symbol;Acc:HGNC:19986]	✔
CYHR1	ENST00000403000	ENSG00000187954	cysteine and histidine rich 1 [Source:HGNC Symbol;Acc:HGNC:17806]	✔
CYS1	ENST00000381813	ENSG00000205795	cystin 1 [Source:HGNC Symbol;Acc:HGNC:18525]	✔
CYSTM1	ENST00000261811	ENSG00000120306	cysteine rich transmembrane module containing 1 [Source:HGNC Symbol;Acc:HGNC:30239]	✔
CYTIP	ENST00000264192	ENSG00000115165	cytohesin 1 interacting protein [Source:HGNC Symbol;Acc:HGNC:9506]	✔
CZIB	ENST00000294360	ENSG00000162384	CXXC motif containing zinc binding protein [Source:HGNC Symbol;Acc:HGNC:26059]	✔
DANCR	ENST00000411630	ENSG00000226950	differentiation antagonizing non-protein coding RNA [Source:HGNC Symbol;Acc:HGNC:28964]	✔
DAP	ENST00000230895	ENSG00000112977	death associated protein [Source:HGNC Symbol;Acc:HGNC:2672]	✔
DARS	ENST00000264161	ENSG00000115866	aspartyl-tRNA synthetase [Source:HGNC Symbol;Acc:HGNC:2678]	✔
DBX2	ENST00000332700	ENSG00000185610	developing brain homeobox 2 [Source:HGNC Symbol;Acc:HGNC:33186]	✔
DCAF10	ENST00000242323	ENSG00000122741	DDB1 and CUL4 associated factor 10 [Source:HGNC Symbol;Acc:HGNC:23686]	✔
DCAF7	ENST00000614556	ENSG00000136485	DDB1 and CUL4 associated factor 7 [Source:HGNC Symbol;Acc:HGNC:30915]	✔
DCBLD2	ENST00000326840	ENSG00000057019	discoidin, CUB and LCCL domain containing 2 [Source:HGNC Symbol;Acc:HGNC:24627]	✔
DCXR	ENST00000306869	ENSG00000169738	dicarbonyl and L-xylulose reductase [Source:HGNC Symbol;Acc:HGNC:18985]	✔
DDA1	ENST00000359866	ENSG00000130311	DET1 and DDB1 associated 1 [Source:HGNC Symbol;Acc:HGNC:28360]	✔
DDB1	ENST00000301764	ENSG00000167986	damage specific DNA binding protein 1 [Source:HGNC Symbol;Acc:HGNC:2717]	✔
DDIT4L	ENST00000273990	ENSG00000145358	DNA damage inducible transcript 4 like [Source:HGNC Symbol;Acc:HGNC:30555]	✔
DDR2	ENST00000367922	ENSG00000162733	discoidin domain receptor tyrosine kinase 2 [Source:HGNC Symbol;Acc:HGNC:2731]	✔
DDX17	ENST00000396821	ENSG00000100201	DEAD-box helicase 17 [Source:HGNC Symbol;Acc:HGNC:2740]	✔
DDX23	ENST00000308025	ENSG00000174243	DEAD-box helicase 23 [Source:HGNC Symbol;Acc:HGNC:17347]	✔
DDX41	ENST00000507955	ENSG00000183258	DEAD-box helicase 41 [Source:HGNC Symbol;Acc:HGNC:18674]	✔
DDX6	ENST00000620157	ENSG00000110367	DEAD-box helicase 6 [Source:HGNC Symbol;Acc:HGNC:2747]	✔
DEAF1	ENST00000382409	ENSG00000177030	DEAF1 transcription factor [Source:HGNC Symbol;Acc:HGNC:14677]	✔
DEK	ENST00000397239	ENSG00000124795	DEK proto-oncogene [Source:HGNC Symbol;Acc:HGNC:2768]	✔
DENR	ENST00000280557	ENSG00000139726	density regulated re-initiation and release factor [Source:HGNC Symbol;Acc:HGNC:2769]	✔
DESI2	ENST00000302550	ENSG00000121644	desumoylating isopeptidase 2 [Source:HGNC Symbol;Acc:HGNC:24264]	✔
DHRS3	ENST00000616661	ENSG00000162496	dehydrogenase/reductase 3 [Source:HGNC Symbol;Acc:HGNC:17693]	✔
DHX15	ENST00000336812	ENSG00000109606	DEAH-box helicase 15 [Source:HGNC Symbol;Acc:HGNC:2738]	✔
DHX38	ENST00000268482	ENSG00000140829	DEAH-box helicase 38 [Source:HGNC Symbol;Acc:HGNC:17211]	✔
DHX40	ENST00000251241	ENSG00000108406	DEAH-box helicase 40 [Source:HGNC Symbol;Acc:HGNC:18018]	✔
DHX9	ENST00000367549	ENSG00000135829	DExH-box helicase 9 [Source:HGNC Symbol;Acc:HGNC:2750]	✔
DIAPH2-AS1	ENST00000439759	ENSG00000236256	DIAPH2 antisense RNA 1 [Source:HGNC Symbol;Acc:HGNC:16972]	✔
DIMT1	ENST00000199320	ENSG00000086189	DIM1 dimethyladenosine transferase 1 homolog [Source:HGNC Symbol;Acc:HGNC:30217]	✔
DIPK2B	ENST00000377934	ENSG00000147113	divergent protein kinase domain 2B [Source:HGNC Symbol;Acc:HGNC:25866]	✔
DIRAS1	ENST00000323469	ENSG00000176490	DIRAS family GTPase 1 [Source:HGNC Symbol;Acc:HGNC:19127]	✔
DLST	ENST00000334220	ENSG00000119689	dihydrolipoamide S-succinyltransferase [Source:HGNC Symbol;Acc:HGNC:2911]	✔
DMAC1	ENST00000358227	ENSG00000137038	distal membrane arm assembly complex 1 [Source:HGNC Symbol;Acc:HGNC:30536]	✔
DNAJA1	ENST00000330899	ENSG00000086061	DnaJ heat shock protein family (Hsp40) member A1 [Source:HGNC Symbol;Acc:HGNC:5229]	✔
DNAJA2	ENST00000317089	ENSG00000069345	DnaJ heat shock protein family (Hsp40) member A2 [Source:HGNC Symbol;Acc:HGNC:14884]	✔
DNAJB1	ENST00000254322	ENSG00000132002	DnaJ heat shock protein family (Hsp40) member B1 [Source:HGNC Symbol;Acc:HGNC:5270]	✔
DNAJB14	ENST00000442697	ENSG00000164031	DnaJ heat shock protein family (Hsp40) member B14 [Source:HGNC Symbol;Acc:HGNC:25881]	✔
DNAJB6	ENST00000262177	ENSG00000105993	DnaJ heat shock protein family (Hsp40) member B6 [Source:HGNC Symbol;Acc:HGNC:14888]	✔
DNAJC15	ENST00000379221	ENSG00000120675	DnaJ heat shock protein family (Hsp40) member C15 [Source:HGNC Symbol;Acc:HGNC:20325]	✔
DNAJC24	ENST00000465995	ENSG00000170946	DnaJ heat shock protein family (Hsp40) member C24 [Source:HGNC Symbol;Acc:HGNC:26979]	✔
DNAJC5	ENST00000360864	ENSG00000101152	DnaJ heat shock protein family (Hsp40) member C5 [Source:HGNC Symbol;Acc:HGNC:16235]	✔
DNAJC8	ENST00000263697	ENSG00000126698	DnaJ heat shock protein family (Hsp40) member C8 [Source:HGNC Symbol;Acc:HGNC:15470]	✔
DPYSL2	ENST00000311151	ENSG00000092964	dihydropyrimidinase like 2 [Source:HGNC Symbol;Acc:HGNC:3014]	✔
DPYSL3	ENST00000343218	ENSG00000113657	dihydropyrimidinase like 3 [Source:HGNC Symbol;Acc:HGNC:3015]	✔
DST	ENST00000312431	ENSG00000151914	dystonin [Source:HGNC Symbol;Acc:HGNC:1090]	✔
DTD1	ENST00000377452	ENSG00000125821	D-tyrosyl-tRNA deacylase 1 [Source:HGNC Symbol;Acc:HGNC:16219]	✔
DTYMK	ENST00000305784	ENSG00000168393	deoxythymidylate kinase [Source:HGNC Symbol;Acc:HGNC:3061]	✔
DVL3	ENST00000313143	ENSG00000161202	dishevelled segment polarity protein 3 [Source:HGNC Symbol;Acc:HGNC:3087]	✔
DYNC1H1	ENST00000360184	ENSG00000197102	dynein cytoplasmic 1 heavy chain 1 [Source:HGNC Symbol;Acc:HGNC:2961]	✔
DYNC1LI1	ENST00000273130	ENSG00000144635	dynein cytoplasmic 1 light intermediate chain 1 [Source:HGNC Symbol;Acc:HGNC:18745]	✔
DYNC1LI2	ENST00000258198	ENSG00000135720	dynein cytoplasmic 1 light intermediate chain 2 [Source:HGNC Symbol;Acc:HGNC:2966]	✔
DYNLT3	ENST00000378578	ENSG00000165169	dynein light chain Tctex-type 3 [Source:HGNC Symbol;Acc:HGNC:11694]	✔
ECH1	ENST00000221418	ENSG00000104823	enoyl-CoA hydratase 1 [Source:HGNC Symbol;Acc:HGNC:3149]	✔
ECHS1	ENST00000368547	ENSG00000127884	enoyl-CoA hydratase, short chain 1 [Source:HGNC Symbol;Acc:HGNC:3151]	✔
EDC3	ENST00000315127	ENSG00000179151	enhancer of mRNA decapping 3 [Source:HGNC Symbol;Acc:HGNC:26114]	✔
EEA1	ENST00000322349	ENSG00000102189	early endosome antigen 1 [Source:HGNC Symbol;Acc:HGNC:3185]	✔
EEF1AKMT2	ENST00000368836	ENSG00000203791	EEF1A lysine methyltransferase 2 [Source:HGNC Symbol;Acc:HGNC:33787]	✔
EEF2	ENST00000309311	ENSG00000167658	eukaryotic translation elongation factor 2 [Source:HGNC Symbol;Acc:HGNC:3214]	✔
EFCAB14	ENST00000371933	ENSG00000159658	EF-hand calcium binding domain 14 [Source:HGNC Symbol;Acc:HGNC:29051]	✔
EFEMP2	ENST00000307998	ENSG00000172638	EGF containing fibulin extracellular matrix protein 2 [Source:HGNC Symbol;Acc:HGNC:3219]	✔
EFHD2	ENST00000375980	ENSG00000142634	EF-hand domain family member D2 [Source:HGNC Symbol;Acc:HGNC:28670]	✔
EFR3A	ENST00000254624	ENSG00000132294	EFR3 homolog A [Source:HGNC Symbol;Acc:HGNC:28970]	✔
EGLN1	ENST00000366641	ENSG00000135766	egl-9 family hypoxia inducible factor 1 [Source:HGNC Symbol;Acc:HGNC:1232]	✔
EHBP1L1	ENST00000309295	ENSG00000173442	EH domain binding protein 1 like 1 [Source:HGNC Symbol;Acc:HGNC:30682]	✔
EHD2	ENST00000263277	ENSG00000024422	EH domain containing 2 [Source:HGNC Symbol;Acc:HGNC:3243]	✔
EID1	ENST00000530028	ENSG00000255302	EP300 interacting inhibitor of differentiation 1 [Source:HGNC Symbol;Acc:HGNC:1191]	✔
EID2	ENST00000390658	ENSG00000176396	EP300 interacting inhibitor of differentiation 2 [Source:HGNC Symbol;Acc:HGNC:28292]	✔
EIF1AX	ENST00000379607	ENSG00000173674	eukaryotic translation initiation factor 1A X-linked [Source:HGNC Symbol;Acc:HGNC:3250]	✔
EIF1B	ENST00000232905	ENSG00000114784	eukaryotic translation initiation factor 1B [Source:HGNC Symbol;Acc:HGNC:30792]	✔
EIF2AK1	ENST00000199389	ENSG00000086232	eukaryotic translation initiation factor 2 alpha kinase 1 [Source:HGNC Symbol;Acc:HGNC:24921]	✔
EIF2AK4	ENST00000263791	ENSG00000128829	eukaryotic translation initiation factor 2 alpha kinase 4 [Source:HGNC Symbol;Acc:HGNC:19687]	✔
EIF2S1	ENST00000256383	ENSG00000134001	eukaryotic translation initiation factor 2 subunit alpha [Source:HGNC Symbol;Acc:HGNC:3265]	✔
EIF2S2	ENST00000374980	ENSG00000125977	eukaryotic translation initiation factor 2 subunit beta [Source:HGNC Symbol;Acc:HGNC:3266]	✔
EIF3G	ENST00000253108	ENSG00000130811	eukaryotic translation initiation factor 3 subunit G [Source:HGNC Symbol;Acc:HGNC:3274]	✔
EIF3I	ENST00000373586	ENSG00000084623	eukaryotic translation initiation factor 3 subunit I [Source:HGNC Symbol;Acc:HGNC:3272]	✔
EIF3J	ENST00000261868	ENSG00000104131	eukaryotic translation initiation factor 3 subunit J [Source:HGNC Symbol;Acc:HGNC:3270]	✔
EIF4A3	ENST00000269349	ENSG00000141543	eukaryotic translation initiation factor 4A3 [Source:HGNC Symbol;Acc:HGNC:18683]	✔
EIF4EBP1	ENST00000338825	ENSG00000187840	eukaryotic translation initiation factor 4E binding protein 1 [Source:HGNC Symbol;Acc:HGNC:3288]	✔
EIF4EBP2	ENST00000373218	ENSG00000148730	eukaryotic translation initiation factor 4E binding protein 2 [Source:HGNC Symbol;Acc:HGNC:3289]	✔
EIF4G2	ENST00000339995	ENSG00000110321	eukaryotic translation initiation factor 4 gamma 2 [Source:HGNC Symbol;Acc:HGNC:3297]	✔
EIF5	ENST00000216554	ENSG00000100664	eukaryotic translation initiation factor 5 [Source:HGNC Symbol;Acc:HGNC:3299]	✔
EIF5A2	ENST00000295822	ENSG00000163577	eukaryotic translation initiation factor 5A2 [Source:HGNC Symbol;Acc:HGNC:3301]	✔
EMC7	ENST00000256545	ENSG00000134153	ER membrane protein complex subunit 7 [Source:HGNC Symbol;Acc:HGNC:24301]	✔
ENAH	ENST00000366844	ENSG00000154380	ENAH, actin regulator [Source:HGNC Symbol;Acc:HGNC:18271]	✔
ENO1	ENST00000234590	ENSG00000074800	enolase 1 [Source:HGNC Symbol;Acc:HGNC:3350]	✔
ENSA	ENST00000271690	ENSG00000143420	endosulfine alpha [Source:HGNC Symbol;Acc:HGNC:3360]	✔
EP300	ENST00000263253	ENSG00000100393	E1A binding protein p300 [Source:HGNC Symbol;Acc:HGNC:3373]	✔
EPAS1	ENST00000263734	ENSG00000116016	endothelial PAS domain protein 1 [Source:HGNC Symbol;Acc:HGNC:3374]	✔
EPB41L4A-AS1	ENST00000413221	ENSG00000224032	EPB41L4A antisense RNA 1 [Source:HGNC Symbol;Acc:HGNC:30749]	✔
EPC2	ENST00000258484	ENSG00000135999	enhancer of polycomb homolog 2 [Source:HGNC Symbol;Acc:HGNC:24543]	✔
EPM2AIP1	ENST00000322716	ENSG00000178567	EPM2A interacting protein 1 [Source:HGNC Symbol;Acc:HGNC:19735]	✔
EPRS	ENST00000366923	ENSG00000136628	glutamyl-prolyl-tRNA synthetase [Source:HGNC Symbol;Acc:HGNC:3418]	✔
EPS15	ENST00000371733	ENSG00000085832	epidermal growth factor receptor pathway substrate 15 [Source:HGNC Symbol;Acc:HGNC:3419]	✔
ERCC3	ENST00000285398	ENSG00000163161	ERCC excision repair 3, TFIIH core complex helicase subunit [Source:HGNC Symbol;Acc:HGNC:3435]	✔
ERCC8	ENST00000265038	ENSG00000049167	ERCC excision repair 8, CSA ubiquitin ligase complex subunit [Source:HGNC Symbol;Acc:HGNC:3439]	✔
ERH	ENST00000557016	ENSG00000100632	ERH, mRNA splicing and mitosis factor [Source:HGNC Symbol;Acc:HGNC:3447]	✔
ERI3	ENST00000372257	ENSG00000117419	ERI1 exoribonuclease family member 3 [Source:HGNC Symbol;Acc:HGNC:17276]	✔
ERICH5	ENST00000318528	ENSG00000177459	glutamate rich 5 [Source:HGNC Symbol;Acc:HGNC:26823]	✔
ESCO1	ENST00000269214	ENSG00000141446	establishment of sister chromatid cohesion N-acetyltransferase 1 [Source:HGNC Symbol;Acc:HGNC:24645]	✔
ESF1	ENST00000202816	ENSG00000089048	ESF1 nucleolar pre-rRNA processing protein homolog [Source:HGNC Symbol;Acc:HGNC:15898]	✔
EVC	ENST00000264956	ENSG00000072840	EvC ciliary complex subunit 1 [Source:HGNC Symbol;Acc:HGNC:3497]	✔
EXOSC6	ENST00000435634	ENSG00000223496	exosome component 6 [Source:HGNC Symbol;Acc:HGNC:19055]	✔
EXOSC7	ENST00000265564	ENSG00000075914	exosome component 7 [Source:HGNC Symbol;Acc:HGNC:28112]	✔
EXPH5	ENST00000265843	ENSG00000110723	exophilin 5 [Source:HGNC Symbol;Acc:HGNC:30578]	✔
EZR	ENST00000337147	ENSG00000092820	ezrin [Source:HGNC Symbol;Acc:HGNC:12691]	✔
F8	ENST00000330287	ENSG00000185010	coagulation factor VIII [Source:HGNC Symbol;Acc:HGNC:3546]	✔
FABP3	ENST00000373713	ENSG00000121769	fatty acid binding protein 3 [Source:HGNC Symbol;Acc:HGNC:3557]	✔
FABP5	ENST00000297258	ENSG00000164687	fatty acid binding protein 5 [Source:HGNC Symbol;Acc:HGNC:3560]	✔
FADD	ENST00000301838	ENSG00000168040	Fas associated via death domain [Source:HGNC Symbol;Acc:HGNC:3573]	✔
FAM110C	ENST00000327669	ENSG00000184731	family with sequence similarity 110 member C [Source:HGNC Symbol;Acc:HGNC:33340]	✔
FAM114A1	ENST00000358869	ENSG00000197712	family with sequence similarity 114 member A1 [Source:HGNC Symbol;Acc:HGNC:25087]	✔
FAM120A	ENST00000277165	ENSG00000048828	family with sequence similarity 120A [Source:HGNC Symbol;Acc:HGNC:13247]	✔
FAM129A	ENST00000367511	ENSG00000135842	family with sequence similarity 129 member A [Source:HGNC Symbol;Acc:HGNC:16784]	✔
FAM129B	ENST00000373312	ENSG00000136830	family with sequence similarity 129 member B [Source:HGNC Symbol;Acc:HGNC:25282]	✔
FAM138E	ENST00000507796	ENSG00000248893	family with sequence similarity 138 member E [Source:HGNC Symbol;Acc:HGNC:32335]	✔
FAM13B	ENST00000033079	ENSG00000031003	family with sequence similarity 13 member B [Source:HGNC Symbol;Acc:HGNC:1335]	✔
FAM155B	ENST00000252338	ENSG00000130054	family with sequence similarity 155 member B [Source:HGNC Symbol;Acc:HGNC:30701]	✔
FAM160B2	ENST00000289921	ENSG00000158863	family with sequence similarity 160 member B2 [Source:HGNC Symbol;Acc:HGNC:16492]	✔
FAM168A	ENST00000064778	ENSG00000054965	family with sequence similarity 168 member A [Source:HGNC Symbol;Acc:HGNC:28999]	✔
FAM168B	ENST00000389915	ENSG00000152102	family with sequence similarity 168 member B [Source:HGNC Symbol;Acc:HGNC:27016]	✔
FAM172A	ENST00000395965	ENSG00000113391	family with sequence similarity 172 member A [Source:HGNC Symbol;Acc:HGNC:25365]	✔
FAM192A	ENST00000309137	ENSG00000172775	family with sequence similarity 192 member A [Source:HGNC Symbol;Acc:HGNC:29856]	✔
FAM193B	ENST00000514747	ENSG00000146067	family with sequence similarity 193 member B [Source:HGNC Symbol;Acc:HGNC:25524]	✔
FAM210B	ENST00000371384	ENSG00000124098	family with sequence similarity 210 member B [Source:HGNC Symbol;Acc:HGNC:16102]	✔
FAM32A	ENST00000263384	ENSG00000105058	family with sequence similarity 32 member A [Source:HGNC Symbol;Acc:HGNC:24563]	✔
FAM3C	ENST00000359943	ENSG00000196937	family with sequence similarity 3 member C [Source:HGNC Symbol;Acc:HGNC:18664]	✔
FAM47C	ENST00000358047	ENSG00000198173	family with sequence similarity 47 member C [Source:HGNC Symbol;Acc:HGNC:25301]	✔
FAM49B	ENST00000519110	ENSG00000153310	family with sequence similarity 49 member B [Source:HGNC Symbol;Acc:HGNC:25216]	✔
FAM50A	ENST00000393600	ENSG00000071859	family with sequence similarity 50 member A [Source:HGNC Symbol;Acc:HGNC:18786]	✔
FAM66C	ENST00000372173	ENSG00000226711	family with sequence similarity 66 member C [Source:HGNC Symbol;Acc:HGNC:21644]	✔
FAM84B	ENST00000304916	ENSG00000168672	family with sequence similarity 84 member B [Source:HGNC Symbol;Acc:HGNC:24166]	✔
FAM91A1	ENST00000334705	ENSG00000176853	family with sequence similarity 91 member A1 [Source:HGNC Symbol;Acc:HGNC:26306]	✔
FAT3	ENST00000409404	ENSG00000165323	FAT atypical cadherin 3 [Source:HGNC Symbol;Acc:HGNC:23112]	✔
FBL	ENST00000221801	ENSG00000105202	fibrillarin [Source:HGNC Symbol;Acc:HGNC:3599]	✔
FBN1	ENST00000316623	ENSG00000166147	fibrillin 1 [Source:NCBI gene;Acc:2200]	✔
FBRS	ENST00000356166	ENSG00000156860	fibrosin [Source:HGNC Symbol;Acc:HGNC:20442]	✔
FBXL3	ENST00000355619	ENSG00000005812	F-box and leucine rich repeat protein 3 [Source:HGNC Symbol;Acc:HGNC:13599]	✔
FBXO28	ENST00000366862	ENSG00000143756	F-box protein 28 [Source:HGNC Symbol;Acc:HGNC:29046]	✔
FBXO32	ENST00000517956	ENSG00000156804	F-box protein 32 [Source:HGNC Symbol;Acc:HGNC:16731]	✔
FBXW4	ENST00000331272	ENSG00000107829	F-box and WD repeat domain containing 4 [Source:HGNC Symbol;Acc:HGNC:10847]	✔
FBXW5	ENST00000325285	ENSG00000159069	F-box and WD repeat domain containing 5 [Source:HGNC Symbol;Acc:HGNC:13613]	✔
FEM1B	ENST00000306917	ENSG00000169018	fem-1 homolog B [Source:HGNC Symbol;Acc:HGNC:3649]	✔
FGD5-AS1	ENST00000424349	ENSG00000225733	FGD5 antisense RNA 1 [Source:HGNC Symbol;Acc:HGNC:40410]	✔
FKBP10	ENST00000321562	ENSG00000141756	FKBP prolyl isomerase 10 [Source:HGNC Symbol;Acc:HGNC:18169]	✔
FKBP4	ENST00000001008	ENSG00000004478	FKBP prolyl isomerase 4 [Source:HGNC Symbol;Acc:HGNC:3720]	✔
FMR1NB	ENST00000370467	ENSG00000176988	FMR1 neighbor [Source:HGNC Symbol;Acc:HGNC:26372]	✔
FN3KRP	ENST00000269373	ENSG00000141560	fructosamine 3 kinase related protein [Source:HGNC Symbol;Acc:HGNC:25700]	✔
FNBP4	ENST00000263773	ENSG00000109920	formin binding protein 4 [Source:HGNC Symbol;Acc:HGNC:19752]	✔
FNIP2	ENST00000264433	ENSG00000052795	folliculin interacting protein 2 [Source:HGNC Symbol;Acc:HGNC:29280]	✔
FNTA	ENST00000302279	ENSG00000168522	farnesyltransferase, CAAX box, alpha [Source:HGNC Symbol;Acc:HGNC:3782]	✔
FOSL2	ENST00000264716	ENSG00000075426	FOS like 2, AP-1 transcription factor subunit [Source:HGNC Symbol;Acc:HGNC:3798]	✔
FOXP1	ENST00000491238	ENSG00000114861	forkhead box P1 [Source:HGNC Symbol;Acc:HGNC:3823]	✔
FOXR2	ENST00000339140	ENSG00000189299	forkhead box R2 [Source:HGNC Symbol;Acc:HGNC:30469]	✔
FP671120.5	ENST00000629969	ENSG00000281383	novel transcript, similar to YY1 associated myogenesis RNA 1 YAM1	✔
FSCN1	ENST00000382361	ENSG00000075618	fascin actin-bundling protein 1 [Source:HGNC Symbol;Acc:HGNC:11148]	✔
FSTL1	ENST00000295633	ENSG00000163430	follistatin like 1 [Source:HGNC Symbol;Acc:HGNC:3972]	✔
FTL	ENST00000331825	ENSG00000087086	ferritin light chain [Source:HGNC Symbol;Acc:HGNC:3999]	✔
FTSJ3	ENST00000427159	ENSG00000108592	FtsJ RNA methyltransferase homolog 3 [Source:HGNC Symbol;Acc:HGNC:17136]	✔
FUBP3	ENST00000319725	ENSG00000107164	far upstream element binding protein 3 [Source:HGNC Symbol;Acc:HGNC:4005]	✔
FUNDC2	ENST00000369498	ENSG00000165775	FUN14 domain containing 2 [Source:HGNC Symbol;Acc:HGNC:24925]	✔
FYTTD1	ENST00000241502	ENSG00000122068	forty-two-three domain containing 1 [Source:HGNC Symbol;Acc:HGNC:25407]	✔
FZR1	ENST00000441788	ENSG00000105325	fizzy and cell division cycle 20 related 1 [Source:HGNC Symbol;Acc:HGNC:24824]	✔
GAB2	ENST00000340149	ENSG00000033327	GRB2 associated binding protein 2 [Source:HGNC Symbol;Acc:HGNC:14458]	✔
GABRA3	ENST00000370314	ENSG00000011677	gamma-aminobutyric acid type A receptor alpha3 subunit [Source:HGNC Symbol;Acc:HGNC:4077]	✔
GABRQ	ENST00000598523	ENSG00000268089	gamma-aminobutyric acid type A receptor theta subunit [Source:HGNC Symbol;Acc:HGNC:14454]	✔
GADD45GIP1	ENST00000316939	ENSG00000179271	GADD45G interacting protein 1 [Source:HGNC Symbol;Acc:HGNC:29996]	✔
GAGE10	ENST00000407599	ENSG00000215274	G antigen 10 [Source:HGNC Symbol;Acc:HGNC:30968]	✔
GALM	ENST00000272252	ENSG00000143891	galactose mutarotase [Source:HGNC Symbol;Acc:HGNC:24063]	✔
GALNT10	ENST00000297107	ENSG00000164574	polypeptide N-acetylgalactosaminyltransferase 10 [Source:HGNC Symbol;Acc:HGNC:19873]	✔
GALNT11	ENST00000415421	ENSG00000178234	polypeptide N-acetylgalactosaminyltransferase 11 [Source:HGNC Symbol;Acc:HGNC:19875]	✔
GALNT13	ENST00000392825	ENSG00000144278	polypeptide N-acetylgalactosaminyltransferase 13 [Source:HGNC Symbol;Acc:HGNC:23242]	✔
GAPVD1	ENST00000394084	ENSG00000165219	GTPase activating protein and VPS9 domains 1 [Source:HGNC Symbol;Acc:HGNC:23375]	✔
GAR1	ENST00000226796	ENSG00000109534	GAR1 ribonucleoprotein [Source:HGNC Symbol;Acc:HGNC:14264]	✔
GARS	ENST00000389266	ENSG00000106105	glycyl-tRNA synthetase [Source:HGNC Symbol;Acc:HGNC:4162]	✔
GAS6	ENST00000327773	ENSG00000183087	growth arrest specific 6 [Source:HGNC Symbol;Acc:HGNC:4168]	✔
GBP1	ENST00000370473	ENSG00000117228	guanylate binding protein 1 [Source:HGNC Symbol;Acc:HGNC:4182]	✔
GDE1	ENST00000353258	ENSG00000006007	glycerophosphodiester phosphodiesterase 1 [Source:HGNC Symbol;Acc:HGNC:29644]	✔
GDI1	ENST00000447750	ENSG00000203879	GDP dissociation inhibitor 1 [Source:HGNC Symbol;Acc:HGNC:4226]	✔
GDI2	ENST00000380191	ENSG00000057608	GDP dissociation inhibitor 2 [Source:HGNC Symbol;Acc:HGNC:4227]	✔
GHITM	ENST00000372134	ENSG00000165678	growth hormone inducible transmembrane protein [Source:HGNC Symbol;Acc:HGNC:17281]	✔
GID8	ENST00000266069	ENSG00000101193	GID complex subunit 8 homolog [Source:HGNC Symbol;Acc:HGNC:15857]	✔
GINM1	ENST00000367419	ENSG00000055211	glycoprotein integral membrane 1 [Source:HGNC Symbol;Acc:HGNC:21074]	✔
GJA1	ENST00000282561	ENSG00000152661	gap junction protein alpha 1 [Source:HGNC Symbol;Acc:HGNC:4274]	✔
GLA	ENST00000218516	ENSG00000102393	galactosidase alpha [Source:HGNC Symbol;Acc:HGNC:4296]	✔
GLDC	ENST00000321612	ENSG00000178445	glycine decarboxylase [Source:HGNC Symbol;Acc:HGNC:4313]	✔
GLO1	ENST00000373365	ENSG00000124767	glyoxalase I [Source:HGNC Symbol;Acc:HGNC:4323]	✔
GLRX5	ENST00000331334	ENSG00000182512	glutaredoxin 5 [Source:HGNC Symbol;Acc:HGNC:20134]	✔
GLS	ENST00000320717	ENSG00000115419	glutaminase [Source:HGNC Symbol;Acc:HGNC:4331]	✔
GLTP	ENST00000318348	ENSG00000139433	glycolipid transfer protein [Source:HGNC Symbol;Acc:HGNC:24867]	✔
GLUD1	ENST00000277865	ENSG00000148672	glutamate dehydrogenase 1 [Source:HGNC Symbol;Acc:HGNC:4335]	✔
GMCL1	ENST00000282570	ENSG00000087338	germ cell-less, spermatogenesis associated 1 [Source:HGNC Symbol;Acc:HGNC:23843]	✔
GNA11	ENST00000078429	ENSG00000088256	G protein subunit alpha 11 [Source:HGNC Symbol;Acc:HGNC:4379]	✔
GNA13	ENST00000439174	ENSG00000120063	G protein subunit alpha 13 [Source:HGNC Symbol;Acc:HGNC:4381]	✔
GNAI2	ENST00000266027	ENSG00000114353	G protein subunit alpha i2 [Source:HGNC Symbol;Acc:HGNC:4385]	✔
GNG10	ENST00000374293	ENSG00000242616	G protein subunit gamma 10 [Source:HGNC Symbol;Acc:HGNC:4402]	✔
GNG11	ENST00000248564	ENSG00000127920	G protein subunit gamma 11 [Source:HGNC Symbol;Acc:HGNC:4403]	✔
GNG12	ENST00000370982	ENSG00000172380	G protein subunit gamma 12 [Source:HGNC Symbol;Acc:HGNC:19663]	✔
GNL2	ENST00000373062	ENSG00000134697	G protein nucleolar 2 [Source:HGNC Symbol;Acc:HGNC:29925]	✔
GNPTG	ENST00000204679	ENSG00000090581	N-acetylglucosamine-1-phosphate transferase subunit gamma [Source:HGNC Symbol;Acc:HGNC:23026]	✔
GOLGA5	ENST00000163416	ENSG00000066455	golgin A5 [Source:HGNC Symbol;Acc:HGNC:4428]	✔
GOLPH3	ENST00000265070	ENSG00000113384	golgi phosphoprotein 3 [Source:HGNC Symbol;Acc:HGNC:15452]	✔
GOLPH3L	ENST00000271732	ENSG00000143457	golgi phosphoprotein 3 like [Source:HGNC Symbol;Acc:HGNC:24882]	✔
GORASP2	ENST00000234160	ENSG00000115806	golgi reassembly stacking protein 2 [Source:HGNC Symbol;Acc:HGNC:17500]	✔
GPATCH4	ENST00000368232	ENSG00000160818	G-patch domain containing 4 [Source:HGNC Symbol;Acc:HGNC:25982]	✔
GPR173	ENST00000332582	ENSG00000184194	G protein-coupled receptor 173 [Source:HGNC Symbol;Acc:HGNC:18186]	✔
GPR180	ENST00000376958	ENSG00000152749	G protein-coupled receptor 180 [Source:HGNC Symbol;Acc:HGNC:28899]	✔
GPR27	ENST00000304411	ENSG00000170837	G protein-coupled receptor 27 [Source:HGNC Symbol;Acc:HGNC:4482]	✔
GRPEL1	ENST00000264954	ENSG00000109519	GrpE like 1, mitochondrial [Source:HGNC Symbol;Acc:HGNC:19696]	✔
GSK3B	ENST00000264235	ENSG00000082701	glycogen synthase kinase 3 beta [Source:HGNC Symbol;Acc:HGNC:4617]	✔
GSPT1	ENST00000420576	ENSG00000103342	G1 to S phase transition 1 [Source:HGNC Symbol;Acc:HGNC:4621]	✔
GSTM3	ENST00000256594	ENSG00000134202	glutathione S-transferase mu 3 [Source:HGNC Symbol;Acc:HGNC:4635]	✔
GSTT1	ENST00000612885	ENSG00000277656	glutathione S-transferase theta 1 [Source:HGNC Symbol;Acc:HGNC:4641]	✔
GTF2A1	ENST00000434192	ENSG00000165417	general transcription factor IIA subunit 1 [Source:HGNC Symbol;Acc:HGNC:4646]	✔
GTF2F1	ENST00000394456	ENSG00000125651	general transcription factor IIF subunit 1 [Source:HGNC Symbol;Acc:HGNC:4652]	✔
GTF3A	ENST00000381140	ENSG00000122034	general transcription factor IIIA [Source:HGNC Symbol;Acc:HGNC:4662]	✔
GTF3C6	ENST00000329970	ENSG00000155115	general transcription factor IIIC subunit 6 [Source:HGNC Symbol;Acc:HGNC:20872]	✔
GTPBP4	ENST00000360803	ENSG00000107937	GTP binding protein 4 [Source:HGNC Symbol;Acc:HGNC:21535]	✔
GUCY2F	ENST00000218006	ENSG00000101890	guanylate cyclase 2F, retinal [Source:HGNC Symbol;Acc:HGNC:4691]	✔
GUK1	ENST00000312726	ENSG00000143774	guanylate kinase 1 [Source:HGNC Symbol;Acc:HGNC:4693]	✔
GXYLT1	ENST00000398675	ENSG00000151233	glucoside xylosyltransferase 1 [Source:HGNC Symbol;Acc:HGNC:27482]	✔
H1F0	ENST00000340857	ENSG00000189060	H1 histone family member 0 [Source:HGNC Symbol;Acc:HGNC:4714]	✔
H1FX	ENST00000333762	ENSG00000184897	H1 histone family member X [Source:HGNC Symbol;Acc:HGNC:4722]	✔
H2AFJ	ENST00000544848	ENSG00000246705	H2A histone family member J [Source:HGNC Symbol;Acc:HGNC:14456]	✔
H2AFV	ENST00000222690	ENSG00000105968	H2A histone family member V [Source:HGNC Symbol;Acc:HGNC:20664]	✔
H2BFM	ENST00000355016	ENSG00000101812	H2B histone family member M [Source:HGNC Symbol;Acc:HGNC:27867]	✔
H3F3B	ENST00000254810	ENSG00000132475	H3 histone family member 3B [Source:HGNC Symbol;Acc:HGNC:4765]	✔
HABP4	ENST00000375249	ENSG00000130956	hyaluronan binding protein 4 [Source:HGNC Symbol;Acc:HGNC:17062]	✔
HADHA	ENST00000380649	ENSG00000084754	hydroxyacyl-CoA dehydrogenase trifunctional multienzyme complex subunit alpha [Source:HGNC Symbol;Acc:HGNC:4801]	✔
HAT1	ENST00000264108	ENSG00000128708	histone acetyltransferase 1 [Source:HGNC Symbol;Acc:HGNC:4821]	✔
HCFC1	ENST00000310441	ENSG00000172534	host cell factor C1 [Source:HGNC Symbol;Acc:HGNC:4839]	✔
HCFC2	ENST00000229330	ENSG00000111727	host cell factor C2 [Source:HGNC Symbol;Acc:HGNC:24972]	✔
HDAC1	ENST00000373548	ENSG00000116478	histone deacetylase 1 [Source:HGNC Symbol;Acc:HGNC:4852]	✔
HDGF	ENST00000357325	ENSG00000143321	heparin binding growth factor [Source:HGNC Symbol;Acc:HGNC:4856]	✔
HDGFL3	ENST00000299633	ENSG00000166503	HDGF like 3 [Source:HGNC Symbol;Acc:HGNC:24937]	✔
HDHD2	ENST00000300605	ENSG00000167220	haloacid dehalogenase like hydrolase domain containing 2 [Source:HGNC Symbol;Acc:HGNC:25364]	✔
HEBP1	ENST00000014930	ENSG00000013583	heme binding protein 1 [Source:HGNC Symbol;Acc:HGNC:17176]	✔
HECA	ENST00000367658	ENSG00000112406	hdc homolog, cell cycle regulator [Source:HGNC Symbol;Acc:HGNC:21041]	✔
HECTD1	ENST00000553700	ENSG00000092148	HECT domain E3 ubiquitin protein ligase 1 [Source:HGNC Symbol;Acc:HGNC:20157]	✔
HERC2	ENST00000261609	ENSG00000128731	HECT and RLD domain containing E3 ubiquitin protein ligase 2 [Source:HGNC Symbol;Acc:HGNC:4868]	✔
HEXIM1	ENST00000332499	ENSG00000186834	HEXIM P-TEFb complex subunit 1 [Source:HGNC Symbol;Acc:HGNC:24953]	✔
HGS	ENST00000329138	ENSG00000185359	hepatocyte growth factor-regulated tyrosine kinase substrate [Source:HGNC Symbol;Acc:HGNC:4897]	✔
HIBADH	ENST00000265395	ENSG00000106049	3-hydroxyisobutyrate dehydrogenase [Source:HGNC Symbol;Acc:HGNC:4907]	✔
HINT1	ENST00000304043	ENSG00000169567	histidine triad nucleotide binding protein 1 [Source:HGNC Symbol;Acc:HGNC:4912]	✔
HINT3	ENST00000229633	ENSG00000111911	histidine triad nucleotide binding protein 3 [Source:HGNC Symbol;Acc:HGNC:18468]	✔
HIRIP3	ENST00000279392	ENSG00000149929	HIRA interacting protein 3 [Source:HGNC Symbol;Acc:HGNC:4917]	✔
HIST1H1C	ENST00000343677	ENSG00000187837	histone cluster 1 H1 family member c [Source:HGNC Symbol;Acc:HGNC:4716]	✔
HIST1H1E	ENST00000304218	ENSG00000168298	histone cluster 1 H1 family member e [Source:HGNC Symbol;Acc:HGNC:4718]	✔
HIST1H2AE	ENST00000303910	ENSG00000277075	histone cluster 1 H2A family member e [Source:HGNC Symbol;Acc:HGNC:4724]	✔
HIST1H2AM	ENST00000359611	ENSG00000278677	histone cluster 1 H2A family member m [Source:HGNC Symbol;Acc:HGNC:4735]	✔
HIST1H2BK	ENST00000356950	ENSG00000197903	histone cluster 1 H2B family member k [Source:HGNC Symbol;Acc:HGNC:13954]	✔
HIST1H2BO	ENST00000616182	ENSG00000274641	histone cluster 1 H2B family member o [Source:HGNC Symbol;Acc:HGNC:4758]	✔
HIST1H3F	ENST00000618052	ENSG00000277775	histone cluster 1 H3 family member f [Source:HGNC Symbol;Acc:HGNC:4773]	✔
HIST1H4B	ENST00000377745	ENSG00000278705	histone cluster 1 H4 family member b [Source:HGNC Symbol;Acc:HGNC:4789]	✔
HIST1H4C	ENST00000377803	ENSG00000197061	histone cluster 1 H4 family member c [Source:HGNC Symbol;Acc:HGNC:4787]	✔
HIST1H4E	ENST00000615164	ENSG00000276966	histone cluster 1 H4 family member e [Source:HGNC Symbol;Acc:HGNC:4790]	✔
HIST2H2AB	ENST00000331128	ENSG00000184270	histone cluster 2 H2A family member b [Source:HGNC Symbol;Acc:HGNC:20508]	✔
HIST2H2AC	ENST00000331380	ENSG00000184260	histone cluster 2 H2A family member c [Source:HGNC Symbol;Acc:HGNC:4738]	✔
HIST2H2BE	ENST00000369155	ENSG00000184678	histone cluster 2 H2B family member e [Source:HGNC Symbol;Acc:HGNC:4760]	✔
HLA-B	ENST00000359635	ENSG00000206450	major histocompatibility complex, class I, B [Source:HGNC Symbol;Acc:HGNC:4932]	✔
HLA-DRB5	ENST00000374975	ENSG00000198502	major histocompatibility complex, class II, DR beta 5 [Source:HGNC Symbol;Acc:HGNC:4953]	✔
HLF	ENST00000226067	ENSG00000108924	HLF, PAR bZIP transcription factor [Source:HGNC Symbol;Acc:HGNC:4977]	✔
HMG20B	ENST00000333651	ENSG00000064961	high mobility group 20B [Source:HGNC Symbol;Acc:HGNC:5002]	✔
HMGB1	ENST00000326004	ENSG00000189403	high mobility group box 1 [Source:HGNC Symbol;Acc:HGNC:4983]	✔
HMGN4	ENST00000377575	ENSG00000182952	high mobility group nucleosomal binding domain 4 [Source:HGNC Symbol;Acc:HGNC:4989]	✔
HMGN5	ENST00000358130	ENSG00000198157	high mobility group nucleosome binding domain 5 [Source:HGNC Symbol;Acc:HGNC:8013]	✔
HMGXB3	ENST00000613459	ENSG00000113716	HMG-box containing 3 [Source:HGNC Symbol;Acc:HGNC:28982]	✔
HNRNPA0	ENST00000314940	ENSG00000177733	heterogeneous nuclear ribonucleoprotein A0 [Source:HGNC Symbol;Acc:HGNC:5030]	✔
HNRNPA1	ENST00000330752	ENSG00000135486	heterogeneous nuclear ribonucleoprotein A1 [Source:HGNC Symbol;Acc:HGNC:5031]	✔
HNRNPA3	ENST00000411529	ENSG00000170144	heterogeneous nuclear ribonucleoprotein A3 [Source:HGNC Symbol;Acc:HGNC:24941]	✔
HNRNPH3	ENST00000265866	ENSG00000096746	heterogeneous nuclear ribonucleoprotein H3 [Source:HGNC Symbol;Acc:HGNC:5043]	✔
HNRNPK	ENST00000376281	ENSG00000165119	heterogeneous nuclear ribonucleoprotein K [Source:HGNC Symbol;Acc:HGNC:5044]	✔
HNRNPL	ENST00000221419	ENSG00000104824	heterogeneous nuclear ribonucleoprotein L [Source:HGNC Symbol;Acc:HGNC:5045]	✔
HNRNPUL2	ENST00000301785	ENSG00000214753	heterogeneous nuclear ribonucleoprotein U like 2 [Source:HGNC Symbol;Acc:HGNC:25451]	✔
HOOK1	ENST00000371208	ENSG00000134709	hook microtubule tethering protein 1 [Source:HGNC Symbol;Acc:HGNC:19884]	✔
HOOK3	ENST00000307602	ENSG00000168172	hook microtubule tethering protein 3 [Source:HGNC Symbol;Acc:HGNC:23576]	✔
HPF1	ENST00000393381	ENSG00000056050	histone PARylation factor 1 [Source:HGNC Symbol;Acc:HGNC:26051]	✔
HPRT1	ENST00000298556	ENSG00000165704	hypoxanthine phosphoribosyltransferase 1 [Source:HGNC Symbol;Acc:HGNC:5157]	✔
HPS3	ENST00000296051	ENSG00000163755	HPS3, biogenesis of lysosomal organelles complex 2 subunit 1 [Source:HGNC Symbol;Acc:HGNC:15597]	✔
HSBP1	ENST00000433866	ENSG00000230989	heat shock factor binding protein 1 [Source:HGNC Symbol;Acc:HGNC:5203]	✔
HSBP1L1	ENST00000451882	ENSG00000226742	heat shock factor binding protein 1 like 1 [Source:HGNC Symbol;Acc:HGNC:37243]	✔
HSD17B12	ENST00000278353	ENSG00000149084	hydroxysteroid 17-beta dehydrogenase 12 [Source:HGNC Symbol;Acc:HGNC:18646]	✔
HSD17B2	ENST00000199936	ENSG00000086696	hydroxysteroid 17-beta dehydrogenase 2 [Source:HGNC Symbol;Acc:HGNC:5211]	✔
HSP90AA1	ENST00000216281	ENSG00000080824	heat shock protein 90 alpha family class A member 1 [Source:HGNC Symbol;Acc:HGNC:5253]	✔
HSPA4	ENST00000304858	ENSG00000170606	heat shock protein family A (Hsp70) member 4 [Source:HGNC Symbol;Acc:HGNC:5237]	✔
HSPA5	ENST00000324460	ENSG00000044574	heat shock protein family A (Hsp70) member 5 [Source:HGNC Symbol;Acc:HGNC:5238]	✔
HSPA9	ENST00000297185	ENSG00000113013	heat shock protein family A (Hsp70) member 9 [Source:HGNC Symbol;Acc:HGNC:5244]	✔
HSPB1	ENST00000248553	ENSG00000106211	heat shock protein family B (small) member 1 [Source:HGNC Symbol;Acc:HGNC:5246]	✔
HSPB8	ENST00000281938	ENSG00000152137	heat shock protein family B (small) member 8 [Source:HGNC Symbol;Acc:HGNC:30171]	✔
HSPD1	ENST00000388968	ENSG00000144381	heat shock protein family D (Hsp60) member 1 [Source:HGNC Symbol;Acc:HGNC:5261]	✔
HTATSF1	ENST00000218364	ENSG00000102241	HIV-1 Tat specific factor 1 [Source:HGNC Symbol;Acc:HGNC:5276]	✔
ID3	ENST00000374561	ENSG00000117318	inhibitor of DNA binding 3, HLH protein [Source:HGNC Symbol;Acc:HGNC:5362]	✔
IDE	ENST00000265986	ENSG00000119912	insulin degrading enzyme [Source:HGNC Symbol;Acc:HGNC:5381]	✔
IDI1	ENST00000381344	ENSG00000067064	isopentenyl-diphosphate delta isomerase 1 [Source:HGNC Symbol;Acc:HGNC:5387]	✔
IDS	ENST00000340855	ENSG00000010404	iduronate 2-sulfatase [Source:HGNC Symbol;Acc:HGNC:5389]	✔
IFITM3	ENST00000399808	ENSG00000142089	interferon induced transmembrane protein 3 [Source:HGNC Symbol;Acc:HGNC:5414]	✔
IFT81	ENST00000361948	ENSG00000122970	intraflagellar transport 81 [Source:HGNC Symbol;Acc:HGNC:14313]	✔
IGFBP2	ENST00000233809	ENSG00000115457	insulin like growth factor binding protein 2 [Source:HGNC Symbol;Acc:HGNC:5471]	✔
IGFBP4	ENST00000269593	ENSG00000141753	insulin like growth factor binding protein 4 [Source:HGNC Symbol;Acc:HGNC:5473]	✔
IK	ENST00000417647	ENSG00000113141	IK cytokine [Source:HGNC Symbol;Acc:HGNC:5958]	✔
IMPACT	ENST00000284202	ENSG00000154059	impact RWD domain protein [Source:HGNC Symbol;Acc:HGNC:20387]	✔
IMPAD1	ENST00000262644	ENSG00000104331	inositol monophosphatase domain containing 1 [Source:HGNC Symbol;Acc:HGNC:26019]	✔
IMPDH2	ENST00000326739	ENSG00000178035	inosine monophosphate dehydrogenase 2 [Source:HGNC Symbol;Acc:HGNC:6053]	✔
INHBA	ENST00000242208	ENSG00000122641	inhibin subunit beta A [Source:HGNC Symbol;Acc:HGNC:6066]	✔
INTS12	ENST00000340139	ENSG00000138785	integrator complex subunit 12 [Source:HGNC Symbol;Acc:HGNC:25067]	✔
IP6K2	ENST00000328631	ENSG00000068745	inositol hexakisphosphate kinase 2 [Source:HGNC Symbol;Acc:HGNC:17313]	✔
IPO5	ENST00000261574	ENSG00000065150	importin 5 [Source:HGNC Symbol;Acc:HGNC:6402]	✔
IQGAP1	ENST00000268182	ENSG00000140575	IQ motif containing GTPase activating protein 1 [Source:HGNC Symbol;Acc:HGNC:6110]	✔
IQGAP2	ENST00000274364	ENSG00000145703	IQ motif containing GTPase activating protein 2 [Source:HGNC Symbol;Acc:HGNC:6111]	✔
IRF2BP1	ENST00000302165	ENSG00000170604	interferon regulatory factor 2 binding protein 1 [Source:HGNC Symbol;Acc:HGNC:21728]	✔
IRF2BPL	ENST00000238647	ENSG00000119669	interferon regulatory factor 2 binding protein like [Source:HGNC Symbol;Acc:HGNC:14282]	✔
ISCA1	ENST00000311534	ENSG00000135070	iron-sulfur cluster assembly 1 [Source:HGNC Symbol;Acc:HGNC:28660]	✔
ISOC1	ENST00000173527	ENSG00000066583	isochorismatase domain containing 1 [Source:HGNC Symbol;Acc:HGNC:24254]	✔
ISPD	ENST00000407010	ENSG00000214960	isoprenoid synthase domain containing [Source:HGNC Symbol;Acc:HGNC:37276]	✔
ITGA3	ENST00000320031	ENSG00000005884	integrin subunit alpha 3 [Source:HGNC Symbol;Acc:HGNC:6139]	✔
ITGB1	ENST00000302278	ENSG00000150093	integrin subunit beta 1 [Source:HGNC Symbol;Acc:HGNC:6153]	✔
ITPR3	ENST00000374316	ENSG00000096433	inositol 1,4,5-trisphosphate receptor type 3 [Source:HGNC Symbol;Acc:HGNC:6182]	✔
ITPRIPL2	ENST00000381440	ENSG00000205730	ITPRIP like 2 [Source:HGNC Symbol;Acc:HGNC:27257]	✔
IVNS1ABP	ENST00000367498	ENSG00000116679	influenza virus NS1A binding protein [Source:HGNC Symbol;Acc:HGNC:16951]	✔
IWS1	ENST00000295321	ENSG00000163166	IWS1, SUPT6H interacting protein [Source:HGNC Symbol;Acc:HGNC:25467]	✔
JAK1	ENST00000342505	ENSG00000162434	Janus kinase 1 [Source:HGNC Symbol;Acc:HGNC:6190]	✔
JAZF1	ENST00000283928	ENSG00000153814	JAZF zinc finger 1 [Source:HGNC Symbol;Acc:HGNC:28917]	✔
JMY	ENST00000396137	ENSG00000152409	junction mediating and regulatory protein, p53 cofactor [Source:HGNC Symbol;Acc:HGNC:28916]	✔
JOSD1	ENST00000216039	ENSG00000100221	Josephin domain containing 1 [Source:HGNC Symbol;Acc:HGNC:28953]	✔
JUN	ENST00000371222	ENSG00000177606	Jun proto-oncogene, AP-1 transcription factor subunit [Source:HGNC Symbol;Acc:HGNC:6204]	✔
JUNB	ENST00000302754	ENSG00000171223	JunB proto-oncogene, AP-1 transcription factor subunit [Source:HGNC Symbol;Acc:HGNC:6205]	✔
JUND	ENST00000252818	ENSG00000130522	JunD proto-oncogene, AP-1 transcription factor subunit [Source:HGNC Symbol;Acc:HGNC:6206]	✔
KANK2	ENST00000586659	ENSG00000197256	KN motif and ankyrin repeat domains 2 [Source:HGNC Symbol;Acc:HGNC:29300]	✔
KANTR	ENST00000604062	ENSG00000232593	KDM5C adjacent transcript [Source:HGNC Symbol;Acc:HGNC:49510]	✔
KATNAL1	ENST00000380615	ENSG00000102781	katanin catalytic subunit A1 like 1 [Source:HGNC Symbol;Acc:HGNC:28361]	✔
KATNBL1	ENST00000256544	ENSG00000134152	katanin regulatory subunit B1 like 1 [Source:HGNC Symbol;Acc:HGNC:26199]	✔
KCMF1	ENST00000409785	ENSG00000176407	potassium channel modulatory factor 1 [Source:HGNC Symbol;Acc:HGNC:20589]	✔
KCNJ13	ENST00000233826	ENSG00000115474	potassium voltage-gated channel subfamily J member 13 [Source:HGNC Symbol;Acc:HGNC:6259]	✔
KCTD10	ENST00000228495	ENSG00000110906	potassium channel tetramerization domain containing 10 [Source:HGNC Symbol;Acc:HGNC:23236]	✔
KCTD12	ENST00000377474	ENSG00000178695	potassium channel tetramerization domain containing 12 [Source:HGNC Symbol;Acc:HGNC:14678]	✔
KDELR1	ENST00000330720	ENSG00000105438	KDEL endoplasmic reticulum protein retention receptor 1 [Source:HGNC Symbol;Acc:HGNC:6304]	✔
KDELR2	ENST00000258739	ENSG00000136240	KDEL endoplasmic reticulum protein retention receptor 2 [Source:HGNC Symbol;Acc:HGNC:6305]	✔
KDM1B	ENST00000297792	ENSG00000165097	lysine demethylase 1B [Source:HGNC Symbol;Acc:HGNC:21577]	✔
KHDRBS1	ENST00000327300	ENSG00000121774	KH RNA binding domain containing, signal transduction associated 1 [Source:HGNC Symbol;Acc:HGNC:18116]	✔
KHSRP	ENST00000398148	ENSG00000088247	KH-type splicing regulatory protein [Source:HGNC Symbol;Acc:HGNC:6316]	✔
KIAA1143	ENST00000296121	ENSG00000163807	KIAA1143 [Source:HGNC Symbol;Acc:HGNC:29198]	✔
KIAA1210	ENST00000402510	ENSG00000250423	KIAA1210 [Source:HGNC Symbol;Acc:HGNC:29218]	✔
KIAA1522	ENST00000294521	ENSG00000162522	KIAA1522 [Source:HGNC Symbol;Acc:HGNC:29301]	✔
KIF1C	ENST00000320785	ENSG00000129250	kinesin family member 1C [Source:HGNC Symbol;Acc:HGNC:6317]	✔
KIF3B	ENST00000375712	ENSG00000101350	kinesin family member 3B [Source:HGNC Symbol;Acc:HGNC:6320]	✔
KLF5	ENST00000377687	ENSG00000102554	Kruppel like factor 5 [Source:HGNC Symbol;Acc:HGNC:6349]	✔
KLHL11	ENST00000319121	ENSG00000178502	kelch like family member 11 [Source:HGNC Symbol;Acc:HGNC:19008]	✔
KLHL12	ENST00000367259	ENSG00000117153	kelch like family member 12 [Source:HGNC Symbol;Acc:HGNC:19360]	✔
KLHL13	ENST00000262820	ENSG00000003096	kelch like family member 13 [Source:HGNC Symbol;Acc:HGNC:22931]	✔
KLHL24	ENST00000242810	ENSG00000114796	kelch like family member 24 [Source:HGNC Symbol;Acc:HGNC:25947]	✔
KLHL34	ENST00000379499	ENSG00000185915	kelch like family member 34 [Source:HGNC Symbol;Acc:HGNC:26634]	✔
KLHL9	ENST00000359039	ENSG00000198642	kelch like family member 9 [Source:HGNC Symbol;Acc:HGNC:18732]	✔
KPNA3	ENST00000261667	ENSG00000102753	karyopherin subunit alpha 3 [Source:HGNC Symbol;Acc:HGNC:6396]	✔
KPNA4	ENST00000334256	ENSG00000186432	karyopherin subunit alpha 4 [Source:HGNC Symbol;Acc:HGNC:6397]	✔
KRBA2	ENST00000396267	ENSG00000184619	KRAB-A domain containing 2 [Source:HGNC Symbol;Acc:HGNC:26989]	✔
KRCC1	ENST00000347055	ENSG00000172086	lysine rich coiled-coil 1 [Source:HGNC Symbol;Acc:HGNC:28039]	✔
KRI1	ENST00000312962	ENSG00000129347	KRI1 homolog [Source:HGNC Symbol;Acc:HGNC:25769]	✔
KRT7	ENST00000331817	ENSG00000135480	keratin 7 [Source:HGNC Symbol;Acc:HGNC:6445]	✔
LAGE3	ENST00000357360	ENSG00000196976	L antigen family member 3 [Source:HGNC Symbol;Acc:HGNC:26058]	✔
LAMC1	ENST00000258341	ENSG00000135862	laminin subunit gamma 1 [Source:HGNC Symbol;Acc:HGNC:6492]	✔
LANCL3	ENST00000378621	ENSG00000147036	LanC like 3 [Source:HGNC Symbol;Acc:HGNC:24767]	✔
LAPTM4A	ENST00000175091	ENSG00000068697	lysosomal protein transmembrane 4 alpha [Source:HGNC Symbol;Acc:HGNC:6924]	✔
LARP1	ENST00000336314	ENSG00000155506	La ribonucleoprotein domain family member 1 [Source:HGNC Symbol;Acc:HGNC:29531]	✔
LATS2	ENST00000382592	ENSG00000150457	large tumor suppressor kinase 2 [Source:HGNC Symbol;Acc:HGNC:6515]	✔
LDB1	ENST00000361198	ENSG00000198728	LIM domain binding 1 [Source:HGNC Symbol;Acc:HGNC:6532]	✔
LDLRAP1	ENST00000374338	ENSG00000157978	low density lipoprotein receptor adaptor protein 1 [Source:HGNC Symbol;Acc:HGNC:18640]	✔
LDOC1	ENST00000370526	ENSG00000182195	LDOC1, regulator of NFKB signaling [Source:HGNC Symbol;Acc:HGNC:6548]	✔
LETM1	ENST00000302787	ENSG00000168924	leucine zipper and EF-hand containing transmembrane protein 1 [Source:HGNC Symbol;Acc:HGNC:6556]	✔
LGALS1	ENST00000215909	ENSG00000100097	galectin 1 [Source:HGNC Symbol;Acc:HGNC:6561]	✔
LGALS3	ENST00000254301	ENSG00000131981	galectin 3 [Source:HGNC Symbol;Acc:HGNC:6563]	✔
LHX2	ENST00000373615	ENSG00000106689	LIM homeobox 2 [Source:HGNC Symbol;Acc:HGNC:6594]	✔
LINC00269	ENST00000399711	ENSG00000215162	long intergenic non-protein coding RNA 269 [Source:HGNC Symbol;Acc:HGNC:26586]	✔
LINC00298	ENST00000426969	ENSG00000235665	long intergenic non-protein coding RNA 298 [Source:HGNC Symbol;Acc:HGNC:49257]	✔
LINC00467	ENST00000423222	ENSG00000153363	long intergenic non-protein coding RNA 467 [Source:HGNC Symbol;Acc:HGNC:28227]	✔
LINC00630	ENST00000416381	ENSG00000223546	long intergenic non-protein coding RNA 630 [Source:HGNC Symbol;Acc:HGNC:44263]	✔
LINC00942	ENST00000515614	ENSG00000249628	long intergenic non-protein coding RNA 942 [Source:HGNC Symbol;Acc:HGNC:48636]	✔
LINC01204	ENST00000422047	ENSG00000229563	long intergenic non-protein coding RNA 1204 [Source:HGNC Symbol;Acc:HGNC:49635]	✔
LINC01281	ENST00000448597	ENSG00000235304	long intergenic non-protein coding RNA 1281 [Source:HGNC Symbol;Acc:HGNC:50337]	✔
LINC01282	ENST00000431646	ENSG00000236747	long intergenic non-protein coding RNA 1282 [Source:HGNC Symbol;Acc:HGNC:50338]	✔
LINC01486	ENST00000538041	ENSG00000256560	long intergenic non-protein coding RNA 1486 [Source:HGNC Symbol;Acc:HGNC:51137]	✔
LINC01489	ENST00000542689	ENSG00000255727	long intergenic non-protein coding RNA 1489 [Source:HGNC Symbol;Acc:HGNC:51145]	✔
LINC01713	ENST00000445589	ENSG00000228482	long intergenic non-protein coding RNA 1713 [Source:HGNC Symbol;Acc:HGNC:52500]	✔
LINC02174	ENST00000508977	ENSG00000249297	long intergenic non-protein coding RNA 2174 [Source:HGNC Symbol;Acc:HGNC:53037]	✔
LIX1	ENST00000274382	ENSG00000145721	limb and CNS expressed 1 [Source:HGNC Symbol;Acc:HGNC:18581]	✔
LIX1L	ENST00000604000	ENSG00000271601	limb and CNS expressed 1 like [Source:HGNC Symbol;Acc:HGNC:28715]	✔
LMAN1	ENST00000251047	ENSG00000074695	lectin, mannose binding 1 [Source:HGNC Symbol;Acc:HGNC:6631]	✔
LMNB2	ENST00000325327	ENSG00000176619	lamin B2 [Source:HGNC Symbol;Acc:HGNC:6638]	✔
LMO4	ENST00000370542	ENSG00000143013	LIM domain only 4 [Source:HGNC Symbol;Acc:HGNC:6644]	✔
LMOD1	ENST00000367288	ENSG00000163431	leiomodin 1 [Source:HGNC Symbol;Acc:HGNC:6647]	✔
LOX	ENST00000231004	ENSG00000113083	lysyl oxidase [Source:HGNC Symbol;Acc:HGNC:6664]	✔
LOXL1	ENST00000261921	ENSG00000129038	lysyl oxidase like 1 [Source:HGNC Symbol;Acc:HGNC:6665]	✔
LRCH1	ENST00000311191	ENSG00000136141	leucine rich repeats and calponin homology domain containing 1 [Source:HGNC Symbol;Acc:HGNC:20309]	✔
LRIG3	ENST00000320743	ENSG00000139263	leucine rich repeats and immunoglobulin like domains 3 [Source:HGNC Symbol;Acc:HGNC:30991]	✔
LRRC18	ENST00000374160	ENSG00000165383	leucine rich repeat containing 18 [Source:HGNC Symbol;Acc:HGNC:23199]	✔
LRRC40	ENST00000370952	ENSG00000066557	leucine rich repeat containing 40 [Source:HGNC Symbol;Acc:HGNC:26004]	✔
LRRC47	ENST00000378251	ENSG00000130764	leucine rich repeat containing 47 [Source:HGNC Symbol;Acc:HGNC:29207]	✔
LRRC53	ENST00000294635	ENSG00000162621	leucine rich repeat containing 53 [Source:HGNC Symbol;Acc:HGNC:25255]	✔
LRRC58	ENST00000295628	ENSG00000163428	leucine rich repeat containing 58 [Source:HGNC Symbol;Acc:HGNC:26968]	✔
LRRC59	ENST00000225972	ENSG00000108829	leucine rich repeat containing 59 [Source:HGNC Symbol;Acc:HGNC:28817]	✔
LRRC8C	ENST00000370454	ENSG00000171488	leucine rich repeat containing 8 VRAC subunit C [Source:HGNC Symbol;Acc:HGNC:25075]	✔
LSM10	ENST00000315732	ENSG00000181817	LSM10, U7 small nuclear RNA associated [Source:HGNC Symbol;Acc:HGNC:17562]	✔
LSM14B	ENST00000279068	ENSG00000149657	LSM family member 14B [Source:HGNC Symbol;Acc:HGNC:15887]	✔
LSM3	ENST00000306024	ENSG00000170860	LSM3 homolog, U6 small nuclear RNA and mRNA degradation associated [Source:HGNC Symbol;Acc:HGNC:17874]	✔
LTBP2	ENST00000261978	ENSG00000119681	latent transforming growth factor beta binding protein 2 [Source:HGNC Symbol;Acc:HGNC:6715]	✔
LTV1	ENST00000367576	ENSG00000135521	LTV1 ribosome biogenesis factor [Source:HGNC Symbol;Acc:HGNC:21173]	✔
LXN	ENST00000264265	ENSG00000079257	latexin [Source:HGNC Symbol;Acc:HGNC:13347]	✔
LYPD1	ENST00000345008	ENSG00000150551	LY6/PLAUR domain containing 1 [Source:HGNC Symbol;Acc:HGNC:28431]	✔
LYRM2	ENST00000520441	ENSG00000083099	LYR motif containing 2 [Source:HGNC Symbol;Acc:HGNC:25229]	✔
MAB21L1	ENST00000379919	ENSG00000180660	mab-21 like 1 [Source:HGNC Symbol;Acc:HGNC:6757]	✔
MACF1	ENST00000289893	ENSG00000127603	microtubule-actin crosslinking factor 1 [Source:HGNC Symbol;Acc:HGNC:13664]	✔
MAF	ENST00000326043	ENSG00000178573	MAF bZIP transcription factor [Source:HGNC Symbol;Acc:HGNC:6776]	✔
MAFA	ENST00000333480	ENSG00000182759	MAF bZIP transcription factor A [Source:HGNC Symbol;Acc:HGNC:23145]	✔
MAFK	ENST00000343242	ENSG00000198517	MAF bZIP transcription factor K [Source:HGNC Symbol;Acc:HGNC:6782]	✔
MAGEB10	ENST00000356790	ENSG00000177689	MAGE family member B10 [Source:HGNC Symbol;Acc:HGNC:25377]	✔
MAGEF1	ENST00000317897	ENSG00000177383	MAGE family member F1 [Source:HGNC Symbol;Acc:HGNC:29639]	✔
MAK16	ENST00000360128	ENSG00000198042	MAK16 homolog [Source:HGNC Symbol;Acc:HGNC:13703]	✔
MAL2	ENST00000522112	ENSG00000147676	mal, T cell differentiation protein 2 (gene/pseudogene) [Source:HGNC Symbol;Acc:HGNC:13634]	✔
MALAT1	ENST00000534336	ENSG00000251562	metastasis associated lung adenocarcinoma transcript 1 [Source:HGNC Symbol;Acc:HGNC:29665]	✔
MALSU1	ENST00000466681	ENSG00000156928	mitochondrial assembly of ribosomal large subunit 1 [Source:HGNC Symbol;Acc:HGNC:21721]	✔
MAN1A2	ENST00000356554	ENSG00000198162	mannosidase alpha class 1A member 2 [Source:HGNC Symbol;Acc:HGNC:6822]	✔
MAP1B	ENST00000296755	ENSG00000131711	microtubule associated protein 1B [Source:HGNC Symbol;Acc:HGNC:6836]	✔
MAP1LC3B	ENST00000268607	ENSG00000140941	microtubule associated protein 1 light chain 3 beta [Source:HGNC Symbol;Acc:HGNC:13352]	✔
MAP2K1	ENST00000307102	ENSG00000169032	mitogen-activated protein kinase kinase 1 [Source:HGNC Symbol;Acc:HGNC:6840]	✔
MAP3K15	ENST00000338883	ENSG00000180815	mitogen-activated protein kinase kinase kinase 15 [Source:HGNC Symbol;Acc:HGNC:31689]	✔
MAP3K2	ENST00000409947	ENSG00000169967	mitogen-activated protein kinase kinase kinase 2 [Source:HGNC Symbol;Acc:HGNC:6854]	✔
MAP3K20	ENST00000338983	ENSG00000091436	mitogen-activated protein kinase kinase kinase 20 [Source:HGNC Symbol;Acc:HGNC:17797]	✔
MAP4K5	ENST00000013125	ENSG00000012983	mitogen-activated protein kinase kinase kinase kinase 5 [Source:HGNC Symbol;Acc:HGNC:6867]	✔
MAP7D3	ENST00000316077	ENSG00000129680	MAP7 domain containing 3 [Source:HGNC Symbol;Acc:HGNC:25742]	✔
MAPK1IP1L	ENST00000395468	ENSG00000168175	mitogen-activated protein kinase 1 interacting protein 1 like [Source:HGNC Symbol;Acc:HGNC:19840]	✔
MAPK6	ENST00000261845	ENSG00000069956	mitogen-activated protein kinase 6 [Source:HGNC Symbol;Acc:HGNC:6879]	✔
MARCH5	ENST00000358935	ENSG00000198060	membrane associated ring-CH-type finger 5 [Source:HGNC Symbol;Acc:HGNC:26025]	✔
MARCKS	ENST00000612661	ENSG00000277443	myristoylated alanine rich protein kinase C substrate [Source:HGNC Symbol;Acc:HGNC:6759]	✔
MARCKSL1	ENST00000329421	ENSG00000175130	MARCKS like 1 [Source:HGNC Symbol;Acc:HGNC:7142]	✔
MARVELD1	ENST00000285605	ENSG00000155254	MARVEL domain containing 1 [Source:HGNC Symbol;Acc:HGNC:28674]	✔
MBD2	ENST00000256429	ENSG00000134046	methyl-CpG binding domain protein 2 [Source:HGNC Symbol;Acc:HGNC:6917]	✔
MBNL1-AS1	ENST00000608395	ENSG00000229619	MBNL1 antisense RNA 1 [Source:HGNC Symbol;Acc:HGNC:44584]	✔
MBTPS1	ENST00000343411	ENSG00000140943	membrane bound transcription factor peptidase, site 1 [Source:HGNC Symbol;Acc:HGNC:15456]	✔
MCCC2	ENST00000340941	ENSG00000131844	methylcrotonoyl-CoA carboxylase 2 [Source:HGNC Symbol;Acc:HGNC:6937]	✔
MDFIC	ENST00000257724	ENSG00000135272	MyoD family inhibitor domain containing [Source:HGNC Symbol;Acc:HGNC:28870]	✔
MDM2	ENST00000258149	ENSG00000135679	MDM2 proto-oncogene [Source:HGNC Symbol;Acc:HGNC:6973]	✔
MEA1	ENST00000244711	ENSG00000124733	male-enhanced antigen 1 [Source:HGNC Symbol;Acc:HGNC:6986]	✔
MED10	ENST00000255764	ENSG00000133398	mediator complex subunit 10 [Source:HGNC Symbol;Acc:HGNC:28760]	✔
MEIS1	ENST00000272369	ENSG00000143995	Meis homeobox 1 [Source:HGNC Symbol;Acc:HGNC:7000]	✔
MEIS2	ENST00000340545	ENSG00000134138	Meis homeobox 2 [Source:HGNC Symbol;Acc:HGNC:7001]	✔
MEPCE	ENST00000310512	ENSG00000146834	methylphosphate capping enzyme [Source:HGNC Symbol;Acc:HGNC:20247]	✔
METAP1	ENST00000296411	ENSG00000164024	methionyl aminopeptidase 1 [Source:HGNC Symbol;Acc:HGNC:15789]	✔
MEX3C	ENST00000616921	ENSG00000176624	mex-3 RNA binding family member C [Source:HGNC Symbol;Acc:HGNC:28040]	✔
MEX3D	ENST00000402693	ENSG00000181588	mex-3 RNA binding family member D [Source:HGNC Symbol;Acc:HGNC:16734]	✔
MFAP2	ENST00000375535	ENSG00000117122	microfibril associated protein 2 [Source:HGNC Symbol;Acc:HGNC:7033]	✔
MGARP	ENST00000398955	ENSG00000137463	mitochondria localized glutamic acid rich protein [Source:HGNC Symbol;Acc:HGNC:29969]	✔
MGAT4B	ENST00000292591	ENSG00000161013	alpha-1,3-mannosyl-glycoprotein 4-beta-N-acetylglucosaminyltransferase B [Source:HGNC Symbol;Acc:HGNC:7048]	✔
MICU2	ENST00000382374	ENSG00000165487	mitochondrial calcium uptake 2 [Source:HGNC Symbol;Acc:HGNC:31830]	✔
MINDY2	ENST00000559228	ENSG00000128923	MINDY lysine 48 deubiquitinase 2 [Source:HGNC Symbol;Acc:HGNC:26954]	✔
MIR222HG	ENST00000602461	ENSG00000270069	miR222/221 cluster host gene [Source:HGNC Symbol;Acc:HGNC:49555]	✔
MITD1	ENST00000289359	ENSG00000158411	microtubule interacting and trafficking domain containing 1 [Source:HGNC Symbol;Acc:HGNC:25207]	✔
MKRN2	ENST00000170447	ENSG00000075975	makorin ring finger protein 2 [Source:HGNC Symbol;Acc:HGNC:7113]	✔
MLLT1	ENST00000252674	ENSG00000130382	MLLT1, super elongation complex subunit [Source:HGNC Symbol;Acc:HGNC:7134]	✔
MMP14	ENST00000311852	ENSG00000157227	matrix metallopeptidase 14 [Source:HGNC Symbol;Acc:HGNC:7160]	✔
MNT	ENST00000174618	ENSG00000070444	MAX network transcriptional repressor [Source:HGNC Symbol;Acc:HGNC:7188]	✔
MOB1A	ENST00000396049	ENSG00000114978	MOB kinase activator 1A [Source:HGNC Symbol;Acc:HGNC:16015]	✔
MORC3	ENST00000400485	ENSG00000159256	MORC family CW-type zinc finger 3 [Source:HGNC Symbol;Acc:HGNC:23572]	✔
MPC2	ENST00000271373	ENSG00000143158	mitochondrial pyruvate carrier 2 [Source:HGNC Symbol;Acc:HGNC:24515]	✔
MPHOSPH10	ENST00000244230	ENSG00000124383	M-phase phosphoprotein 10 [Source:HGNC Symbol;Acc:HGNC:7213]	✔
MPLKIP	ENST00000306984	ENSG00000168303	M-phase specific PLK1 interacting protein [Source:HGNC Symbol;Acc:HGNC:16002]	✔
MRPL13	ENST00000306185	ENSG00000172172	mitochondrial ribosomal protein L13 [Source:HGNC Symbol;Acc:HGNC:14278]	✔
MRPL15	ENST00000260102	ENSG00000137547	mitochondrial ribosomal protein L15 [Source:HGNC Symbol;Acc:HGNC:14054]	✔
MRPL16	ENST00000300151	ENSG00000166902	mitochondrial ribosomal protein L16 [Source:HGNC Symbol;Acc:HGNC:14476]	✔
MRPL17	ENST00000288937	ENSG00000158042	mitochondrial ribosomal protein L17 [Source:HGNC Symbol;Acc:HGNC:14053]	✔
MRPL18	ENST00000367034	ENSG00000112110	mitochondrial ribosomal protein L18 [Source:HGNC Symbol;Acc:HGNC:14477]	✔
MRPL20	ENST00000344843	ENSG00000242485	mitochondrial ribosomal protein L20 [Source:HGNC Symbol;Acc:HGNC:14478]	✔
MRPL32	ENST00000223324	ENSG00000106591	mitochondrial ribosomal protein L32 [Source:HGNC Symbol;Acc:HGNC:14035]	✔
MRPL40	ENST00000333130	ENSG00000185608	mitochondrial ribosomal protein L40 [Source:HGNC Symbol;Acc:HGNC:14491]	✔
MRPL41	ENST00000371443	ENSG00000182154	mitochondrial ribosomal protein L41 [Source:HGNC Symbol;Acc:HGNC:14492]	✔
MRPL44	ENST00000258383	ENSG00000135900	mitochondrial ribosomal protein L44 [Source:HGNC Symbol;Acc:HGNC:16650]	✔
MRPL50	ENST00000374865	ENSG00000136897	mitochondrial ribosomal protein L50 [Source:HGNC Symbol;Acc:HGNC:16654]	✔
MRPL51	ENST00000229238	ENSG00000111639	mitochondrial ribosomal protein L51 [Source:HGNC Symbol;Acc:HGNC:14044]	✔
MRPL57	ENST00000309594	ENSG00000173141	mitochondrial ribosomal protein L57 [Source:HGNC Symbol;Acc:HGNC:14514]	✔
MRPS10	ENST00000053468	ENSG00000048544	mitochondrial ribosomal protein S10 [Source:HGNC Symbol;Acc:HGNC:14502]	✔
MRPS14	ENST00000476371	ENSG00000120333	mitochondrial ribosomal protein S14 [Source:HGNC Symbol;Acc:HGNC:14049]	✔
MRPS15	ENST00000373116	ENSG00000116898	mitochondrial ribosomal protein S15 [Source:HGNC Symbol;Acc:HGNC:14504]	✔
MRPS26	ENST00000380325	ENSG00000125901	mitochondrial ribosomal protein S26 [Source:HGNC Symbol;Acc:HGNC:14045]	✔
MRPS30	ENST00000507110	ENSG00000112996	mitochondrial ribosomal protein S30 [Source:HGNC Symbol;Acc:HGNC:8769]	✔
MRPS31	ENST00000323563	ENSG00000102738	mitochondrial ribosomal protein S31 [Source:HGNC Symbol;Acc:HGNC:16632]	✔
MRPS5	ENST00000272418	ENSG00000144029	mitochondrial ribosomal protein S5 [Source:HGNC Symbol;Acc:HGNC:14498]	✔
MRPS6	ENST00000399312	ENSG00000243927	mitochondrial ribosomal protein S6 [Source:HGNC Symbol;Acc:HGNC:14051]	✔
MRPS9	ENST00000258455	ENSG00000135972	mitochondrial ribosomal protein S9 [Source:HGNC Symbol;Acc:HGNC:14501]	✔
MSANTD4	ENST00000301919	ENSG00000170903	Myb/SANT DNA binding domain containing 4 with coiled-coils [Source:HGNC Symbol;Acc:HGNC:29383]	✔
MSI2	ENST00000284073	ENSG00000153944	musashi RNA binding protein 2 [Source:HGNC Symbol;Acc:HGNC:18585]	✔
MSN	ENST00000360270	ENSG00000147065	moesin [Source:HGNC Symbol;Acc:HGNC:7373]	✔
MSRB2	ENST00000376510	ENSG00000148450	methionine sulfoxide reductase B2 [Source:HGNC Symbol;Acc:HGNC:17061]	✔
MT1X	ENST00000394485	ENSG00000187193	metallothionein 1X [Source:HGNC Symbol;Acc:HGNC:7405]	✔
MT-ATP8	ENST00000361851	ENSG00000228253	mitochondrially encoded ATP synthase membrane subunit 8 [Source:HGNC Symbol;Acc:HGNC:7415]	✔
MTCH2	ENST00000302503	ENSG00000109919	mitochondrial carrier 2 [Source:HGNC Symbol;Acc:HGNC:17587]	✔
MTG1	ENST00000317502	ENSG00000148824	mitochondrial ribosome associated GTPase 1 [Source:HGNC Symbol;Acc:HGNC:32159]	✔
MTPN	ENST00000393085	ENSG00000105887	myotrophin [Source:HGNC Symbol;Acc:HGNC:15667]	✔
MTREX	ENST00000230640	ENSG00000039123	Mtr4 exosome RNA helicase [Source:HGNC Symbol;Acc:HGNC:18734]	✔
MT-TH	ENST00000387441	ENSG00000210176	mitochondrially encoded tRNA-His (CAU/C) [Source:HGNC Symbol;Acc:HGNC:7487]	✔
MXD4	ENST00000337190	ENSG00000123933	MAX dimerization protein 4 [Source:HGNC Symbol;Acc:HGNC:13906]	✔
MYH9	ENST00000216181	ENSG00000100345	myosin heavy chain 9 [Source:HGNC Symbol;Acc:HGNC:7579]	✔
MYL12B	ENST00000237500	ENSG00000118680	myosin light chain 12B [Source:HGNC Symbol;Acc:HGNC:29827]	✔
MYL9	ENST00000279022	ENSG00000101335	myosin light chain 9 [Source:HGNC Symbol;Acc:HGNC:15754]	✔
MYO1E	ENST00000288235	ENSG00000157483	myosin IE [Source:HGNC Symbol;Acc:HGNC:7599]	✔
MYO5B	ENST00000285039	ENSG00000167306	myosin VB [Source:HGNC Symbol;Acc:HGNC:7603]	✔
MYO5C	ENST00000261839	ENSG00000128833	myosin VC [Source:HGNC Symbol;Acc:HGNC:7604]	✔
MYOF	ENST00000359263	ENSG00000138119	myoferlin [Source:HGNC Symbol;Acc:HGNC:3656]	✔
MZT1	ENST00000377818	ENSG00000204899	mitotic spindle organizing protein 1 [Source:HGNC Symbol;Acc:HGNC:33830]	✔
MZT2A	ENST00000309451	ENSG00000173272	mitotic spindle organizing protein 2A [Source:HGNC Symbol;Acc:HGNC:33187]	✔
NACC1	ENST00000292431	ENSG00000160877	nucleus accumbens associated 1 [Source:HGNC Symbol;Acc:HGNC:20967]	✔
NANP	ENST00000304788	ENSG00000170191	N-acetylneuraminic acid phosphatase [Source:HGNC Symbol;Acc:HGNC:16140]	✔
NANS	ENST00000210444	ENSG00000095380	N-acetylneuraminate synthase [Source:HGNC Symbol;Acc:HGNC:19237]	✔
NAP1L5	ENST00000323061	ENSG00000177432	nucleosome assembly protein 1 like 5 [Source:HGNC Symbol;Acc:HGNC:19968]	✔
NAT14	ENST00000205194	ENSG00000090971	N-acetyltransferase 14 (putative) [Source:HGNC Symbol;Acc:HGNC:28918]	✔
NBR1	ENST00000341165	ENSG00000188554	NBR1, autophagy cargo receptor [Source:HGNC Symbol;Acc:HGNC:6746]	✔
NCBP2L	ENST00000509000	ENSG00000170935	nuclear cap binding protein subunit 2 like [Source:HGNC Symbol;Acc:HGNC:31795]	✔
NCKAP5L	ENST00000335999	ENSG00000167566	NCK associated protein 5 like [Source:HGNC Symbol;Acc:HGNC:29321]	✔
NCL	ENST00000322723	ENSG00000115053	nucleolin [Source:HGNC Symbol;Acc:HGNC:7667]	✔
NCS1	ENST00000372398	ENSG00000107130	neuronal calcium sensor 1 [Source:HGNC Symbol;Acc:HGNC:3953]	✔
NDFIP1	ENST00000253814	ENSG00000131507	Nedd4 family interacting protein 1 [Source:HGNC Symbol;Acc:HGNC:17592]	✔
NDN	ENST00000331837	ENSG00000182636	necdin, MAGE family member [Source:HGNC Symbol;Acc:HGNC:7675]	✔
NDP	ENST00000378062	ENSG00000124479	NDP, norrin cystine knot growth factor [Source:HGNC Symbol;Acc:HGNC:7678]	✔
NDUFA1	ENST00000371437	ENSG00000125356	NADH:ubiquinone oxidoreductase subunit A1 [Source:HGNC Symbol;Acc:HGNC:7683]	✔
NDUFA13	ENST00000428459	ENSG00000186010	NADH:ubiquinone oxidoreductase subunit A13 [Source:HGNC Symbol;Acc:HGNC:17194]	✔
NDUFA4	ENST00000339600	ENSG00000189043	NDUFA4, mitochondrial complex associated [Source:HGNC Symbol;Acc:HGNC:7687]	✔
NDUFA8	ENST00000373768	ENSG00000119421	NADH:ubiquinone oxidoreductase subunit A8 [Source:HGNC Symbol;Acc:HGNC:7692]	✔
NDUFAF3	ENST00000326912	ENSG00000178057	NADH:ubiquinone oxidoreductase complex assembly factor 3 [Source:HGNC Symbol;Acc:HGNC:29918]	✔
NDUFAF4	ENST00000316149	ENSG00000123545	NADH:ubiquinone oxidoreductase complex assembly factor 4 [Source:HGNC Symbol;Acc:HGNC:21034]	✔
NDUFAF8	ENST00000431388	ENSG00000224877	NADH:ubiquinone oxidoreductase complex assembly factor 8 [Source:HGNC Symbol;Acc:HGNC:33551]	✔
NDUFB7	ENST00000215565	ENSG00000099795	NADH:ubiquinone oxidoreductase subunit B7 [Source:HGNC Symbol;Acc:HGNC:7702]	✔
NDUFS4	ENST00000296684	ENSG00000164258	NADH:ubiquinone oxidoreductase subunit S4 [Source:HGNC Symbol;Acc:HGNC:7711]	✔
NDUFS8	ENST00000313468	ENSG00000110717	NADH:ubiquinone oxidoreductase core subunit S8 [Source:HGNC Symbol;Acc:HGNC:7715]	✔
NDUFV3	ENST00000340344	ENSG00000160194	NADH:ubiquinone oxidoreductase subunit V3 [Source:HGNC Symbol;Acc:HGNC:7719]	✔
NEBL	ENST00000377122	ENSG00000078114	nebulette [Source:HGNC Symbol;Acc:HGNC:16932]	✔
NEK7	ENST00000367383	ENSG00000151414	NIMA related kinase 7 [Source:HGNC Symbol;Acc:HGNC:13386]	✔
NEK9	ENST00000238616	ENSG00000119638	NIMA related kinase 9 [Source:HGNC Symbol;Acc:HGNC:18591]	✔
NEMF	ENST00000298310	ENSG00000165525	nuclear export mediator factor [Source:HGNC Symbol;Acc:HGNC:10663]	✔
NENF	ENST00000366988	ENSG00000117691	neudesin neurotrophic factor [Source:HGNC Symbol;Acc:HGNC:30384]	✔
NFIA	ENST00000371189	ENSG00000162599	nuclear factor I A [Source:HGNC Symbol;Acc:HGNC:7784]	✔
NFIX	ENST00000360105	ENSG00000008441	nuclear factor I X [Source:HGNC Symbol;Acc:HGNC:7788]	✔
NGRN	ENST00000379095	ENSG00000182768	neugrin, neurite outgrowth associated [Source:HGNC Symbol;Acc:HGNC:18077]	✔
NHLRC2	ENST00000369301	ENSG00000196865	NHL repeat containing 2 [Source:HGNC Symbol;Acc:HGNC:24731]	✔
NIFK	ENST00000285814	ENSG00000155438	nucleolar protein interacting with the FHA domain of MKI67 [Source:HGNC Symbol;Acc:HGNC:17838]	✔
NIFK-AS1	ENST00000414554	ENSG00000236859	NIFK antisense RNA 1 [Source:HGNC Symbol;Acc:HGNC:27385]	✔
NIN	ENST00000245441	ENSG00000100503	ninein [Source:HGNC Symbol;Acc:HGNC:14906]	✔
NINJ1	ENST00000375446	ENSG00000131669	ninjurin 1 [Source:HGNC Symbol;Acc:HGNC:7824]	✔
NINL	ENST00000278886	ENSG00000101004	ninein like [Source:HGNC Symbol;Acc:HGNC:29163]	✔
NIPAL3	ENST00000003912	ENSG00000001461	NIPA like domain containing 3 [Source:HGNC Symbol;Acc:HGNC:25233]	✔
NIPSNAP3A	ENST00000374767	ENSG00000136783	nipsnap homolog 3A [Source:HGNC Symbol;Acc:HGNC:23619]	✔
NLK	ENST00000407008	ENSG00000087095	nemo like kinase [Source:HGNC Symbol;Acc:HGNC:29858]	✔
NLRP2B	ENST00000434992	ENSG00000215174	NLR family pyrin domain containing 2B [Source:HGNC Symbol;Acc:HGNC:29887]	✔
NMI	ENST00000243346	ENSG00000123609	N-myc and STAT interactor [Source:HGNC Symbol;Acc:HGNC:7854]	✔
NOB1	ENST00000268802	ENSG00000141101	NIN1 (RPN12) binding protein 1 homolog [Source:HGNC Symbol;Acc:HGNC:29540]	✔
NOC3L	ENST00000371361	ENSG00000173145	NOC3 like DNA replication regulator [Source:HGNC Symbol;Acc:HGNC:24034]	✔
NOL11	ENST00000253247	ENSG00000130935	nucleolar protein 11 [Source:HGNC Symbol;Acc:HGNC:24557]	✔
NOL7	ENST00000451315	ENSG00000225921	nucleolar protein 7 [Source:HGNC Symbol;Acc:HGNC:21040]	✔
NOP53	ENST00000246802	ENSG00000105373	NOP53 ribosome biogenesis factor [Source:HGNC Symbol;Acc:HGNC:4333]	✔
NOP56	ENST00000329276	ENSG00000101361	NOP56 ribonucleoprotein [Source:HGNC Symbol;Acc:HGNC:15911]	✔
NOP58	ENST00000264279	ENSG00000055044	NOP58 ribonucleoprotein [Source:HGNC Symbol;Acc:HGNC:29926]	✔
NPEPPS	ENST00000322157	ENSG00000141279	aminopeptidase puromycin sensitive [Source:HGNC Symbol;Acc:HGNC:7900]	✔
NPFFR1	ENST00000277942	ENSG00000148734	neuropeptide FF receptor 1 [Source:HGNC Symbol;Acc:HGNC:17425]	✔
NPM3	ENST00000370110	ENSG00000107833	nucleophosmin/nucleoplasmin 3 [Source:HGNC Symbol;Acc:HGNC:7931]	✔
NPRL3	ENST00000399953	ENSG00000103148	NPR3 like, GATOR1 complex subunit [Source:HGNC Symbol;Acc:HGNC:14124]	✔
NR0B1	ENST00000378970	ENSG00000169297	nuclear receptor subfamily 0 group B member 1 [Source:HGNC Symbol;Acc:HGNC:7960]	✔
NR1D1	ENST00000246672	ENSG00000126368	nuclear receptor subfamily 1 group D member 1 [Source:HGNC Symbol;Acc:HGNC:7962]	✔
NR1D2	ENST00000312521	ENSG00000174738	nuclear receptor subfamily 1 group D member 2 [Source:HGNC Symbol;Acc:HGNC:7963]	✔
NR2F1	ENST00000327111	ENSG00000175745	nuclear receptor subfamily 2 group F member 1 [Source:HGNC Symbol;Acc:HGNC:7975]	✔
NR2F2	ENST00000394166	ENSG00000185551	nuclear receptor subfamily 2 group F member 2 [Source:HGNC Symbol;Acc:HGNC:7976]	✔
NRAS	ENST00000369535	ENSG00000213281	NRAS proto-oncogene, GTPase [Source:HGNC Symbol;Acc:HGNC:7989]	✔
NSA2	ENST00000610426	ENSG00000164346	NSA2, ribosome biogenesis homolog [Source:HGNC Symbol;Acc:HGNC:30728]	✔
NSMAF	ENST00000038176	ENSG00000035681	neutral sphingomyelinase activation associated factor [Source:HGNC Symbol;Acc:HGNC:8017]	✔
NSMCE1	ENST00000361439	ENSG00000169189	NSE1 homolog, SMC5-SMC6 complex component [Source:HGNC Symbol;Acc:HGNC:29897]	✔
NT5C3B	ENST00000435506	ENSG00000141698	5'-nucleotidase, cytosolic IIIB [Source:HGNC Symbol;Acc:HGNC:28300]	✔
NUCKS1	ENST00000367142	ENSG00000069275	nuclear casein kinase and cyclin dependent kinase substrate 1 [Source:HGNC Symbol;Acc:HGNC:29923]	✔
NUDC	ENST00000321265	ENSG00000090273	nuclear distribution C, dynein complex regulator [Source:HGNC Symbol;Acc:HGNC:8045]	✔
NUDCD3	ENST00000355451	ENSG00000015676	NudC domain containing 3 [Source:HGNC Symbol;Acc:HGNC:22208]	✔
NUDT14	ENST00000392568	ENSG00000183828	nudix hydrolase 14 [Source:HGNC Symbol;Acc:HGNC:20141]	✔
NUDT21	ENST00000300291	ENSG00000167005	nudix hydrolase 21 [Source:HGNC Symbol;Acc:HGNC:13870]	✔
NUFIP2	ENST00000225388	ENSG00000108256	nuclear FMR1 interacting protein 2 [Source:HGNC Symbol;Acc:HGNC:17634]	✔
NUP62CL	ENST00000372466	ENSG00000198088	nucleoporin 62 C-terminal like [Source:HGNC Symbol;Acc:HGNC:25960]	✔
NUPR1	ENST00000324873	ENSG00000176046	nuclear protein 1, transcriptional regulator [Source:HGNC Symbol;Acc:HGNC:29990]	✔
NXF3	ENST00000395065	ENSG00000147206	nuclear RNA export factor 3 [Source:HGNC Symbol;Acc:HGNC:8073]	✔
OAT	ENST00000368845	ENSG00000065154	ornithine aminotransferase [Source:HGNC Symbol;Acc:HGNC:8091]	✔
OAZ1	ENST00000602676	ENSG00000104904	ornithine decarboxylase antizyme 1 [Source:HGNC Symbol;Acc:HGNC:8095]	✔
OIP5-AS1	ENST00000500949	ENSG00000247556	OIP5 antisense RNA 1 [Source:HGNC Symbol;Acc:HGNC:43563]	✔
OLFM3	ENST00000370103	ENSG00000118733	olfactomedin 3 [Source:HGNC Symbol;Acc:HGNC:17990]	✔
OMA1	ENST00000371226	ENSG00000162600	OMA1 zinc metallopeptidase [Source:HGNC Symbol;Acc:HGNC:29661]	✔
OPTC	ENST00000367222	ENSG00000188770	opticin [Source:HGNC Symbol;Acc:HGNC:8158]	✔
OR13C8	ENST00000335040	ENSG00000186943	olfactory receptor family 13 subfamily C member 8 [Source:HGNC Symbol;Acc:HGNC:15103]	✔
OR51B5	ENST00000300773	ENSG00000167355	olfactory receptor family 51 subfamily B member 5 [Source:HGNC Symbol;Acc:HGNC:19599]	✔
OR5H1	ENST00000641874	ENSG00000231192	olfactory receptor family 5 subfamily H member 1 [Source:HGNC Symbol;Acc:HGNC:8346]	✔
OR8B8	ENST00000328064	ENSG00000197125	olfactory receptor family 8 subfamily B member 8 [Source:HGNC Symbol;Acc:HGNC:8477]	✔
ORM1	ENST00000259396	ENSG00000229314	orosomucoid 1 [Source:HGNC Symbol;Acc:HGNC:8498]	✔
OSBP	ENST00000263847	ENSG00000110048	oxysterol binding protein [Source:HGNC Symbol;Acc:HGNC:8503]	✔
OSGIN2	ENST00000297438	ENSG00000164823	oxidative stress induced growth inhibitor family member 2 [Source:HGNC Symbol;Acc:HGNC:1355]	✔
OSTF1	ENST00000346234	ENSG00000134996	osteoclast stimulating factor 1 [Source:HGNC Symbol;Acc:HGNC:8510]	✔
OVCA2	ENST00000572195	ENSG00000262664	OVCA2, serine hydrolase domain containing [Source:HGNC Symbol;Acc:HGNC:24203]	✔
OXCT1	ENST00000196371	ENSG00000083720	3-oxoacid CoA-transferase 1 [Source:HGNC Symbol;Acc:HGNC:8527]	✔
P4HA2	ENST00000360568	ENSG00000072682	prolyl 4-hydroxylase subunit alpha 2 [Source:HGNC Symbol;Acc:HGNC:8547]	✔
PACS1	ENST00000320580	ENSG00000175115	phosphofurin acidic cluster sorting protein 1 [Source:HGNC Symbol;Acc:HGNC:30032]	✔
PAF1	ENST00000221265	ENSG00000006712	PAF1 homolog, Paf1/RNA polymerase II complex component [Source:HGNC Symbol;Acc:HGNC:25459]	✔
PAFAH1B1	ENST00000397195	ENSG00000007168	platelet activating factor acetylhydrolase 1b regulatory subunit 1 [Source:HGNC Symbol;Acc:HGNC:8574]	✔
PAFAH1B2	ENST00000419197	ENSG00000168092	platelet activating factor acetylhydrolase 1b catalytic subunit 2 [Source:HGNC Symbol;Acc:HGNC:8575]	✔
PAGR1	ENST00000320330	ENSG00000280789	PAXIP1 associated glutamate rich protein 1 [Source:HGNC Symbol;Acc:HGNC:28707]	✔
PAK1IP1	ENST00000379568	ENSG00000111845	PAK1 interacting protein 1 [Source:HGNC Symbol;Acc:HGNC:20882]	✔
PAK2	ENST00000327134	ENSG00000180370	p21 (RAC1) activated kinase 2 [Source:HGNC Symbol;Acc:HGNC:8591]	✔
PALLD	ENST00000505667	ENSG00000129116	palladin, cytoskeletal associated protein [Source:HGNC Symbol;Acc:HGNC:17068]	✔
PAN3	ENST00000380958	ENSG00000152520	poly(A) specific ribonuclease subunit PAN3 [Source:HGNC Symbol;Acc:HGNC:29991]	✔
PAPOLA	ENST00000216277	ENSG00000090060	poly(A) polymerase alpha [Source:HGNC Symbol;Acc:HGNC:14981]	✔
PAPSS1	ENST00000265174	ENSG00000138801	3'-phosphoadenosine 5'-phosphosulfate synthase 1 [Source:HGNC Symbol;Acc:HGNC:8603]	✔
PARP14	ENST00000474629	ENSG00000173193	poly(ADP-ribose) polymerase family member 14 [Source:HGNC Symbol;Acc:HGNC:29232]	✔
PARP4	ENST00000381989	ENSG00000102699	poly(ADP-ribose) polymerase family member 4 [Source:HGNC Symbol;Acc:HGNC:271]	✔
PARVA	ENST00000334956	ENSG00000197702	parvin alpha [Source:HGNC Symbol;Acc:HGNC:14652]	✔
PAWR	ENST00000328827	ENSG00000177425	pro-apoptotic WT1 regulator [Source:HGNC Symbol;Acc:HGNC:8614]	✔
PBRM1	ENST00000356770	ENSG00000163939	polybromo 1 [Source:HGNC Symbol;Acc:HGNC:30064]	✔
PCBD1	ENST00000299299	ENSG00000166228	pterin-4 alpha-carbinolamine dehydratase 1 [Source:HGNC Symbol;Acc:HGNC:8646]	✔
PCBP1	ENST00000303577	ENSG00000169564	poly(rC) binding protein 1 [Source:HGNC Symbol;Acc:HGNC:8647]	✔
PCF11	ENST00000298281	ENSG00000165494	PCF11, cleavage and polyadenylation factor subunit [Source:HGNC Symbol;Acc:HGNC:30097]	✔
PCNP	ENST00000265260	ENSG00000081154	PEST proteolytic signal containing nuclear protein [Source:HGNC Symbol;Acc:HGNC:30023]	✔
PCNT	ENST00000359568	ENSG00000160299	pericentrin [Source:HGNC Symbol;Acc:HGNC:16068]	✔
PCP4	ENST00000328619	ENSG00000183036	Purkinje cell protein 4 [Source:HGNC Symbol;Acc:HGNC:8742]	✔
PCSK1N	ENST00000218230	ENSG00000102109	proprotein convertase subtilisin/kexin type 1 inhibitor [Source:HGNC Symbol;Acc:HGNC:17301]	✔
PCYT1A	ENST00000292823	ENSG00000161217	phosphate cytidylyltransferase 1, choline, alpha [Source:HGNC Symbol;Acc:HGNC:8754]	✔
PDAP1	ENST00000350498	ENSG00000106244	PDGFA associated protein 1 [Source:HGNC Symbol;Acc:HGNC:14634]	✔
PDCL	ENST00000259467	ENSG00000136940	phosducin like [Source:HGNC Symbol;Acc:HGNC:8770]	✔
PDCL3	ENST00000264254	ENSG00000115539	phosducin like 3 [Source:HGNC Symbol;Acc:HGNC:28860]	✔
PDE1A	ENST00000410103	ENSG00000115252	phosphodiesterase 1A [Source:HGNC Symbol;Acc:HGNC:8774]	✔
PDE3A	ENST00000359062	ENSG00000172572	phosphodiesterase 3A [Source:HGNC Symbol;Acc:HGNC:8778]	✔
PDIA3	ENST00000300289	ENSG00000167004	protein disulfide isomerase family A member 3 [Source:HGNC Symbol;Acc:HGNC:4606]	✔
PDIA4	ENST00000286091	ENSG00000155660	protein disulfide isomerase family A member 4 [Source:HGNC Symbol;Acc:HGNC:30167]	✔
PDK2	ENST00000007708	ENSG00000005882	pyruvate dehydrogenase kinase 2 [Source:HGNC Symbol;Acc:HGNC:8810]	✔
PDLIM1	ENST00000329399	ENSG00000107438	PDZ and LIM domain 1 [Source:HGNC Symbol;Acc:HGNC:2067]	✔
PDS5A	ENST00000303538	ENSG00000121892	PDS5 cohesin associated factor A [Source:HGNC Symbol;Acc:HGNC:29088]	✔
PDS5B	ENST00000315596	ENSG00000083642	PDS5 cohesin associated factor B [Source:HGNC Symbol;Acc:HGNC:20418]	✔
PDZRN3	ENST00000263666	ENSG00000121440	PDZ domain containing ring finger 3 [Source:HGNC Symbol;Acc:HGNC:17704]	✔
PEBP1	ENST00000261313	ENSG00000089220	phosphatidylethanolamine binding protein 1 [Source:HGNC Symbol;Acc:HGNC:8630]	✔
PECR	ENST00000265322	ENSG00000115425	peroxisomal trans-2-enoyl-CoA reductase [Source:HGNC Symbol;Acc:HGNC:18281]	✔
PEF1	ENST00000373703	ENSG00000162517	penta-EF-hand domain containing 1 [Source:HGNC Symbol;Acc:HGNC:30009]	✔
PET117	ENST00000432901	ENSG00000232838	PET117 homolog [Source:HGNC Symbol;Acc:HGNC:40045]	✔
PFDN2	ENST00000368010	ENSG00000143256	prefoldin subunit 2 [Source:HGNC Symbol;Acc:HGNC:8867]	✔
PFDN4	ENST00000371419	ENSG00000101132	prefoldin subunit 4 [Source:HGNC Symbol;Acc:HGNC:8868]	✔
PFKL	ENST00000349048	ENSG00000141959	phosphofructokinase, liver type [Source:HGNC Symbol;Acc:HGNC:8876]	✔
PFN1	ENST00000225655	ENSG00000108518	profilin 1 [Source:HGNC Symbol;Acc:HGNC:8881]	✔
PGAM1	ENST00000334828	ENSG00000171314	phosphoglycerate mutase 1 [Source:HGNC Symbol;Acc:HGNC:8888]	✔
PGD	ENST00000270776	ENSG00000142657	phosphogluconate dehydrogenase [Source:HGNC Symbol;Acc:HGNC:8891]	✔
PGM1	ENST00000371083	ENSG00000079739	phosphoglucomutase 1 [Source:HGNC Symbol;Acc:HGNC:8905]	✔
PGM5	ENST00000396392	ENSG00000154330	phosphoglucomutase 5 [Source:HGNC Symbol;Acc:HGNC:8908]	✔
PGPEP1	ENST00000269919	ENSG00000130517	pyroglutamyl-peptidase I [Source:HGNC Symbol;Acc:HGNC:13568]	✔
PHACTR2	ENST00000367584	ENSG00000112419	phosphatase and actin regulator 2 [Source:HGNC Symbol;Acc:HGNC:20956]	✔
PHAX	ENST00000297540	ENSG00000164902	phosphorylated adaptor for RNA export [Source:HGNC Symbol;Acc:HGNC:10241]	✔
PHC3	ENST00000494943	ENSG00000173889	polyhomeotic homolog 3 [Source:HGNC Symbol;Acc:HGNC:15682]	✔
PHF2	ENST00000359246	ENSG00000197724	PHD finger protein 2 [Source:HGNC Symbol;Acc:HGNC:8920]	✔
PHF6	ENST00000370799	ENSG00000156531	PHD finger protein 6 [Source:HGNC Symbol;Acc:HGNC:18145]	✔
PHKA2	ENST00000379942	ENSG00000044446	phosphorylase kinase regulatory subunit alpha 2 [Source:HGNC Symbol;Acc:HGNC:8926]	✔
PIK3C2A	ENST00000265970	ENSG00000011405	phosphatidylinositol-4-phosphate 3-kinase catalytic subunit type 2 alpha [Source:HGNC Symbol;Acc:HGNC:8971]	✔
PIK3R1	ENST00000320694	ENSG00000145675	phosphoinositide-3-kinase regulatory subunit 1 [Source:HGNC Symbol;Acc:HGNC:8979]	✔
PJA2	ENST00000361189	ENSG00000198961	praja ring finger ubiquitin ligase 2 [Source:HGNC Symbol;Acc:HGNC:17481]	✔
PLA2G16	ENST00000323646	ENSG00000176485	phospholipase A2 group XVI [Source:HGNC Symbol;Acc:HGNC:17825]	✔
PLAC1	ENST00000359237	ENSG00000170965	placenta specific 1 [Source:HGNC Symbol;Acc:HGNC:9044]	✔
PLCD3	ENST00000619929	ENSG00000161714	phospholipase C delta 3 [Source:HGNC Symbol;Acc:HGNC:9061]	✔
PLCE1	ENST00000371375	ENSG00000138193	phospholipase C epsilon 1 [Source:HGNC Symbol;Acc:HGNC:17175]	✔
PLEKHA4	ENST00000263265	ENSG00000105559	pleckstrin homology domain containing A4 [Source:HGNC Symbol;Acc:HGNC:14339]	✔
PLEKHF2	ENST00000315367	ENSG00000175895	pleckstrin homology and FYVE domain containing 2 [Source:HGNC Symbol;Acc:HGNC:20757]	✔
PLGRKT	ENST00000223864	ENSG00000107020	plasminogen receptor with a C-terminal lysine [Source:HGNC Symbol;Acc:HGNC:23633]	✔
PLPBP	ENST00000328195	ENSG00000147471	pyridoxal phosphate binding protein [Source:HGNC Symbol;Acc:HGNC:9457]	✔
PLPP3	ENST00000371250	ENSG00000162407	phospholipid phosphatase 3 [Source:HGNC Symbol;Acc:HGNC:9229]	✔
PLPP4	ENST00000369073	ENSG00000203805	phospholipid phosphatase 4 [Source:HGNC Symbol;Acc:HGNC:23531]	✔
PM20D2	ENST00000275072	ENSG00000146281	peptidase M20 domain containing 2 [Source:HGNC Symbol;Acc:HGNC:21408]	✔
PMM1	ENST00000216259	ENSG00000100417	phosphomannomutase 1 [Source:HGNC Symbol;Acc:HGNC:9114]	✔
PMVK	ENST00000368467	ENSG00000163344	phosphomevalonate kinase [Source:HGNC Symbol;Acc:HGNC:9141]	✔
PNKD	ENST00000248451	ENSG00000127838	PNKD, MBL domain containing [Source:HGNC Symbol;Acc:HGNC:9153]	✔
PNMA1	ENST00000316836	ENSG00000176903	PNMA family member 1 [Source:HGNC Symbol;Acc:HGNC:9158]	✔
PNMA2	ENST00000522362	ENSG00000240694	PNMA family member 2 [Source:HGNC Symbol;Acc:HGNC:9159]	✔
PNMA6F	ENST00000436629	ENSG00000225110	PNMA family member 6F [Source:HGNC Symbol;Acc:HGNC:53119]	✔
PNRC1	ENST00000336032	ENSG00000146278	proline rich nuclear receptor coactivator 1 [Source:HGNC Symbol;Acc:HGNC:17278]	✔
PNRC2	ENST00000334351	ENSG00000189266	proline rich nuclear receptor coactivator 2 [Source:HGNC Symbol;Acc:HGNC:23158]	✔
POLE4	ENST00000483063	ENSG00000115350	DNA polymerase epsilon 4, accessory subunit [Source:HGNC Symbol;Acc:HGNC:18755]	✔
POLR2G	ENST00000301788	ENSG00000168002	RNA polymerase II subunit G [Source:HGNC Symbol;Acc:HGNC:9194]	✔
POLR2I	ENST00000221859	ENSG00000105258	RNA polymerase II subunit I [Source:HGNC Symbol;Acc:HGNC:9196]	✔
POLR2J	ENST00000292614	ENSG00000005075	RNA polymerase II subunit J [Source:HGNC Symbol;Acc:HGNC:9197]	✔
POLR2L	ENST00000322028	ENSG00000177700	RNA polymerase II subunit L [Source:HGNC Symbol;Acc:HGNC:9199]	✔
POLR3K	ENST00000293860	ENSG00000161980	RNA polymerase III subunit K [Source:HGNC Symbol;Acc:HGNC:14121]	✔
PPA1	ENST00000373232	ENSG00000180817	pyrophosphatase (inorganic) 1 [Source:HGNC Symbol;Acc:HGNC:9226]	✔
PPDPF	ENST00000370179	ENSG00000125534	pancreatic progenitor cell differentiation and proliferation factor [Source:HGNC Symbol;Acc:HGNC:16142]	✔
PPFIA1	ENST00000253925	ENSG00000131626	PTPRF interacting protein alpha 1 [Source:HGNC Symbol;Acc:HGNC:9245]	✔
PPIB	ENST00000300026	ENSG00000166794	peptidylprolyl isomerase B [Source:HGNC Symbol;Acc:HGNC:9255]	✔
PPID	ENST00000307720	ENSG00000171497	peptidylprolyl isomerase D [Source:HGNC Symbol;Acc:HGNC:9257]	✔
PPIL4	ENST00000253329	ENSG00000131013	peptidylprolyl isomerase like 4 [Source:HGNC Symbol;Acc:HGNC:15702]	✔
PPM1G	ENST00000344034	ENSG00000115241	protein phosphatase, Mg2+/Mn2+ dependent 1G [Source:HGNC Symbol;Acc:HGNC:9278]	✔
PPP1R14B	ENST00000309318	ENSG00000173457	protein phosphatase 1 regulatory inhibitor subunit 14B [Source:HGNC Symbol;Acc:HGNC:9057]	✔
PPP1R15A	ENST00000200453	ENSG00000087074	protein phosphatase 1 regulatory subunit 15A [Source:HGNC Symbol;Acc:HGNC:14375]	✔
PPP1R15B	ENST00000367188	ENSG00000158615	protein phosphatase 1 regulatory subunit 15B [Source:HGNC Symbol;Acc:HGNC:14951]	✔
PPP1R2	ENST00000618156	ENSG00000184203	protein phosphatase 1 regulatory inhibitor subunit 2 [Source:HGNC Symbol;Acc:HGNC:9288]	✔
PPP1R35	ENST00000292330	ENSG00000160813	protein phosphatase 1 regulatory subunit 35 [Source:HGNC Symbol;Acc:HGNC:28320]	✔
PPP1R37	ENST00000221462	ENSG00000104866	protein phosphatase 1 regulatory subunit 37 [Source:HGNC Symbol;Acc:HGNC:27607]	✔
PPP1R3C	ENST00000238994	ENSG00000119938	protein phosphatase 1 regulatory subunit 3C [Source:HGNC Symbol;Acc:HGNC:9293]	✔
PPP1R9B	ENST00000612501	ENSG00000108819	protein phosphatase 1 regulatory subunit 9B [Source:HGNC Symbol;Acc:HGNC:9298]	✔
PPP2CB	ENST00000221138	ENSG00000104695	protein phosphatase 2 catalytic subunit beta [Source:HGNC Symbol;Acc:HGNC:9300]	✔
PPP4R2	ENST00000356692	ENSG00000163605	protein phosphatase 4 regulatory subunit 2 [Source:HGNC Symbol;Acc:HGNC:18296]	✔
PPP4R3A	ENST00000554684	ENSG00000100796	protein phosphatase 4 regulatory subunit 3A [Source:HGNC Symbol;Acc:HGNC:20219]	✔
PPP4R3C	ENST00000412172	ENSG00000224960	protein phosphatase 4 regulatory subunit 3C [Source:HGNC Symbol;Acc:HGNC:33146]	✔
PRDX3	ENST00000298510	ENSG00000165672	peroxiredoxin 3 [Source:HGNC Symbol;Acc:HGNC:9354]	✔
PRDX5	ENST00000265462	ENSG00000126432	peroxiredoxin 5 [Source:HGNC Symbol;Acc:HGNC:9355]	✔
PRDX6	ENST00000340385	ENSG00000117592	peroxiredoxin 6 [Source:HGNC Symbol;Acc:HGNC:16753]	✔
PRELID3B	ENST00000355937	ENSG00000101166	PRELI domain containing 3B [Source:HGNC Symbol;Acc:HGNC:15892]	✔
PRELP	ENST00000343110	ENSG00000188783	proline and arginine rich end leucine rich repeat protein [Source:HGNC Symbol;Acc:HGNC:9357]	✔
PRKAR2A	ENST00000265563	ENSG00000114302	protein kinase cAMP-dependent type II regulatory subunit alpha [Source:HGNC Symbol;Acc:HGNC:9391]	✔
PRKCI	ENST00000295797	ENSG00000163558	protein kinase C iota [Source:HGNC Symbol;Acc:HGNC:9404]	✔
PRKRA	ENST00000325748	ENSG00000180228	protein activator of interferon induced protein kinase EIF2AK2 [Source:HGNC Symbol;Acc:HGNC:9438]	✔
PRMT6	ENST00000370078	ENSG00000198890	protein arginine methyltransferase 6 [Source:HGNC Symbol;Acc:HGNC:18241]	✔
PRPF18	ENST00000378572	ENSG00000165630	pre-mRNA processing factor 18 [Source:HGNC Symbol;Acc:HGNC:17351]	✔
PRPF4B	ENST00000337659	ENSG00000112739	pre-mRNA processing factor 4B [Source:HGNC Symbol;Acc:HGNC:17346]	✔
PRPF6	ENST00000266079	ENSG00000101161	pre-mRNA processing factor 6 [Source:HGNC Symbol;Acc:HGNC:15860]	✔
PRRC2B	ENST00000357304	ENSG00000130723	proline rich coiled-coil 2B [Source:HGNC Symbol;Acc:HGNC:28121]	✔
PSAT1	ENST00000376588	ENSG00000135069	phosphoserine aminotransferase 1 [Source:HGNC Symbol;Acc:HGNC:19129]	✔
PSMB1	ENST00000262193	ENSG00000008018	proteasome subunit beta 1 [Source:HGNC Symbol;Acc:HGNC:9537]	✔
PSMB2	ENST00000373237	ENSG00000126067	proteasome subunit beta 2 [Source:HGNC Symbol;Acc:HGNC:9539]	✔
PSMB4	ENST00000290541	ENSG00000159377	proteasome subunit beta 4 [Source:HGNC Symbol;Acc:HGNC:9541]	✔
PSMB7	ENST00000259457	ENSG00000136930	proteasome subunit beta 7 [Source:HGNC Symbol;Acc:HGNC:9544]	✔
PSMD14	ENST00000409682	ENSG00000115233	proteasome 26S subunit, non-ATPase 14 [Source:HGNC Symbol;Acc:HGNC:16889]	✔
PSMD2	ENST00000310118	ENSG00000175166	proteasome 26S subunit, non-ATPase 2 [Source:HGNC Symbol;Acc:HGNC:9559]	✔
PSMD3	ENST00000264639	ENSG00000108344	proteasome 26S subunit, non-ATPase 3 [Source:HGNC Symbol;Acc:HGNC:9560]	✔
PSMD7	ENST00000219313	ENSG00000103035	proteasome 26S subunit, non-ATPase 7 [Source:HGNC Symbol;Acc:HGNC:9565]	✔
PSME2	ENST00000216802	ENSG00000100911	proteasome activator subunit 2 [Source:HGNC Symbol;Acc:HGNC:9569]	✔
PTAR1	ENST00000340434	ENSG00000188647	protein prenyltransferase alpha subunit repeat containing 1 [Source:HGNC Symbol;Acc:HGNC:30449]	✔
PTCHD1	ENST00000379361	ENSG00000165186	patched domain containing 1 [Source:HGNC Symbol;Acc:HGNC:26392]	✔
PTCHD4	ENST00000339488	ENSG00000244694	patched domain containing 4 [Source:HGNC Symbol;Acc:HGNC:21345]	✔
PTGDS	ENST00000371625	ENSG00000107317	prostaglandin D2 synthase [Source:HGNC Symbol;Acc:HGNC:9592]	✔
PTPN12	ENST00000248594	ENSG00000127947	protein tyrosine phosphatase, non-receptor type 12 [Source:HGNC Symbol;Acc:HGNC:9645]	✔
PTPN14	ENST00000366956	ENSG00000152104	protein tyrosine phosphatase, non-receptor type 14 [Source:HGNC Symbol;Acc:HGNC:9647]	✔
PTPN23	ENST00000265562	ENSG00000076201	protein tyrosine phosphatase, non-receptor type 23 [Source:HGNC Symbol;Acc:HGNC:14406]	✔
PTPN4	ENST00000263708	ENSG00000088179	protein tyrosine phosphatase, non-receptor type 4 [Source:HGNC Symbol;Acc:HGNC:9656]	✔
PWAR5	ENST00000624480	ENSG00000279192	Prader Willi/Angelman region RNA 5 [Source:HGNC Symbol;Acc:HGNC:30090]	✔
PWP1	ENST00000412830	ENSG00000136045	PWP1 homolog, endonuclein [Source:HGNC Symbol;Acc:HGNC:17015]	✔
PXDC1	ENST00000380283	ENSG00000168994	PX domain containing 1 [Source:HGNC Symbol;Acc:HGNC:21361]	✔
PXDNL	ENST00000356297	ENSG00000147485	peroxidasin like [Source:HGNC Symbol;Acc:HGNC:26359]	✔
PYGB	ENST00000216962	ENSG00000100994	glycogen phosphorylase B [Source:HGNC Symbol;Acc:HGNC:9723]	✔
PYGO1	ENST00000302000	ENSG00000171016	pygopus family PHD finger 1 [Source:HGNC Symbol;Acc:HGNC:30256]	✔
PYURF	ENST00000273968	ENSG00000145337	PIGY upstream reading frame [Source:HGNC Symbol;Acc:HGNC:44317]	✔
QPRT	ENST00000395384	ENSG00000103485	quinolinate phosphoribosyltransferase [Source:HGNC Symbol;Acc:HGNC:9755]	✔
QSER1	ENST00000399302	ENSG00000060749	glutamine and serine rich 1 [Source:HGNC Symbol;Acc:HGNC:26154]	✔
RAB10	ENST00000264710	ENSG00000084733	RAB10, member RAS oncogene family [Source:HGNC Symbol;Acc:HGNC:9759]	✔
RAB11B	ENST00000328024	ENSG00000185236	RAB11B, member RAS oncogene family [Source:HGNC Symbol;Acc:HGNC:9761]	✔
RAB11FIP5	ENST00000258098	ENSG00000135631	RAB11 family interacting protein 5 [Source:HGNC Symbol;Acc:HGNC:24845]	✔
RAB12	ENST00000329286	ENSG00000206418	RAB12, member RAS oncogene family [Source:HGNC Symbol;Acc:HGNC:31332]	✔
RAB13	ENST00000368575	ENSG00000143545	RAB13, member RAS oncogene family [Source:HGNC Symbol;Acc:HGNC:9762]	✔
RAB14	ENST00000373840	ENSG00000119396	RAB14, member RAS oncogene family [Source:HGNC Symbol;Acc:HGNC:16524]	✔
RAB1B	ENST00000311481	ENSG00000174903	RAB1B, member RAS oncogene family [Source:HGNC Symbol;Acc:HGNC:18370]	✔
RAB20	ENST00000267328	ENSG00000139832	RAB20, member RAS oncogene family [Source:HGNC Symbol;Acc:HGNC:18260]	✔
RAB21	ENST00000261263	ENSG00000080371	RAB21, member RAS oncogene family [Source:HGNC Symbol;Acc:HGNC:18263]	✔
RAB22A	ENST00000244040	ENSG00000124209	RAB22A, member RAS oncogene family [Source:HGNC Symbol;Acc:HGNC:9764]	✔
RAB29	ENST00000367139	ENSG00000117280	RAB29, member RAS oncogene family [Source:HGNC Symbol;Acc:HGNC:9789]	✔
RAB31	ENST00000578921	ENSG00000168461	RAB31, member RAS oncogene family [Source:HGNC Symbol;Acc:HGNC:9771]	✔
RAB32	ENST00000367495	ENSG00000118508	RAB32, member RAS oncogene family [Source:HGNC Symbol;Acc:HGNC:9772]	✔
RAB33A	ENST00000257017	ENSG00000134594	RAB33A, member RAS oncogene family [Source:HGNC Symbol;Acc:HGNC:9773]	✔
RAB5A	ENST00000273047	ENSG00000144566	RAB5A, member RAS oncogene family [Source:HGNC Symbol;Acc:HGNC:9783]	✔
RAB8B	ENST00000321437	ENSG00000166128	RAB8B, member RAS oncogene family [Source:HGNC Symbol;Acc:HGNC:30273]	✔
RABEP1	ENST00000537505	ENSG00000029725	rabaptin, RAB GTPase binding effector protein 1 [Source:HGNC Symbol;Acc:HGNC:17677]	✔
RABEP2	ENST00000358201	ENSG00000177548	rabaptin, RAB GTPase binding effector protein 2 [Source:HGNC Symbol;Acc:HGNC:24817]	✔
RABGGTA	ENST00000216840	ENSG00000100949	Rab geranylgeranyltransferase subunit alpha [Source:HGNC Symbol;Acc:HGNC:9795]	✔
RAC1	ENST00000348035	ENSG00000136238	Rac family small GTPase 1 [Source:HGNC Symbol;Acc:HGNC:9801]	✔
RAD23B	ENST00000358015	ENSG00000119318	RAD23 homolog B, nucleotide excision repair protein [Source:HGNC Symbol;Acc:HGNC:9813]	✔
RAI1	ENST00000353383	ENSG00000108557	retinoic acid induced 1 [Source:HGNC Symbol;Acc:HGNC:9834]	✔
RAI14	ENST00000265109	ENSG00000039560	retinoic acid induced 14 [Source:HGNC Symbol;Acc:HGNC:14873]	✔
RALB	ENST00000272519	ENSG00000144118	RAS like proto-oncogene B [Source:HGNC Symbol;Acc:HGNC:9840]	✔
RAN	ENST00000392367	ENSG00000132341	RAN, member RAS oncogene family [Source:HGNC Symbol;Acc:HGNC:9846]	✔
RANBP9	ENST00000011619	ENSG00000010017	RAN binding protein 9 [Source:HGNC Symbol;Acc:HGNC:13727]	✔
RAP2A	ENST00000245304	ENSG00000125249	RAP2A, member of RAS oncogene family [Source:HGNC Symbol;Acc:HGNC:9861]	✔
RAPGEF2	ENST00000264431	ENSG00000109756	Rap guanine nucleotide exchange factor 2 [Source:HGNC Symbol;Acc:HGNC:16854]	✔
RARS2	ENST00000369536	ENSG00000146282	arginyl-tRNA synthetase 2, mitochondrial [Source:HGNC Symbol;Acc:HGNC:21406]	✔
RASGRF2	ENST00000265080	ENSG00000113319	Ras protein specific guanine nucleotide releasing factor 2 [Source:HGNC Symbol;Acc:HGNC:9876]	✔
RB1	ENST00000267163	ENSG00000139687	RB transcriptional corepressor 1 [Source:HGNC Symbol;Acc:HGNC:9884]	✔
RBBP9	ENST00000337227	ENSG00000089050	RB binding protein 9, serine hydrolase [Source:HGNC Symbol;Acc:HGNC:9892]	✔
RBM15B	ENST00000563281	ENSG00000259956	RNA binding motif protein 15B [Source:HGNC Symbol;Acc:HGNC:24303]	✔
RBM22	ENST00000199814	ENSG00000086589	RNA binding motif protein 22 [Source:HGNC Symbol;Acc:HGNC:25503]	✔
RBM25	ENST00000261973	ENSG00000119707	RNA binding motif protein 25 [Source:HGNC Symbol;Acc:HGNC:23244]	✔
RBM27	ENST00000265271	ENSG00000091009	RNA binding motif protein 27 [Source:HGNC Symbol;Acc:HGNC:29243]	✔
RBM34	ENST00000408888	ENSG00000188739	RNA binding motif protein 34 [Source:HGNC Symbol;Acc:HGNC:28965]	✔
RBM8A	ENST00000583313	ENSG00000265241	RNA binding motif protein 8A [Source:HGNC Symbol;Acc:HGNC:9905]	✔
RBMS1	ENST00000348849	ENSG00000153250	RNA binding motif single stranded interacting protein 1 [Source:HGNC Symbol;Acc:HGNC:9907]	✔
RBMS2	ENST00000262031	ENSG00000076067	RNA binding motif single stranded interacting protein 2 [Source:HGNC Symbol;Acc:HGNC:9909]	✔
RBX1	ENST00000216225	ENSG00000100387	ring-box 1 [Source:HGNC Symbol;Acc:HGNC:9928]	✔
RCBTB1	ENST00000378302	ENSG00000136144	RCC1 and BTB domain containing protein 1 [Source:HGNC Symbol;Acc:HGNC:18243]	✔
RCN1	ENST00000054950	ENSG00000049449	reticulocalbin 1 [Source:HGNC Symbol;Acc:HGNC:9934]	✔
RCOR3	ENST00000367005	ENSG00000117625	REST corepressor 3 [Source:HGNC Symbol;Acc:HGNC:25594]	✔
REEP3	ENST00000373758	ENSG00000165476	receptor accessory protein 3 [Source:HGNC Symbol;Acc:HGNC:23711]	✔
REEP5	ENST00000379638	ENSG00000129625	receptor accessory protein 5 [Source:HGNC Symbol;Acc:HGNC:30077]	✔
RERE	ENST00000337907	ENSG00000142599	arginine-glutamic acid dipeptide repeats [Source:HGNC Symbol;Acc:HGNC:9965]	✔
REXO4	ENST00000371935	ENSG00000148300	REX4 homolog, 3'-5' exonuclease [Source:HGNC Symbol;Acc:HGNC:12820]	✔
RFK	ENST00000376736	ENSG00000135002	riboflavin kinase [Source:HGNC Symbol;Acc:HGNC:30324]	✔
RFLNB	ENST00000329099	ENSG00000183688	refilin B [Source:HGNC Symbol;Acc:HGNC:28705]	✔
RFXAP	ENST00000255476	ENSG00000133111	regulatory factor X associated protein [Source:HGNC Symbol;Acc:HGNC:9988]	✔
RGL1	ENST00000304685	ENSG00000143344	ral guanine nucleotide dissociation stimulator like 1 [Source:HGNC Symbol;Acc:HGNC:30281]	✔
RGP1	ENST00000378078	ENSG00000107185	RGP1 homolog, RAB6A GEF complex partner 1 [Source:HGNC Symbol;Acc:HGNC:21965]	✔
RGS10	ENST00000369103	ENSG00000148908	regulator of G protein signaling 10 [Source:HGNC Symbol;Acc:HGNC:9992]	✔
RGS7BP	ENST00000334025	ENSG00000186479	regulator of G protein signaling 7 binding protein [Source:HGNC Symbol;Acc:HGNC:23271]	✔
RHEB	ENST00000262187	ENSG00000106615	Ras homolog, mTORC1 binding [Source:HGNC Symbol;Acc:HGNC:10011]	✔
RHOA	ENST00000418115	ENSG00000067560	ras homolog family member A [Source:HGNC Symbol;Acc:HGNC:667]	✔
RHOB	ENST00000272233	ENSG00000143878	ras homolog family member B [Source:HGNC Symbol;Acc:HGNC:668]	✔
RHOJ	ENST00000316754	ENSG00000126785	ras homolog family member J [Source:HGNC Symbol;Acc:HGNC:688]	✔
RHOQ	ENST00000238738	ENSG00000119729	ras homolog family member Q [Source:HGNC Symbol;Acc:HGNC:17736]	✔
RHOT2	ENST00000315082	ENSG00000140983	ras homolog family member T2 [Source:HGNC Symbol;Acc:HGNC:21169]	✔
RIDA	ENST00000254878	ENSG00000132541	reactive intermediate imine deaminase A homolog [Source:HGNC Symbol;Acc:HGNC:16897]	✔
RIOK1	ENST00000379834	ENSG00000124784	RIO kinase 1 [Source:HGNC Symbol;Acc:HGNC:18656]	✔
RIT1	ENST00000368322	ENSG00000143622	Ras like without CAAX 1 [Source:HGNC Symbol;Acc:HGNC:10023]	✔
RMDN1	ENST00000406452	ENSG00000176623	regulator of microtubule dynamics 1 [Source:HGNC Symbol;Acc:HGNC:24285]	✔
RN7SKP23	ENST00000625159	ENSG00000280039	RNA, 7SK small nuclear pseudogene 23 [Source:HGNC Symbol;Acc:HGNC:45747]	✔
RN7SL128P	ENST00000467883	ENSG00000240869	RNA, 7SL, cytoplasmic 128, pseudogene [Source:HGNC Symbol;Acc:HGNC:46144]	✔
RN7SL151P	ENST00000460537	ENSG00000244230	RNA, 7SL, cytoplasmic 151, pseudogene [Source:HGNC Symbol;Acc:HGNC:46167]	✔
RN7SL2	ENST00000490232	ENSG00000274012	RNA, 7SL, cytoplasmic 2 [Source:HGNC Symbol;Acc:HGNC:23134]	✔
RN7SL3	ENST00000610674	ENSG00000278771	RNA, 7SL, cytoplasmic 3 [Source:HGNC Symbol;Acc:HGNC:23135]	✔
RN7SL396P	ENST00000471086	ENSG00000244642	RNA, 7SL, cytoplasmic 396, pseudogene [Source:HGNC Symbol;Acc:HGNC:46412]	✔
RN7SL4P	ENST00000584058	ENSG00000263740	RNA, 7SL, cytoplasmic 4, pseudogene [Source:HGNC Symbol;Acc:HGNC:10039]	✔
RN7SL5P	ENST00000581458	ENSG00000265735	RNA, 7SL, cytoplasmic 5, pseudogene [Source:HGNC Symbol;Acc:HGNC:10040]	✔
RNA5SP141	ENST00000364543	ENSG00000201413	RNA, 5S ribosomal pseudogene 141 [Source:HGNC Symbol;Acc:HGNC:43041]	✔
RNASEH1	ENST00000315212	ENSG00000171865	ribonuclease H1 [Source:HGNC Symbol;Acc:HGNC:18466]	✔
RNF10	ENST00000325954	ENSG00000022840	ring finger protein 10 [Source:HGNC Symbol;Acc:HGNC:10055]	✔
RNF11	ENST00000242719	ENSG00000123091	ring finger protein 11 [Source:HGNC Symbol;Acc:HGNC:10056]	✔
RNF115	ENST00000582693	ENSG00000265491	ring finger protein 115 [Source:HGNC Symbol;Acc:HGNC:18154]	✔
RNF141	ENST00000265981	ENSG00000110315	ring finger protein 141 [Source:HGNC Symbol;Acc:HGNC:21159]	✔
RNF180	ENST00000296615	ENSG00000164197	ring finger protein 180 [Source:HGNC Symbol;Acc:HGNC:27752]	✔
RNF207	ENST00000377939	ENSG00000158286	ring finger protein 207 [Source:HGNC Symbol;Acc:HGNC:32947]	✔
RNF31	ENST00000324103	ENSG00000092098	ring finger protein 31 [Source:HGNC Symbol;Acc:HGNC:16031]	✔
RNU4-1	ENST00000363925	ENSG00000200795	RNA, U4 small nuclear 1 [Source:HGNC Symbol;Acc:HGNC:10192]	✔
RNU4-2	ENST00000365668	ENSG00000202538	RNA, U4 small nuclear 2 [Source:HGNC Symbol;Acc:HGNC:10193]	✔
RNU5A-1	ENST00000362698	ENSG00000199568	RNA, U5A small nuclear 1 [Source:HGNC Symbol;Acc:HGNC:10211]	✔
RNU5B-1	ENST00000363286	ENSG00000200156	RNA, U5B small nuclear 1 [Source:HGNC Symbol;Acc:HGNC:10212]	✔
RNU6-5P	ENST00000384238	ENSG00000206965	RNA, U6 small nuclear 5, pseudogene [Source:HGNC Symbol;Acc:HGNC:34249]	✔
RNU6-6P	ENST00000606623	ENSG00000272055	RNA, U6 small nuclear 6, pseudogene [Source:HGNC Symbol;Acc:HGNC:10228]	✔
RNY1	ENST00000364228	ENSG00000201098	RNA, Ro60-associated Y1 [Source:HGNC Symbol;Acc:HGNC:10242]	✔
RNY3	ENST00000365484	ENSG00000202354	RNA, Ro60-associated Y3 [Source:HGNC Symbol;Acc:HGNC:10243]	✔
RNY3P1	ENST00000365085	ENSG00000201955	RNY3 pseudogene 1 [Source:HGNC Symbol;Acc:HGNC:42477]	✔
RO60	ENST00000367446	ENSG00000116747	Ro60, Y RNA binding protein [Source:HGNC Symbol;Acc:HGNC:11313]	✔
ROGDI	ENST00000322048	ENSG00000067836	rogdi atypical leucine zipper [Source:HGNC Symbol;Acc:HGNC:29478]	✔
RP1	ENST00000220676	ENSG00000104237	RP1, axonemal microtubule associated [Source:HGNC Symbol;Acc:HGNC:10263]	✔
RPA1	ENST00000254719	ENSG00000132383	replication protein A1 [Source:HGNC Symbol;Acc:HGNC:10289]	✔
RPA4	ENST00000373040	ENSG00000204086	replication protein A4 [Source:HGNC Symbol;Acc:HGNC:30305]	✔
RPF2	ENST00000441448	ENSG00000197498	ribosome production factor 2 homolog [Source:HGNC Symbol;Acc:HGNC:20870]	✔
RPL10A	ENST00000322203	ENSG00000198755	ribosomal protein L10a [Source:HGNC Symbol;Acc:HGNC:10299]	✔
RPL11	ENST00000374550	ENSG00000142676	ribosomal protein L11 [Source:HGNC Symbol;Acc:HGNC:10301]	✔
RPL12	ENST00000361436	ENSG00000197958	ribosomal protein L12 [Source:HGNC Symbol;Acc:HGNC:10302]	✔
RPL14	ENST00000338970	ENSG00000188846	ribosomal protein L14 [Source:HGNC Symbol;Acc:HGNC:10305]	✔
RPL22	ENST00000234875	ENSG00000116251	ribosomal protein L22 [Source:HGNC Symbol;Acc:HGNC:10315]	✔
RPL36AL	ENST00000298289	ENSG00000165502	ribosomal protein L36a like [Source:HGNC Symbol;Acc:HGNC:10346]	✔
RPL39	ENST00000361575	ENSG00000198918	ribosomal protein L39 [Source:HGNC Symbol;Acc:HGNC:10350]	✔
RPL5	ENST00000370321	ENSG00000122406	ribosomal protein L5 [Source:HGNC Symbol;Acc:HGNC:10360]	✔
RPL7	ENST00000396465	ENSG00000147604	ribosomal protein L7 [Source:HGNC Symbol;Acc:HGNC:10363]	✔
RPL7A	ENST00000323345	ENSG00000148303	ribosomal protein L7a [Source:HGNC Symbol;Acc:HGNC:10364]	✔
RPL7L1	ENST00000304734	ENSG00000146223	ribosomal protein L7 like 1 [Source:HGNC Symbol;Acc:HGNC:21370]	✔
RPN1	ENST00000296255	ENSG00000163902	ribophorin I [Source:HGNC Symbol;Acc:HGNC:10381]	✔
RPRD1A	ENST00000399022	ENSG00000141425	regulation of nuclear pre-mRNA domain containing 1A [Source:HGNC Symbol;Acc:HGNC:25560]	✔
RPRM	ENST00000325926	ENSG00000177519	reprimo, TP53 dependent G2 arrest mediator homolog [Source:HGNC Symbol;Acc:HGNC:24201]	✔
RPRML	ENST00000322329	ENSG00000179673	reprimo like [Source:HGNC Symbol;Acc:HGNC:32422]	✔
RPS12	ENST00000230050	ENSG00000112306	ribosomal protein S12 [Source:HGNC Symbol;Acc:HGNC:10385]	✔
RPS19BP1	ENST00000334678	ENSG00000187051	ribosomal protein S19 binding protein 1 [Source:HGNC Symbol;Acc:HGNC:28749]	✔
RPS23	ENST00000296674	ENSG00000186468	ribosomal protein S23 [Source:HGNC Symbol;Acc:HGNC:10410]	✔
RPS25	ENST00000527673	ENSG00000118181	ribosomal protein S25 [Source:HGNC Symbol;Acc:HGNC:10413]	✔
RPS28	ENST00000600659	ENSG00000233927	ribosomal protein S28 [Source:HGNC Symbol;Acc:HGNC:10418]	✔
RPS4X	ENST00000316084	ENSG00000198034	ribosomal protein S4 X-linked [Source:HGNC Symbol;Acc:HGNC:10424]	✔
RPS4Y1	ENST00000250784	ENSG00000129824	ribosomal protein S4 Y-linked 1 [Source:HGNC Symbol;Acc:HGNC:10425]	✔
RPS6KA2	ENST00000265678	ENSG00000071242	ribosomal protein S6 kinase A2 [Source:HGNC Symbol;Acc:HGNC:10431]	✔
RRAGA	ENST00000380527	ENSG00000155876	Ras related GTP binding A [Source:HGNC Symbol;Acc:HGNC:16963]	✔
RRAGC	ENST00000373001	ENSG00000116954	Ras related GTP binding C [Source:HGNC Symbol;Acc:HGNC:19902]	✔
RRAGD	ENST00000369415	ENSG00000025039	Ras related GTP binding D [Source:HGNC Symbol;Acc:HGNC:19903]	✔
RRAS	ENST00000246792	ENSG00000126458	RAS related [Source:HGNC Symbol;Acc:HGNC:10447]	✔
RRP1	ENST00000497547	ENSG00000160214	ribosomal RNA processing 1 [Source:HGNC Symbol;Acc:HGNC:18785]	✔
RRP1B	ENST00000340648	ENSG00000160208	ribosomal RNA processing 1B [Source:HGNC Symbol;Acc:HGNC:23818]	✔
RRP36	ENST00000244496	ENSG00000124541	ribosomal RNA processing 36 [Source:HGNC Symbol;Acc:HGNC:21374]	✔
RRS1	ENST00000320270	ENSG00000179041	ribosome biogenesis regulator homolog [Source:HGNC Symbol;Acc:HGNC:17083]	✔
RS1	ENST00000379984	ENSG00000102104	retinoschisin 1 [Source:HGNC Symbol;Acc:HGNC:10457]	✔
RSL1D1	ENST00000571133	ENSG00000171490	ribosomal L1 domain containing 1 [Source:HGNC Symbol;Acc:HGNC:24534]	✔
RSL24D1	ENST00000260443	ENSG00000137876	ribosomal L24 domain containing 1 [Source:HGNC Symbol;Acc:HGNC:18479]	✔
RSRC2	ENST00000331738	ENSG00000111011	arginine and serine rich coiled-coil 2 [Source:HGNC Symbol;Acc:HGNC:30559]	✔
RTF1	ENST00000389629	ENSG00000137815	RTF1 homolog, Paf1/RNA polymerase II complex component [Source:HGNC Symbol;Acc:HGNC:28996]	✔
RTL4	ENST00000340433	ENSG00000187823	retrotransposon Gag like 4 [Source:HGNC Symbol;Acc:HGNC:25214]	✔
RTL6	ENST00000341255	ENSG00000188636	retrotransposon Gag like 6 [Source:HGNC Symbol;Acc:HGNC:13343]	✔
RTL8A	ENST00000370775	ENSG00000203950	retrotransposon Gag like 8A [Source:HGNC Symbol;Acc:HGNC:24514]	✔
RTL8B	ENST00000391440	ENSG00000212747	retrotransposon Gag like 8B [Source:HGNC Symbol;Acc:HGNC:33156]	✔
RTL8C	ENST00000257013	ENSG00000134590	retrotransposon Gag like 8C [Source:HGNC Symbol;Acc:HGNC:2569]	✔
RUFY1	ENST00000319449	ENSG00000176783	RUN and FYVE domain containing 1 [Source:HGNC Symbol;Acc:HGNC:19760]	✔
RUVBL1	ENST00000322623	ENSG00000175792	RuvB like AAA ATPase 1 [Source:HGNC Symbol;Acc:HGNC:10474]	✔
S100A11	ENST00000271638	ENSG00000163191	S100 calcium binding protein A11 [Source:HGNC Symbol;Acc:HGNC:10488]	✔
S100A13	ENST00000392622	ENSG00000189171	S100 calcium binding protein A13 [Source:HGNC Symbol;Acc:HGNC:10490]	✔
S100A16	ENST00000368703	ENSG00000188643	S100 calcium binding protein A16 [Source:HGNC Symbol;Acc:HGNC:20441]	✔
SAFB2	ENST00000252542	ENSG00000130254	scaffold attachment factor B2 [Source:HGNC Symbol;Acc:HGNC:21605]	✔
SAMD1	ENST00000533683	ENSG00000141858	sterile alpha motif domain containing 1 [Source:HGNC Symbol;Acc:HGNC:17958]	✔
SAMD4A	ENST00000554335	ENSG00000020577	sterile alpha motif domain containing 4A [Source:HGNC Symbol;Acc:HGNC:23023]	✔
SAMM50	ENST00000350028	ENSG00000100347	SAMM50 sorting and assembly machinery component [Source:HGNC Symbol;Acc:HGNC:24276]	✔
SAP30	ENST00000296504	ENSG00000164105	Sin3A associated protein 30 [Source:HGNC Symbol;Acc:HGNC:10532]	✔
SART1	ENST00000312397	ENSG00000175467	spliceosome associated factor 1, recruiter of U4/U6.U5 tri-snRNP [Source:HGNC Symbol;Acc:HGNC:10538]	✔
SASH1	ENST00000367467	ENSG00000111961	SAM and SH3 domain containing 1 [Source:HGNC Symbol;Acc:HGNC:19182]	✔
SAT2	ENST00000269298	ENSG00000141504	spermidine/spermine N1-acetyltransferase family member 2 [Source:HGNC Symbol;Acc:HGNC:23160]	✔
SBDS	ENST00000246868	ENSG00000126524	SBDS, ribosome maturation factor [Source:HGNC Symbol;Acc:HGNC:19440]	✔
SCAF1	ENST00000360565	ENSG00000126461	SR-related CTD associated factor 1 [Source:HGNC Symbol;Acc:HGNC:30403]	✔
SCARNA17	ENST00000516183	ENSG00000251992	small Cajal body-specific RNA 17 [Source:HGNC Symbol;Acc:HGNC:32574]	✔
SCCPDH	ENST00000366510	ENSG00000143653	saccharopine dehydrogenase (putative) [Source:HGNC Symbol;Acc:HGNC:24275]	✔
SDHAF4	ENST00000370474	ENSG00000154079	succinate dehydrogenase complex assembly factor 4 [Source:HGNC Symbol;Acc:HGNC:20957]	✔
SDHB	ENST00000375499	ENSG00000117118	succinate dehydrogenase complex iron sulfur subunit B [Source:HGNC Symbol;Acc:HGNC:10681]	✔
SEC22B	ENST00000578049	ENSG00000265808	SEC22 homolog B, vesicle trafficking protein (gene/pseudogene) [Source:HGNC Symbol;Acc:HGNC:10700]	✔
SEC24A	ENST00000322887	ENSG00000113615	SEC24 homolog A, COPII coat complex component [Source:HGNC Symbol;Acc:HGNC:10703]	✔
SEC61B	ENST00000223641	ENSG00000106803	Sec61 translocon beta subunit [Source:HGNC Symbol;Acc:HGNC:16993]	✔
SEH1L	ENST00000262124	ENSG00000085415	SEH1 like nucleoporin [Source:HGNC Symbol;Acc:HGNC:30379]	✔
SEMA3C	ENST00000265361	ENSG00000075223	semaphorin 3C [Source:HGNC Symbol;Acc:HGNC:10725]	✔
SEPHS2	ENST00000478753	ENSG00000179918	selenophosphate synthetase 2 [Source:HGNC Symbol;Acc:HGNC:19686]	✔
SEPTIN11	ENST00000264893	ENSG00000138758	septin 11 [Source:HGNC Symbol;Acc:HGNC:25589]	✔
SERBP1	ENST00000370994	ENSG00000142864	SERPINE1 mRNA binding protein 1 [Source:HGNC Symbol;Acc:HGNC:17860]	✔
SERINC1	ENST00000339697	ENSG00000111897	serine incorporator 1 [Source:HGNC Symbol;Acc:HGNC:13464]	✔
SERINC3	ENST00000255175	ENSG00000132824	serine incorporator 3 [Source:HGNC Symbol;Acc:HGNC:11699]	✔
SERPINE1	ENST00000223095	ENSG00000106366	serpin family E member 1 [Source:HGNC Symbol;Acc:HGNC:8583]	✔
SERTAD2	ENST00000313349	ENSG00000179833	SERTA domain containing 2 [Source:HGNC Symbol;Acc:HGNC:30784]	✔
SESN3	ENST00000278499	ENSG00000149212	sestrin 3 [Source:HGNC Symbol;Acc:HGNC:23060]	✔
SET	ENST00000322030	ENSG00000119335	SET nuclear proto-oncogene [Source:HGNC Symbol;Acc:HGNC:10760]	✔
SETD7	ENST00000274031	ENSG00000145391	SET domain containing 7, histone lysine methyltransferase [Source:HGNC Symbol;Acc:HGNC:30412]	✔
SF3A1	ENST00000215793	ENSG00000099995	splicing factor 3a subunit 1 [Source:HGNC Symbol;Acc:HGNC:10765]	✔
SF3A2	ENST00000221494	ENSG00000104897	splicing factor 3a subunit 2 [Source:HGNC Symbol;Acc:HGNC:10766]	✔
SF3A3	ENST00000373019	ENSG00000183431	splicing factor 3a subunit 3 [Source:HGNC Symbol;Acc:HGNC:10767]	✔
SF3B1	ENST00000335508	ENSG00000115524	splicing factor 3b subunit 1 [Source:HGNC Symbol;Acc:HGNC:10768]	✔
SF3B3	ENST00000302516	ENSG00000189091	splicing factor 3b subunit 3 [Source:HGNC Symbol;Acc:HGNC:10770]	✔
SF3B4	ENST00000271628	ENSG00000143368	splicing factor 3b subunit 4 [Source:HGNC Symbol;Acc:HGNC:10771]	✔
SF3B5	ENST00000367569	ENSG00000169976	splicing factor 3b subunit 5 [Source:HGNC Symbol;Acc:HGNC:21083]	✔
SF3B6	ENST00000233468	ENSG00000115128	splicing factor 3b subunit 6 [Source:HGNC Symbol;Acc:HGNC:30096]	✔
SFRP4	ENST00000436072	ENSG00000106483	secreted frizzled related protein 4 [Source:HGNC Symbol;Acc:HGNC:10778]	✔
SGCB	ENST00000381431	ENSG00000163069	sarcoglycan beta [Source:HGNC Symbol;Acc:HGNC:10806]	✔
SGTA	ENST00000221566	ENSG00000104969	small glutamine rich tetratricopeptide repeat containing alpha [Source:HGNC Symbol;Acc:HGNC:10819]	✔
SGTB	ENST00000381007	ENSG00000197860	small glutamine rich tetratricopeptide repeat containing beta [Source:HGNC Symbol;Acc:HGNC:23567]	✔
SH2D4A	ENST00000265807	ENSG00000104611	SH2 domain containing 4A [Source:HGNC Symbol;Acc:HGNC:26102]	✔
SH3BGRL2	ENST00000369838	ENSG00000198478	SH3 domain binding glutamate rich protein like 2 [Source:HGNC Symbol;Acc:HGNC:15567]	✔
SHARPIN	ENST00000398712	ENSG00000179526	SHANK associated RH domain interactor [Source:HGNC Symbol;Acc:HGNC:25321]	✔
SIRT1	ENST00000212015	ENSG00000096717	sirtuin 1 [Source:HGNC Symbol;Acc:HGNC:14929]	✔
SIX3	ENST00000260653	ENSG00000138083	SIX homeobox 3 [Source:HGNC Symbol;Acc:HGNC:10889]	✔
SKA2	ENST00000330137	ENSG00000182628	spindle and kinetochore associated complex subunit 2 [Source:HGNC Symbol;Acc:HGNC:28006]	✔
SKI	ENST00000378536	ENSG00000157933	SKI proto-oncogene [Source:HGNC Symbol;Acc:HGNC:10896]	✔
SKIL	ENST00000259119	ENSG00000136603	SKI like proto-oncogene [Source:HGNC Symbol;Acc:HGNC:10897]	✔
SLAIN2	ENST00000264313	ENSG00000109171	SLAIN motif family member 2 [Source:HGNC Symbol;Acc:HGNC:29282]	✔
SLC13A4	ENST00000354042	ENSG00000164707	solute carrier family 13 member 4 [Source:HGNC Symbol;Acc:HGNC:15827]	✔
SLC24A5	ENST00000341459	ENSG00000188467	solute carrier family 24 member 5 [Source:HGNC Symbol;Acc:HGNC:20611]	✔
SLC25A1	ENST00000215882	ENSG00000100075	solute carrier family 25 member 1 [Source:HGNC Symbol;Acc:HGNC:10979]	✔
SLC25A23	ENST00000301454	ENSG00000125648	solute carrier family 25 member 23 [Source:HGNC Symbol;Acc:HGNC:19375]	✔
SLC25A32	ENST00000297578	ENSG00000164933	solute carrier family 25 member 32 [Source:HGNC Symbol;Acc:HGNC:29683]	✔
SLC25A4	ENST00000281456	ENSG00000151729	solute carrier family 25 member 4 [Source:HGNC Symbol;Acc:HGNC:10990]	✔
SLC25A5	ENST00000317881	ENSG00000005022	solute carrier family 25 member 5 [Source:HGNC Symbol;Acc:HGNC:10991]	✔
SLC2A4RG	ENST00000266077	ENSG00000125520	SLC2A4 regulator [Source:HGNC Symbol;Acc:HGNC:15930]	✔
SLC30A9	ENST00000264451	ENSG00000014824	solute carrier family 30 member 9 [Source:HGNC Symbol;Acc:HGNC:1329]	✔
SLC34A2	ENST00000382051	ENSG00000157765	solute carrier family 34 member 2 [Source:HGNC Symbol;Acc:HGNC:11020]	✔
SLC35B3	ENST00000379660	ENSG00000124786	solute carrier family 35 member B3 [Source:HGNC Symbol;Acc:HGNC:21601]	✔
SLC35E2A	ENST00000246421	ENSG00000215790	solute carrier family 35 member E2A [Source:HGNC Symbol;Acc:HGNC:20863]	✔
SLC38A2	ENST00000256689	ENSG00000134294	solute carrier family 38 member 2 [Source:HGNC Symbol;Acc:HGNC:13448]	✔
SLFN5	ENST00000299977	ENSG00000166750	schlafen family member 5 [Source:HGNC Symbol;Acc:HGNC:28286]	✔
SLITRK2	ENST00000370490	ENSG00000185985	SLIT and NTRK like family member 2 [Source:HGNC Symbol;Acc:HGNC:13449]	✔
SLTM	ENST00000380516	ENSG00000137776	SAFB like transcription modulator [Source:HGNC Symbol;Acc:HGNC:20709]	✔
SLU7	ENST00000297151	ENSG00000164609	SLU7 homolog, splicing factor [Source:HGNC Symbol;Acc:HGNC:16939]	✔
SMAD3	ENST00000327367	ENSG00000166949	SMAD family member 3 [Source:HGNC Symbol;Acc:HGNC:6769]	✔
SMARCA5	ENST00000283131	ENSG00000153147	SWI/SNF related, matrix associated, actin dependent regulator of chromatin, subfamily a, member 5 [Source:HGNC Symbol;Acc:HGNC:11101]	✔
SMARCE1	ENST00000348513	ENSG00000073584	SWI/SNF related, matrix associated, actin dependent regulator of chromatin, subfamily e, member 1 [Source:HGNC Symbol;Acc:HGNC:11109]	✔
SMC3	ENST00000361804	ENSG00000108055	structural maintenance of chromosomes 3 [Source:HGNC Symbol;Acc:HGNC:2468]	✔
SMC5	ENST00000361138	ENSG00000198887	structural maintenance of chromosomes 5 [Source:HGNC Symbol;Acc:HGNC:20465]	✔
SMCHD1	ENST00000320876	ENSG00000101596	structural maintenance of chromosomes flexible hinge domain containing 1 [Source:HGNC Symbol;Acc:HGNC:29090]	✔
SMG6	ENST00000263073	ENSG00000070366	SMG6, nonsense mediated mRNA decay factor [Source:HGNC Symbol;Acc:HGNC:17809]	✔
SMIM10	ENST00000330288	ENSG00000184785	small integral membrane protein 10 [Source:HGNC Symbol;Acc:HGNC:41913]	✔
SMIM14	ENST00000295958	ENSG00000163683	small integral membrane protein 14 [Source:HGNC Symbol;Acc:HGNC:27321]	✔
SMIM15	ENST00000339020	ENSG00000188725	small integral membrane protein 15 [Source:HGNC Symbol;Acc:HGNC:33861]	✔
SMNDC1	ENST00000369592	ENSG00000119953	survival motor neuron domain containing 1 [Source:HGNC Symbol;Acc:HGNC:16900]	✔
SMU1	ENST00000397149	ENSG00000122692	SMU1, DNA replication regulator and spliceosomal factor [Source:HGNC Symbol;Acc:HGNC:18247]	✔
SMURF2	ENST00000262435	ENSG00000108854	SMAD specific E3 ubiquitin protein ligase 2 [Source:HGNC Symbol;Acc:HGNC:16809]	✔
SMYD2	ENST00000366957	ENSG00000143499	SET and MYND domain containing 2 [Source:HGNC Symbol;Acc:HGNC:20982]	✔
SNAI2	ENST00000020945	ENSG00000019549	snail family transcriptional repressor 2 [Source:HGNC Symbol;Acc:HGNC:11094]	✔
SNAP29	ENST00000215730	ENSG00000099940	synaptosome associated protein 29 [Source:HGNC Symbol;Acc:HGNC:11133]	✔
SNAPIN	ENST00000368685	ENSG00000143553	SNAP associated protein [Source:HGNC Symbol;Acc:HGNC:17145]	✔
SNCA-AS1	ENST00000501215	ENSG00000247775	SNCA antisense RNA 1 [Source:HGNC Symbol;Acc:HGNC:50600]	✔
SND1	ENST00000354725	ENSG00000197157	staphylococcal nuclease and tudor domain containing 1 [Source:HGNC Symbol;Acc:HGNC:30646]	✔
SNHG19	ENST00000563192	ENSG00000260260	small nucleolar RNA host gene 19 [Source:HGNC Symbol;Acc:HGNC:49574]	✔
SNHG25	ENST00000582965	ENSG00000266402	small nucleolar RNA host gene 25 [Source:HGNC Symbol;Acc:HGNC:51534]	✔
SNORA23	ENST00000365128	ENSG00000201998	small nucleolar RNA, H/ACA box 23 [Source:HGNC Symbol;Acc:HGNC:32613]	✔
SNORA49	ENST00000386157	ENSG00000208892	small nucleolar RNA, H/ACA box 49 [Source:HGNC Symbol;Acc:HGNC:32642]	✔
SNORA53	ENST00000391141	ENSG00000212443	small nucleolar RNA, H/ACA box 53 [Source:HGNC Symbol;Acc:HGNC:32646]	✔
SNORA61	ENST00000384581	ENSG00000278274	small nucleolar RNA, H/ACA box 61 [Source:HGNC Symbol;Acc:HGNC:32655]	✔
SNORA62	ENST00000365493	ENSG00000202363	small nucleolar RNA, H/ACA box 62 [Source:HGNC Symbol;Acc:HGNC:10107]	✔
SNORA73B	ENST00000363217	ENSG00000200087	small nucleolar RNA, H/ACA box 73B [Source:HGNC Symbol;Acc:HGNC:10116]	✔
SNORD10	ENST00000459579	ENSG00000238917	small nucleolar RNA, C/D box 10 [Source:HGNC Symbol;Acc:HGNC:32706]	✔
SNORD116-1	ENST00000384335	ENSG00000207063	small nucleolar RNA, C/D box 116-1 [Source:HGNC Symbol;Acc:HGNC:33067]	✔
SNORD116-15	ENST00000384445	ENSG00000207174	small nucleolar RNA, C/D box 116-15 [Source:HGNC Symbol;Acc:HGNC:33081]	✔
SNORD116-16	ENST00000384533	ENSG00000207263	small nucleolar RNA, C/D box 116-16 [Source:HGNC Symbol;Acc:HGNC:33082]	✔
SNORD116-2	ENST00000384274	ENSG00000207001	small nucleolar RNA, C/D box 116-2 [Source:HGNC Symbol;Acc:HGNC:33068]	✔
SNORD116-23	ENST00000384645	ENSG00000207375	small nucleolar RNA, C/D box 116-23 [Source:HGNC Symbol;Acc:HGNC:33089]	✔
SNORD116-24	ENST00000384549	ENSG00000207279	small nucleolar RNA, C/D box 116-24 [Source:HGNC Symbol;Acc:HGNC:33090]	✔
SNORD116-6	ENST00000384711	ENSG00000207442	small nucleolar RNA, C/D box 116-6 [Source:HGNC Symbol;Acc:HGNC:33072]	✔
SNORD15B	ENST00000384714	ENSG00000207445	small nucleolar RNA, C/D box 15B [Source:HGNC Symbol;Acc:HGNC:16649]	✔
SNORD17	ENST00000390930	ENSG00000212232	small nucleolar RNA, C/D box 17 [Source:HGNC Symbol;Acc:HGNC:32713]	✔
SNORD22	ENST00000384756	ENSG00000277194	small nucleolar RNA, C/D box 22 [Source:HGNC Symbol;Acc:HGNC:10145]	✔
SNORD8	ENST00000363915	ENSG00000200785	small nucleolar RNA, C/D box 8 [Source:HGNC Symbol;Acc:HGNC:20159]	✔
SNRNP200	ENST00000323853	ENSG00000144028	small nuclear ribonucleoprotein U5 subunit 200 [Source:HGNC Symbol;Acc:HGNC:30859]	✔
SNRNP25	ENST00000383018	ENSG00000161981	small nuclear ribonucleoprotein U11/U12 subunit 25 [Source:HGNC Symbol;Acc:HGNC:14161]	✔
SNRNP40	ENST00000263694	ENSG00000060688	small nuclear ribonucleoprotein U5 subunit 40 [Source:HGNC Symbol;Acc:HGNC:30857]	✔
SNRPA	ENST00000243563	ENSG00000077312	small nuclear ribonucleoprotein polypeptide A [Source:HGNC Symbol;Acc:HGNC:11151]	✔
SNRPE	ENST00000367208	ENSG00000182004	small nuclear ribonucleoprotein polypeptide E [Source:HGNC Symbol;Acc:HGNC:11161]	✔
SNRPF	ENST00000266735	ENSG00000139343	small nuclear ribonucleoprotein polypeptide F [Source:HGNC Symbol;Acc:HGNC:11162]	✔
SNTA1	ENST00000217381	ENSG00000101400	syntrophin alpha 1 [Source:HGNC Symbol;Acc:HGNC:11167]	✔
SNTB2	ENST00000336278	ENSG00000168807	syntrophin beta 2 [Source:HGNC Symbol;Acc:HGNC:11169]	✔
SNX18	ENST00000343017	ENSG00000178996	sorting nexin 18 [Source:HGNC Symbol;Acc:HGNC:19245]	✔
SNX2	ENST00000379516	ENSG00000205302	sorting nexin 2 [Source:HGNC Symbol;Acc:HGNC:11173]	✔
SNX4	ENST00000251775	ENSG00000114520	sorting nexin 4 [Source:HGNC Symbol;Acc:HGNC:11175]	✔
SNX8	ENST00000222990	ENSG00000106266	sorting nexin 8 [Source:HGNC Symbol;Acc:HGNC:14972]	✔
SOBP	ENST00000317357	ENSG00000112320	sine oculis binding protein homolog [Source:HGNC Symbol;Acc:HGNC:29256]	✔
SOCS3	ENST00000330871	ENSG00000184557	suppressor of cytokine signaling 3 [Source:HGNC Symbol;Acc:HGNC:19391]	✔
SOCS6	ENST00000397942	ENSG00000170677	suppressor of cytokine signaling 6 [Source:HGNC Symbol;Acc:HGNC:16833]	✔
SOX11	ENST00000322002	ENSG00000176887	SRY-box 11 [Source:HGNC Symbol;Acc:HGNC:11191]	✔
SOX12	ENST00000342665	ENSG00000177732	SRY-box 12 [Source:HGNC Symbol;Acc:HGNC:11198]	✔
SOX4	ENST00000244745	ENSG00000124766	SRY-box 4 [Source:HGNC Symbol;Acc:HGNC:11200]	✔
SPANXN1	ENST00000370493	ENSG00000203923	SPANX family member N1 [Source:HGNC Symbol;Acc:HGNC:33174]	✔
SPANXN2	ENST00000598475	ENSG00000268988	SPANX family member N2 [Source:HGNC Symbol;Acc:HGNC:33175]	✔
SPARC	ENST00000231061	ENSG00000113140	secreted protein acidic and cysteine rich [Source:HGNC Symbol;Acc:HGNC:11219]	✔
SPDL1	ENST00000265295	ENSG00000040275	spindle apparatus coiled-coil protein 1 [Source:HGNC Symbol;Acc:HGNC:26010]	✔
SPEN	ENST00000375759	ENSG00000065526	spen family transcriptional repressor [Source:HGNC Symbol;Acc:HGNC:17575]	✔
SPIN1	ENST00000375859	ENSG00000106723	spindlin 1 [Source:HGNC Symbol;Acc:HGNC:11243]	✔
SPIN2A	ENST00000374906	ENSG00000147059	spindlin family member 2A [Source:HGNC Symbol;Acc:HGNC:20694]	✔
SPOPL	ENST00000280098	ENSG00000144228	speckle type BTB/POZ protein like [Source:HGNC Symbol;Acc:HGNC:27934]	✔
SPTSSA	ENST00000298130	ENSG00000165389	serine palmitoyltransferase small subunit A [Source:HGNC Symbol;Acc:HGNC:20361]	✔
SRBD1	ENST00000263736	ENSG00000068784	S1 RNA binding domain 1 [Source:HGNC Symbol;Acc:HGNC:25521]	✔
SREK1IP1	ENST00000513458	ENSG00000153006	SREK1 interacting protein 1 [Source:HGNC Symbol;Acc:HGNC:26716]	✔
SRF	ENST00000265354	ENSG00000112658	serum response factor [Source:HGNC Symbol;Acc:HGNC:11291]	✔
SRM	ENST00000376957	ENSG00000116649	spermidine synthase [Source:HGNC Symbol;Acc:HGNC:11296]	✔
SRRM2	ENST00000301740	ENSG00000167978	serine/arginine repetitive matrix 2 [Source:HGNC Symbol;Acc:HGNC:16639]	✔
SRSF3	ENST00000373715	ENSG00000112081	serine and arginine rich splicing factor 3 [Source:HGNC Symbol;Acc:HGNC:10785]	✔
SRSF4	ENST00000373795	ENSG00000116350	serine and arginine rich splicing factor 4 [Source:HGNC Symbol;Acc:HGNC:10786]	✔
SRSF6	ENST00000244020	ENSG00000124193	serine and arginine rich splicing factor 6 [Source:HGNC Symbol;Acc:HGNC:10788]	✔
SRSF8	ENST00000587424	ENSG00000263465	serine and arginine rich splicing factor 8 [Source:HGNC Symbol;Acc:HGNC:16988]	✔
SRSF9	ENST00000229390	ENSG00000111786	serine and arginine rich splicing factor 9 [Source:HGNC Symbol;Acc:HGNC:10791]	✔
SS18	ENST00000269137	ENSG00000141380	SS18, nBAF chromatin remodeling complex subunit [Source:HGNC Symbol;Acc:HGNC:11340]	✔
SSH1	ENST00000326470	ENSG00000084112	slingshot protein phosphatase 1 [Source:HGNC Symbol;Acc:HGNC:30579]	✔
SSNA1	ENST00000322310	ENSG00000176101	SS nuclear autoantigen 1 [Source:HGNC Symbol;Acc:HGNC:11321]	✔
SSR3	ENST00000265044	ENSG00000114850	signal sequence receptor subunit 3 [Source:HGNC Symbol;Acc:HGNC:11325]	✔
SSRP1	ENST00000278412	ENSG00000149136	structure specific recognition protein 1 [Source:HGNC Symbol;Acc:HGNC:11327]	✔
SSU72	ENST00000291386	ENSG00000160075	SSU72 homolog, RNA polymerase II CTD phosphatase [Source:HGNC Symbol;Acc:HGNC:25016]	✔
SSX7	ENST00000298181	ENSG00000187754	SSX family member 7 [Source:HGNC Symbol;Acc:HGNC:19653]	✔
STAC2	ENST00000333461	ENSG00000141750	SH3 and cysteine rich domain 2 [Source:HGNC Symbol;Acc:HGNC:23990]	✔
STAM	ENST00000377524	ENSG00000136738	signal transducing adaptor molecule [Source:HGNC Symbol;Acc:HGNC:11357]	✔
STAM2	ENST00000263904	ENSG00000115145	signal transducing adaptor molecule 2 [Source:HGNC Symbol;Acc:HGNC:11358]	✔
STARD7	ENST00000337288	ENSG00000084090	StAR related lipid transfer domain containing 7 [Source:HGNC Symbol;Acc:HGNC:18063]	✔
STAT3	ENST00000264657	ENSG00000168610	signal transducer and activator of transcription 3 [Source:HGNC Symbol;Acc:HGNC:11364]	✔
STK17A	ENST00000319357	ENSG00000164543	serine/threonine kinase 17a [Source:HGNC Symbol;Acc:HGNC:11395]	✔
STK38	ENST00000229812	ENSG00000112079	serine/threonine kinase 38 [Source:HGNC Symbol;Acc:HGNC:17847]	✔
STMP1	ENST00000507606	ENSG00000243317	short transmembrane mitochondrial protein 1 [Source:HGNC Symbol;Acc:HGNC:41909]	✔
STOX2	ENST00000308497	ENSG00000173320	storkhead box 2 [Source:HGNC Symbol;Acc:HGNC:25450]	✔
STT3B	ENST00000295770	ENSG00000163527	STT3B, catalytic subunit of the oligosaccharyltransferase complex [Source:HGNC Symbol;Acc:HGNC:30611]	✔
STX4	ENST00000313843	ENSG00000103496	syntaxin 4 [Source:HGNC Symbol;Acc:HGNC:11439]	✔
STXBP3	ENST00000370008	ENSG00000116266	syntaxin binding protein 3 [Source:HGNC Symbol;Acc:HGNC:11446]	✔
STXBP5	ENST00000321680	ENSG00000164506	syntaxin binding protein 5 [Source:HGNC Symbol;Acc:HGNC:19665]	✔
SUB1	ENST00000265073	ENSG00000113387	SUB1 homolog, transcriptional regulator [Source:HGNC Symbol;Acc:HGNC:19985]	✔
SUCLG1	ENST00000393868	ENSG00000163541	succinate-CoA ligase alpha subunit [Source:HGNC Symbol;Acc:HGNC:11449]	✔
SUCLG2	ENST00000307227	ENSG00000172340	succinate-CoA ligase GDP-forming beta subunit [Source:HGNC Symbol;Acc:HGNC:11450]	✔
SUDS3	ENST00000543473	ENSG00000111707	SDS3 homolog, SIN3A corepressor complex component [Source:HGNC Symbol;Acc:HGNC:29545]	✔
SUPT16H	ENST00000216297	ENSG00000092201	SPT16 homolog, facilitates chromatin remodeling subunit [Source:HGNC Symbol;Acc:HGNC:11465]	✔
SURF6	ENST00000372022	ENSG00000148296	surfeit 6 [Source:HGNC Symbol;Acc:HGNC:11478]	✔
SUSD6	ENST00000342745	ENSG00000100647	sushi domain containing 6 [Source:HGNC Symbol;Acc:HGNC:19956]	✔
SVIL	ENST00000355867	ENSG00000197321	supervillin [Source:HGNC Symbol;Acc:HGNC:11480]	✔
SVIP	ENST00000354193	ENSG00000198168	small VCP interacting protein [Source:HGNC Symbol;Acc:HGNC:25238]	✔
SYAP1	ENST00000380155	ENSG00000169895	synapse associated protein 1 [Source:HGNC Symbol;Acc:HGNC:16273]	✔
SYF2	ENST00000236273	ENSG00000117614	SYF2 pre-mRNA splicing factor [Source:HGNC Symbol;Acc:HGNC:19824]	✔
SYMPK	ENST00000245934	ENSG00000125755	symplekin [Source:HGNC Symbol;Acc:HGNC:22935]	✔
SYNCRIP	ENST00000369622	ENSG00000135316	synaptotagmin binding cytoplasmic RNA interacting protein [Source:HGNC Symbol;Acc:HGNC:16918]	✔
SYNDIG1	ENST00000376862	ENSG00000101463	synapse differentiation inducing 1 [Source:HGNC Symbol;Acc:HGNC:15885]	✔
SYNPO2	ENST00000429713	ENSG00000172403	synaptopodin 2 [Source:HGNC Symbol;Acc:HGNC:17732]	✔
TAF10	ENST00000299424	ENSG00000166337	TATA-box binding protein associated factor 10 [Source:HGNC Symbol;Acc:HGNC:11543]	✔
TAF1D	ENST00000448108	ENSG00000166012	TATA-box binding protein associated factor, RNA polymerase I subunit D [Source:HGNC Symbol;Acc:HGNC:28759]	✔
TAF2	ENST00000378164	ENSG00000064313	TATA-box binding protein associated factor 2 [Source:HGNC Symbol;Acc:HGNC:11536]	✔
TAF3	ENST00000344293	ENSG00000165632	TATA-box binding protein associated factor 3 [Source:HGNC Symbol;Acc:HGNC:17303]	✔
TAF7	ENST00000313368	ENSG00000178913	TATA-box binding protein associated factor 7 [Source:HGNC Symbol;Acc:HGNC:11541]	✔
TAF9B	ENST00000341864	ENSG00000187325	TATA-box binding protein associated factor 9b [Source:HGNC Symbol;Acc:HGNC:17306]	✔
TANC1	ENST00000263635	ENSG00000115183	tetratricopeptide repeat, ankyrin repeat and coiled-coil containing 1 [Source:HGNC Symbol;Acc:HGNC:29364]	✔
TBC1D9	ENST00000442267	ENSG00000109436	TBC1 domain family member 9 [Source:HGNC Symbol;Acc:HGNC:21710]	✔
TBCC	ENST00000372876	ENSG00000124659	tubulin folding cofactor C [Source:HGNC Symbol;Acc:HGNC:11580]	✔
TBCEL	ENST00000422003	ENSG00000154114	tubulin folding cofactor E like [Source:HGNC Symbol;Acc:HGNC:28115]	✔
TBL1XR1	ENST00000430069	ENSG00000177565	transducin beta like 1 X-linked receptor 1 [Source:HGNC Symbol;Acc:HGNC:29529]	✔
TBX2	ENST00000240328	ENSG00000121068	T-box 2 [Source:HGNC Symbol;Acc:HGNC:11597]	✔
TBX20	ENST00000408931	ENSG00000164532	T-box 20 [Source:HGNC Symbol;Acc:HGNC:11598]	✔
TCAF1	ENST00000479870	ENSG00000198420	TRPM8 channel associated factor 1 [Source:HGNC Symbol;Acc:HGNC:22201]	✔
TCEA3	ENST00000374601	ENSG00000204219	transcription elongation factor A3 [Source:HGNC Symbol;Acc:HGNC:11615]	✔
TCEANC	ENST00000380600	ENSG00000176896	transcription elongation factor A N-terminal and central domain containing [Source:HGNC Symbol;Acc:HGNC:28277]	✔
TCP11L1	ENST00000334274	ENSG00000176148	t-complex 11 like 1 [Source:HGNC Symbol;Acc:HGNC:25655]	✔
TCP11L2	ENST00000299045	ENSG00000166046	t-complex 11 like 2 [Source:HGNC Symbol;Acc:HGNC:28627]	✔
TEAD1	ENST00000526600	ENSG00000187079	TEA domain transcription factor 1 [Source:HGNC Symbol;Acc:HGNC:11714]	✔
TERF2IP	ENST00000300086	ENSG00000166848	TERF2 interacting protein [Source:HGNC Symbol;Acc:HGNC:19246]	✔
TEX13B	ENST00000302917	ENSG00000170925	testis expressed 13B [Source:HGNC Symbol;Acc:HGNC:11736]	✔
TEX13D	ENST00000632372	ENSG00000282419	TEX13 family member D [Source:HGNC Symbol;Acc:HGNC:52278]	✔
TFB2M	ENST00000366514	ENSG00000162851	transcription factor B2, mitochondrial [Source:HGNC Symbol;Acc:HGNC:18559]	✔
TFDP1	ENST00000375370	ENSG00000198176	transcription factor Dp-1 [Source:HGNC Symbol;Acc:HGNC:11749]	✔
TFPI2	ENST00000222543	ENSG00000105825	tissue factor pathway inhibitor 2 [Source:HGNC Symbol;Acc:HGNC:11761]	✔
TGDS	ENST00000261296	ENSG00000088451	TDP-glucose 4,6-dehydratase [Source:HGNC Symbol;Acc:HGNC:20324]	✔
TGM2	ENST00000361475	ENSG00000198959	transglutaminase 2 [Source:HGNC Symbol;Acc:HGNC:11778]	✔
THAP12	ENST00000260045	ENSG00000137492	THAP domain containing 12 [Source:HGNC Symbol;Acc:HGNC:9440]	✔
THAP4	ENST00000402545	ENSG00000176946	THAP domain containing 4 [Source:HGNC Symbol;Acc:HGNC:23187]	✔
THAP5	ENST00000313516	ENSG00000177683	THAP domain containing 5 [Source:HGNC Symbol;Acc:HGNC:23188]	✔
THAP6	ENST00000502620	ENSG00000174796	THAP domain containing 6 [Source:HGNC Symbol;Acc:HGNC:23189]	✔
THBS1	ENST00000260356	ENSG00000137801	thrombospondin 1 [Source:HGNC Symbol;Acc:HGNC:11785]	✔
TIMM17A	ENST00000367287	ENSG00000134375	translocase of inner mitochondrial membrane 17A [Source:HGNC Symbol;Acc:HGNC:17315]	✔
TIMM23	ENST00000580018	ENSG00000265354	translocase of inner mitochondrial membrane 23 [Source:HGNC Symbol;Acc:HGNC:17312]	✔
TIMM44	ENST00000270538	ENSG00000104980	translocase of inner mitochondrial membrane 44 [Source:HGNC Symbol;Acc:HGNC:17316]	✔
TIMMDC1	ENST00000494664	ENSG00000113845	translocase of inner mitochondrial membrane domain containing 1 [Source:HGNC Symbol;Acc:HGNC:1321]	✔
TIMP3	ENST00000266085	ENSG00000100234	TIMP metallopeptidase inhibitor 3 [Source:HGNC Symbol;Acc:HGNC:11822]	✔
TLE4	ENST00000376544	ENSG00000106829	TLE family member 4, transcriptional corepressor [Source:HGNC Symbol;Acc:HGNC:11840]	✔
TLN1	ENST00000314888	ENSG00000137076	talin 1 [Source:HGNC Symbol;Acc:HGNC:11845]	✔
TM9SF3	ENST00000371142	ENSG00000077147	transmembrane 9 superfamily member 3 [Source:HGNC Symbol;Acc:HGNC:21529]	✔
TMA7	ENST00000438607	ENSG00000232112	translation machinery associated 7 homolog [Source:HGNC Symbol;Acc:HGNC:26932]	✔
TMCC1	ENST00000393238	ENSG00000172765	transmembrane and coiled-coil domain family 1 [Source:HGNC Symbol;Acc:HGNC:29116]	✔
TMED10	ENST00000303575	ENSG00000170348	transmembrane p24 trafficking protein 10 [Source:HGNC Symbol;Acc:HGNC:16998]	✔
TMED9	ENST00000332598	ENSG00000184840	transmembrane p24 trafficking protein 9 [Source:HGNC Symbol;Acc:HGNC:24878]	✔
TMEM14A	ENST00000211314	ENSG00000096092	transmembrane protein 14A [Source:HGNC Symbol;Acc:HGNC:21076]	✔
TMEM160	ENST00000253047	ENSG00000130748	transmembrane protein 160 [Source:HGNC Symbol;Acc:HGNC:26042]	✔
TMEM167A	ENST00000502346	ENSG00000174695	transmembrane protein 167A [Source:HGNC Symbol;Acc:HGNC:28330]	✔
TMEM167B	ENST00000338272	ENSG00000215717	transmembrane protein 167B [Source:HGNC Symbol;Acc:HGNC:30187]	✔
TMEM168	ENST00000312814	ENSG00000146802	transmembrane protein 168 [Source:HGNC Symbol;Acc:HGNC:25826]	✔
TMEM170B	ENST00000379426	ENSG00000205269	transmembrane protein 170B [Source:HGNC Symbol;Acc:HGNC:34244]	✔
TMEM183A	ENST00000367242	ENSG00000163444	transmembrane protein 183A [Source:HGNC Symbol;Acc:HGNC:20173]	✔
TMEM184C	ENST00000296582	ENSG00000164168	transmembrane protein 184C [Source:HGNC Symbol;Acc:HGNC:25587]	✔
TMEM31	ENST00000319560	ENSG00000179363	transmembrane protein 31 [Source:HGNC Symbol;Acc:HGNC:28601]	✔
TMEM50A	ENST00000374358	ENSG00000183726	transmembrane protein 50A [Source:HGNC Symbol;Acc:HGNC:30590]	✔
TMEM56	ENST00000370203	ENSG00000152078	transmembrane protein 56 [Source:HGNC Symbol;Acc:HGNC:26477]	✔
TMF1	ENST00000398559	ENSG00000144747	TATA element modulatory factor 1 [Source:HGNC Symbol;Acc:HGNC:11870]	✔
TMOD3	ENST00000308580	ENSG00000138594	tropomodulin 3 [Source:HGNC Symbol;Acc:HGNC:11873]	✔
TMSB10	ENST00000233143	ENSG00000034510	thymosin beta 10 [Source:HGNC Symbol;Acc:HGNC:11879]	✔
TNIK	ENST00000436636	ENSG00000154310	TRAF2 and NCK interacting kinase [Source:HGNC Symbol;Acc:HGNC:30765]	✔
TNKS2	ENST00000371627	ENSG00000107854	tankyrase 2 [Source:HGNC Symbol;Acc:HGNC:15677]	✔
TNNC1	ENST00000232975	ENSG00000114854	troponin C1, slow skeletal and cardiac type [Source:HGNC Symbol;Acc:HGNC:11943]	✔
TNPO1	ENST00000337273	ENSG00000083312	transportin 1 [Source:HGNC Symbol;Acc:HGNC:6401]	✔
TNS1	ENST00000171887	ENSG00000079308	tensin 1 [Source:HGNC Symbol;Acc:HGNC:11973]	✔
TNS3	ENST00000311160	ENSG00000136205	tensin 3 [Source:HGNC Symbol;Acc:HGNC:21616]	✔
TOB2	ENST00000327492	ENSG00000183864	transducer of ERBB2, 2 [Source:HGNC Symbol;Acc:HGNC:11980]	✔
TOMM20	ENST00000366607	ENSG00000173726	translocase of outer mitochondrial membrane 20 [Source:HGNC Symbol;Acc:HGNC:20947]	✔
TOMM22	ENST00000216034	ENSG00000100216	translocase of outer mitochondrial membrane 22 [Source:HGNC Symbol;Acc:HGNC:18002]	✔
TOMM34	ENST00000372813	ENSG00000025772	translocase of outer mitochondrial membrane 34 [Source:HGNC Symbol;Acc:HGNC:15746]	✔
TOMM70	ENST00000284320	ENSG00000154174	translocase of outer mitochondrial membrane 70 [Source:HGNC Symbol;Acc:HGNC:11985]	✔
TOP1	ENST00000361337	ENSG00000198900	DNA topoisomerase I [Source:HGNC Symbol;Acc:HGNC:11986]	✔
TOX	ENST00000361421	ENSG00000198846	thymocyte selection associated high mobility group box [Source:HGNC Symbol;Acc:HGNC:18988]	✔
TPM4	ENST00000300933	ENSG00000167460	tropomyosin 4 [Source:HGNC Symbol;Acc:HGNC:12013]	✔
TPMT	ENST00000309983	ENSG00000137364	thiopurine S-methyltransferase [Source:HGNC Symbol;Acc:HGNC:12014]	✔
TRAF7	ENST00000326181	ENSG00000131653	TNF receptor associated factor 7 [Source:HGNC Symbol;Acc:HGNC:20456]	✔
TRAK2	ENST00000332624	ENSG00000115993	trafficking kinesin protein 2 [Source:HGNC Symbol;Acc:HGNC:13206]	✔
TRAM1	ENST00000262213	ENSG00000067167	translocation associated membrane protein 1 [Source:HGNC Symbol;Acc:HGNC:20568]	✔
TRAM2-AS1	ENST00000605910	ENSG00000225791	TRAM2 antisense RNA 1 (head to head) [Source:HGNC Symbol;Acc:HGNC:48663]	✔
TRIM22	ENST00000379965	ENSG00000132274	tripartite motif containing 22 [Source:HGNC Symbol;Acc:HGNC:16379]	✔
TRIM41	ENST00000315073	ENSG00000146063	tripartite motif containing 41 [Source:HGNC Symbol;Acc:HGNC:19013]	✔
TRIM44	ENST00000299413	ENSG00000166326	tripartite motif containing 44 [Source:HGNC Symbol;Acc:HGNC:19016]	✔
TRIM56	ENST00000306085	ENSG00000169871	tripartite motif containing 56 [Source:HGNC Symbol;Acc:HGNC:19028]	✔
TRIM63	ENST00000374272	ENSG00000158022	tripartite motif containing 63 [Source:HGNC Symbol;Acc:HGNC:16007]	✔
TRIM8	ENST00000302424	ENSG00000171206	tripartite motif containing 8 [Source:HGNC Symbol;Acc:HGNC:15579]	✔
TRO	ENST00000375041	ENSG00000067445	trophinin [Source:HGNC Symbol;Acc:HGNC:12326]	✔
TRPC5	ENST00000262839	ENSG00000072315	transient receptor potential cation channel subfamily C member 5 [Source:HGNC Symbol;Acc:HGNC:12337]	✔
TRPC5OS	ENST00000371970	ENSG00000204025	TRPC5 opposite strand [Source:HGNC Symbol;Acc:HGNC:40593]	✔
TRUB1	ENST00000298746	ENSG00000165832	TruB pseudouridine synthase family member 1 [Source:HGNC Symbol;Acc:HGNC:16060]	✔
TSC22D1	ENST00000261489	ENSG00000102804	TSC22 domain family member 1 [Source:HGNC Symbol;Acc:HGNC:16826]	✔
TSC22D1-AS1	ENST00000616360	ENSG00000278156	TSC22D1 antisense RNA 1 [Source:HGNC Symbol;Acc:HGNC:43684]	✔
TSHZ1	ENST00000322038	ENSG00000179981	teashirt zinc finger homeobox 1 [Source:HGNC Symbol;Acc:HGNC:10669]	✔
TSIX	ENST00000604411	ENSG00000270641	TSIX transcript, XIST antisense RNA [Source:HGNC Symbol;Acc:HGNC:12377]	✔
TSNAX	ENST00000366639	ENSG00000116918	translin associated factor X [Source:HGNC Symbol;Acc:HGNC:12380]	✔
TSPAN12	ENST00000222747	ENSG00000106025	tetraspanin 12 [Source:HGNC Symbol;Acc:HGNC:21641]	✔
TSPAN9-IT1	ENST00000539784	ENSG00000256197	TSPAN9 intronic transcript 1 [Source:HGNC Symbol;Acc:HGNC:41462]	✔
TSPYL1	ENST00000368608	ENSG00000189241	TSPY like 1 [Source:HGNC Symbol;Acc:HGNC:12382]	✔
TSPYL2	ENST00000375442	ENSG00000184205	TSPY like 2 [Source:HGNC Symbol;Acc:HGNC:24358]	✔
TSPYL4	ENST00000420283	ENSG00000187189	TSPY like 4 [Source:HGNC Symbol;Acc:HGNC:21559]	✔
TSR1	ENST00000301364	ENSG00000167721	TSR1, ribosome maturation factor [Source:HGNC Symbol;Acc:HGNC:25542]	✔
TSR3	ENST00000007390	ENSG00000007520	TSR3, acp transferase ribosome maturation factor [Source:HGNC Symbol;Acc:HGNC:14175]	✔
TSTD2	ENST00000341170	ENSG00000136925	thiosulfate sulfurtransferase like domain containing 2 [Source:HGNC Symbol;Acc:HGNC:30087]	✔
TTC37	ENST00000358746	ENSG00000198677	tetratricopeptide repeat domain 37 [Source:HGNC Symbol;Acc:HGNC:23639]	✔
TTLL12	ENST00000216129	ENSG00000100304	tubulin tyrosine ligase like 12 [Source:HGNC Symbol;Acc:HGNC:28974]	✔
TUBA1B	ENST00000336023	ENSG00000123416	tubulin alpha 1b [Source:HGNC Symbol;Acc:HGNC:18809]	✔
TUBB2A	ENST00000333628	ENSG00000137267	tubulin beta 2A class IIa [Source:HGNC Symbol;Acc:HGNC:12412]	✔
TUBB2B	ENST00000259818	ENSG00000137285	tubulin beta 2B class IIb [Source:HGNC Symbol;Acc:HGNC:30829]	✔
TUBB4A	ENST00000264071	ENSG00000104833	tubulin beta 4A class IVa [Source:HGNC Symbol;Acc:HGNC:20774]	✔
TUBB4B	ENST00000340384	ENSG00000188229	tubulin beta 4B class IVb [Source:HGNC Symbol;Acc:HGNC:20771]	✔
TUBB6	ENST00000317702	ENSG00000176014	tubulin beta 6 class V [Source:HGNC Symbol;Acc:HGNC:20776]	✔
TUBG1	ENST00000251413	ENSG00000131462	tubulin gamma 1 [Source:HGNC Symbol;Acc:HGNC:12417]	✔
TUBG2	ENST00000251412	ENSG00000037042	tubulin gamma 2 [Source:HGNC Symbol;Acc:HGNC:12419]	✔
TUFM	ENST00000313511	ENSG00000178952	Tu translation elongation factor, mitochondrial [Source:HGNC Symbol;Acc:HGNC:12420]	✔
TULP3	ENST00000448120	ENSG00000078246	tubby like protein 3 [Source:HGNC Symbol;Acc:HGNC:12425]	✔
TULP4	ENST00000367097	ENSG00000130338	tubby like protein 4 [Source:HGNC Symbol;Acc:HGNC:15530]	✔
TXN	ENST00000374517	ENSG00000136810	thioredoxin [Source:HGNC Symbol;Acc:HGNC:12435]	✔
TXNDC5	ENST00000379757	ENSG00000239264	thioredoxin domain containing 5 [Source:HGNC Symbol;Acc:HGNC:21073]	✔
TXNL1	ENST00000217515	ENSG00000091164	thioredoxin like 1 [Source:HGNC Symbol;Acc:HGNC:12436]	✔
U2AF2	ENST00000308924	ENSG00000063244	U2 small nuclear RNA auxiliary factor 2 [Source:HGNC Symbol;Acc:HGNC:23156]	✔
UACA	ENST00000322954	ENSG00000137831	uveal autoantigen with coiled-coil domains and ankyrin repeats [Source:HGNC Symbol;Acc:HGNC:15947]	✔
UBALD2	ENST00000327490	ENSG00000185262	UBA like domain containing 2 [Source:HGNC Symbol;Acc:HGNC:28438]	✔
UBE2B	ENST00000265339	ENSG00000119048	ubiquitin conjugating enzyme E2 B [Source:HGNC Symbol;Acc:HGNC:12473]	✔
UBE2E3	ENST00000392415	ENSG00000170035	ubiquitin conjugating enzyme E2 E3 [Source:HGNC Symbol;Acc:HGNC:12479]	✔
UBE2G2	ENST00000330942	ENSG00000184787	ubiquitin conjugating enzyme E2 G2 [Source:HGNC Symbol;Acc:HGNC:12483]	✔
UBE2H	ENST00000355621	ENSG00000186591	ubiquitin conjugating enzyme E2 H [Source:HGNC Symbol;Acc:HGNC:12484]	✔
UBE2J1	ENST00000435041	ENSG00000198833	ubiquitin conjugating enzyme E2 J1 [Source:HGNC Symbol;Acc:HGNC:17598]	✔
UBE2K	ENST00000261427	ENSG00000078140	ubiquitin conjugating enzyme E2 K [Source:HGNC Symbol;Acc:HGNC:4914]	✔
UBE2M	ENST00000253023	ENSG00000130725	ubiquitin conjugating enzyme E2 M [Source:HGNC Symbol;Acc:HGNC:12491]	✔
UBE2Q1	ENST00000292211	ENSG00000160714	ubiquitin conjugating enzyme E2 Q1 [Source:HGNC Symbol;Acc:HGNC:15698]	✔
UBE2Z	ENST00000360943	ENSG00000159202	ubiquitin conjugating enzyme E2 Z [Source:HGNC Symbol;Acc:HGNC:25847]	✔
UBL3	ENST00000380680	ENSG00000122042	ubiquitin like 3 [Source:HGNC Symbol;Acc:HGNC:12504]	✔
UBLCP1	ENST00000296786	ENSG00000164332	ubiquitin like domain containing CTD phosphatase 1 [Source:HGNC Symbol;Acc:HGNC:28110]	✔
UBQLN1	ENST00000376395	ENSG00000135018	ubiquilin 1 [Source:HGNC Symbol;Acc:HGNC:12508]	✔
UBR5	ENST00000518205	ENSG00000104517	ubiquitin protein ligase E3 component n-recognin 5 [Source:HGNC Symbol;Acc:HGNC:16806]	✔
UBTD1	ENST00000370664	ENSG00000165886	ubiquitin domain containing 1 [Source:HGNC Symbol;Acc:HGNC:25683]	✔
UBTD2	ENST00000393792	ENSG00000168246	ubiquitin domain containing 2 [Source:HGNC Symbol;Acc:HGNC:24463]	✔
UBXN2B	ENST00000399598	ENSG00000215114	UBX domain protein 2B [Source:HGNC Symbol;Acc:HGNC:27035]	✔
UBXN7	ENST00000296328	ENSG00000163960	UBX domain protein 7 [Source:HGNC Symbol;Acc:HGNC:29119]	✔
UFC1	ENST00000368003	ENSG00000143222	ubiquitin-fold modifier conjugating enzyme 1 [Source:HGNC Symbol;Acc:HGNC:26941]	✔
UFM1	ENST00000239878	ENSG00000120686	ubiquitin fold modifier 1 [Source:HGNC Symbol;Acc:HGNC:20597]	✔
UGCG	ENST00000374279	ENSG00000148154	UDP-glucose ceramide glucosyltransferase [Source:HGNC Symbol;Acc:HGNC:12524]	✔
UNC119B	ENST00000344651	ENSG00000175970	unc-119 lipid binding chaperone B [Source:HGNC Symbol;Acc:HGNC:16488]	✔
UQCRC1	ENST00000203407	ENSG00000010256	ubiquinol-cytochrome c reductase core protein 1 [Source:HGNC Symbol;Acc:HGNC:12585]	✔
UQCRFS1	ENST00000304863	ENSG00000169021	ubiquinol-cytochrome c reductase, Rieske iron-sulfur polypeptide 1 [Source:HGNC Symbol;Acc:HGNC:12587]	✔
UQCRH	ENST00000311672	ENSG00000173660	ubiquinol-cytochrome c reductase hinge protein [Source:HGNC Symbol;Acc:HGNC:12590]	✔
USP22	ENST00000261497	ENSG00000124422	ubiquitin specific peptidase 22 [Source:HGNC Symbol;Acc:HGNC:12621]	✔
USP26	ENST00000370832	ENSG00000134588	ubiquitin specific peptidase 26 [Source:HGNC Symbol;Acc:HGNC:13485]	✔
USP53	ENST00000274030	ENSG00000145390	ubiquitin specific peptidase 53 [Source:HGNC Symbol;Acc:HGNC:29255]	✔
UTP11	ENST00000373014	ENSG00000183520	UTP11, small subunit processome component [Source:HGNC Symbol;Acc:HGNC:24329]	✔
UTP18	ENST00000225298	ENSG00000011260	UTP18, small subunit processome component [Source:HGNC Symbol;Acc:HGNC:24274]	✔
UTP3	ENST00000254803	ENSG00000132467	UTP3, small subunit processome component [Source:HGNC Symbol;Acc:HGNC:24477]	✔
VAMP3	ENST00000054666	ENSG00000049245	vesicle associated membrane protein 3 [Source:HGNC Symbol;Acc:HGNC:12644]	✔
VAMP5	ENST00000306384	ENSG00000168899	vesicle associated membrane protein 5 [Source:HGNC Symbol;Acc:HGNC:12646]	✔
VASH1	ENST00000167106	ENSG00000071246	vasohibin 1 [Source:HGNC Symbol;Acc:HGNC:19964]	✔
VASP	ENST00000245932	ENSG00000125753	vasodilator stimulated phosphoprotein [Source:HGNC Symbol;Acc:HGNC:12652]	✔
VAT1	ENST00000355653	ENSG00000108828	vesicle amine transport 1 [Source:HGNC Symbol;Acc:HGNC:16919]	✔
VAT1L	ENST00000302536	ENSG00000171724	vesicle amine transport 1 like [Source:HGNC Symbol;Acc:HGNC:29315]	✔
VCP	ENST00000358901	ENSG00000165280	valosin containing protein [Source:HGNC Symbol;Acc:HGNC:12666]	✔
VEGFD	ENST00000297904	ENSG00000165197	vascular endothelial growth factor D [Source:HGNC Symbol;Acc:HGNC:3708]	✔
VENTXP1	ENST00000569334	ENSG00000259849	VENT homeobox pseudogene 1 [Source:HGNC Symbol;Acc:HGNC:30900]	✔
VGLL4	ENST00000273038	ENSG00000144560	vestigial like family member 4 [Source:HGNC Symbol;Acc:HGNC:28966]	✔
VIM	ENST00000224237	ENSG00000026025	vimentin [Source:HGNC Symbol;Acc:HGNC:12692]	✔
VMA21	ENST00000330374	ENSG00000160131	VMA21, vacuolar ATPase assembly factor [Source:HGNC Symbol;Acc:HGNC:22082]	✔
VMP1	ENST00000262291	ENSG00000062716	vacuole membrane protein 1 [Source:HGNC Symbol;Acc:HGNC:29559]	✔
VPS35	ENST00000299138	ENSG00000069329	VPS35, retromer complex component [Source:HGNC Symbol;Acc:HGNC:13487]	✔
VPS4A	ENST00000254950	ENSG00000132612	vacuolar protein sorting 4 homolog A [Source:HGNC Symbol;Acc:HGNC:13488]	✔
VPS4B	ENST00000238497	ENSG00000119541	vacuolar protein sorting 4 homolog B [Source:HGNC Symbol;Acc:HGNC:10895]	✔
VPS72	ENST00000640458	ENSG00000163159	vacuolar protein sorting 72 homolog [Source:HGNC Symbol;Acc:HGNC:11644]	✔
VSX2	ENST00000261980	ENSG00000119614	visual system homeobox 2 [Source:HGNC Symbol;Acc:HGNC:1975]	✔
VTI1B	ENST00000554659	ENSG00000100568	vesicle transport through interaction with t-SNAREs 1B [Source:HGNC Symbol;Acc:HGNC:17793]	✔
VTRNA1-1	ENST00000363120	ENSG00000199990	vault RNA 1-1 [Source:HGNC Symbol;Acc:HGNC:12654]	✔
VTRNA1-3	ENST00000365645	ENSG00000202515	vault RNA 1-3 [Source:HGNC Symbol;Acc:HGNC:12656]	✔
WASF2	ENST00000618852	ENSG00000158195	WAS protein family member 2 [Source:HGNC Symbol;Acc:HGNC:12733]	✔
WASHC1	ENST00000442898	ENSG00000181404	WASH complex subunit 1 [Source:HGNC Symbol;Acc:HGNC:24361]	✔
WASL	ENST00000223023	ENSG00000106299	Wiskott-Aldrich syndrome like [Source:HGNC Symbol;Acc:HGNC:12735]	✔
WDFY1	ENST00000233055	ENSG00000085449	WD repeat and FYVE domain containing 1 [Source:HGNC Symbol;Acc:HGNC:20451]	✔
WDR11	ENST00000263461	ENSG00000120008	WD repeat domain 11 [Source:HGNC Symbol;Acc:HGNC:13831]	✔
WDR26	ENST00000414423	ENSG00000162923	WD repeat domain 26 [Source:HGNC Symbol;Acc:HGNC:21208]	✔
WDR34	ENST00000372715	ENSG00000119333	WD repeat domain 34 [Source:HGNC Symbol;Acc:HGNC:28296]	✔
WDR43	ENST00000407426	ENSG00000163811	WD repeat domain 43 [Source:HGNC Symbol;Acc:HGNC:28945]	✔
WDR45B	ENST00000392325	ENSG00000141580	WD repeat domain 45B [Source:HGNC Symbol;Acc:HGNC:25072]	✔
WDR48	ENST00000302313	ENSG00000114742	WD repeat domain 48 [Source:HGNC Symbol;Acc:HGNC:30914]	✔
WDR60	ENST00000407559	ENSG00000126870	WD repeat domain 60 [Source:HGNC Symbol;Acc:HGNC:21862]	✔
WDR82	ENST00000296490	ENSG00000164091	WD repeat domain 82 [Source:HGNC Symbol;Acc:HGNC:28826]	✔
WFIKKN1	ENST00000319070	ENSG00000127578	WAP, follistatin/kazal, immunoglobulin, kunitz and netrin domain containing 1 [Source:HGNC Symbol;Acc:HGNC:30912]	✔
WWC3	ENST00000380861	ENSG00000047644	WWC family member 3 [Source:HGNC Symbol;Acc:HGNC:29237]	✔
XIST	ENST00000429829	ENSG00000229807	X inactive specific transcript [Source:HGNC Symbol;Acc:HGNC:12810]	✔
XK	ENST00000378616	ENSG00000047597	X-linked Kx blood group [Source:HGNC Symbol;Acc:HGNC:12811]	✔
XPA	ENST00000375128	ENSG00000136936	XPA, DNA damage recognition and repair factor [Source:HGNC Symbol;Acc:HGNC:12814]	✔
XPC	ENST00000285021	ENSG00000154767	XPC complex subunit, DNA damage recognition and repair factor [Source:HGNC Symbol;Acc:HGNC:12816]	✔
XPNPEP2	ENST00000371105	ENSG00000122121	X-prolyl aminopeptidase 2 [Source:HGNC Symbol;Acc:HGNC:12823]	✔
XPOT	ENST00000332707	ENSG00000184575	exportin for tRNA [Source:HGNC Symbol;Acc:HGNC:12826]	✔
XRN2	ENST00000377191	ENSG00000088930	5'-3' exoribonuclease 2 [Source:HGNC Symbol;Acc:HGNC:12836]	✔
YARS	ENST00000373477	ENSG00000134684	tyrosyl-tRNA synthetase [Source:HGNC Symbol;Acc:HGNC:12840]	✔
YBX1	ENST00000321358	ENSG00000065978	Y-box binding protein 1 [Source:HGNC Symbol;Acc:HGNC:8014]	✔
YIPF6	ENST00000462683	ENSG00000181704	Yip1 domain family member 6 [Source:HGNC Symbol;Acc:HGNC:28304]	✔
YKT6	ENST00000223369	ENSG00000106636	YKT6 v-SNARE homolog [Source:HGNC Symbol;Acc:HGNC:16959]	✔
YLPM1	ENST00000325680	ENSG00000119596	YLP motif containing 1 [Source:HGNC Symbol;Acc:HGNC:17798]	✔
YWHAG	ENST00000307630	ENSG00000170027	tyrosine 3-monooxygenase/tryptophan 5-monooxygenase activation protein gamma [Source:HGNC Symbol;Acc:HGNC:12852]	✔
YY1	ENST00000262238	ENSG00000100811	YY1 transcription factor [Source:HGNC Symbol;Acc:HGNC:12856]	✔
YY2	ENST00000429584	ENSG00000230797	YY2 transcription factor [Source:HGNC Symbol;Acc:HGNC:31684]	✔
Z73965.1	ENST00000623412	ENSG00000279894	TEC	✔
ZBTB1	ENST00000358738	ENSG00000126804	zinc finger and BTB domain containing 1 [Source:HGNC Symbol;Acc:HGNC:20259]	✔
ZBTB4	ENST00000311403	ENSG00000174282	zinc finger and BTB domain containing 4 [Source:HGNC Symbol;Acc:HGNC:23847]	✔
ZBTB41	ENST00000367405	ENSG00000177888	zinc finger and BTB domain containing 41 [Source:HGNC Symbol;Acc:HGNC:24819]	✔
ZBTB47	ENST00000232974	ENSG00000114853	zinc finger and BTB domain containing 47 [Source:HGNC Symbol;Acc:HGNC:26955]	✔
ZC2HC1A	ENST00000263849	ENSG00000104427	zinc finger C2HC-type containing 1A [Source:HGNC Symbol;Acc:HGNC:24277]	✔
ZC3H13	ENST00000242848	ENSG00000123200	zinc finger CCCH-type containing 13 [Source:HGNC Symbol;Acc:HGNC:20368]	✔
ZC3H7B	ENST00000352645	ENSG00000100403	zinc finger CCCH-type containing 7B [Source:HGNC Symbol;Acc:HGNC:30869]	✔
ZC3HAV1L	ENST00000275766	ENSG00000146858	zinc finger CCCH-type containing, antiviral 1 like [Source:HGNC Symbol;Acc:HGNC:22423]	✔
ZCCHC12	ENST00000310164	ENSG00000174460	zinc finger CCHC-type containing 12 [Source:HGNC Symbol;Acc:HGNC:27273]	✔
ZCCHC13	ENST00000339534	ENSG00000187969	zinc finger CCHC-type containing 13 [Source:HGNC Symbol;Acc:HGNC:31749]	✔
ZCCHC24	ENST00000372333	ENSG00000165424	zinc finger CCHC-type containing 24 [Source:HGNC Symbol;Acc:HGNC:26911]	✔
ZDHHC2	ENST00000262096	ENSG00000104219	zinc finger DHHC-type containing 2 [Source:HGNC Symbol;Acc:HGNC:18469]	✔
ZDHHC9	ENST00000357166	ENSG00000188706	zinc finger DHHC-type containing 9 [Source:HGNC Symbol;Acc:HGNC:18475]	✔
ZER1	ENST00000291900	ENSG00000160445	zyg-11 related cell cycle regulator [Source:HGNC Symbol;Acc:HGNC:30960]	✔
ZFAND5	ENST00000237937	ENSG00000107372	zinc finger AN1-type containing 5 [Source:HGNC Symbol;Acc:HGNC:13008]	✔
ZFP36	ENST00000594045	ENSG00000128016	ZFP36 ring finger protein [Source:NCBI gene;Acc:7538]	✔
ZFP36L2	ENST00000282388	ENSG00000152518	ZFP36 ring finger protein like 2 [Source:HGNC Symbol;Acc:HGNC:1108]	✔
ZFP91	ENST00000316059	ENSG00000186660	ZFP91 zinc finger protein [Source:HGNC Symbol;Acc:HGNC:14983]	✔
ZFPM1	ENST00000319555	ENSG00000179588	zinc finger protein, FOG family member 1 [Source:HGNC Symbol;Acc:HGNC:19762]	✔
ZFR	ENST00000265069	ENSG00000056097	zinc finger RNA binding protein [Source:HGNC Symbol;Acc:HGNC:17277]	✔
ZHX2	ENST00000314393	ENSG00000178764	zinc fingers and homeoboxes 2 [Source:HGNC Symbol;Acc:HGNC:18513]	✔
ZIC1	ENST00000282928	ENSG00000152977	Zic family member 1 [Source:HGNC Symbol;Acc:HGNC:12872]	✔
ZIC2	ENST00000376335	ENSG00000043355	Zic family member 2 [Source:HGNC Symbol;Acc:HGNC:12873]	✔
ZMAT2	ENST00000274712	ENSG00000146007	zinc finger matrin-type 2 [Source:HGNC Symbol;Acc:HGNC:26433]	✔
ZMAT3	ENST00000311417	ENSG00000172667	zinc finger matrin-type 3 [Source:HGNC Symbol;Acc:HGNC:29983]	✔
ZMAT5	ENST00000344318	ENSG00000100319	zinc finger matrin-type 5 [Source:HGNC Symbol;Acc:HGNC:28046]	✔
ZMYM4	ENST00000314607	ENSG00000146463	zinc finger MYM-type containing 4 [Source:HGNC Symbol;Acc:HGNC:13055]	✔
ZNF124	ENST00000340684	ENSG00000196418	zinc finger protein 124 [Source:HGNC Symbol;Acc:HGNC:12907]	✔
ZNF148	ENST00000360647	ENSG00000163848	zinc finger protein 148 [Source:HGNC Symbol;Acc:HGNC:12933]	✔
ZNF22	ENST00000298299	ENSG00000165512	zinc finger protein 22 [Source:HGNC Symbol;Acc:HGNC:13012]	✔
ZNF25	ENST00000302609	ENSG00000175395	zinc finger protein 25 [Source:HGNC Symbol;Acc:HGNC:13043]	✔
ZNF282	ENST00000610704	ENSG00000170265	zinc finger protein 282 [Source:HGNC Symbol;Acc:HGNC:13076]	✔
ZNF354A	ENST00000335815	ENSG00000169131	zinc finger protein 354A [Source:HGNC Symbol;Acc:HGNC:11628]	✔
ZNF358	ENST00000597229	ENSG00000198816	zinc finger protein 358 [Source:HGNC Symbol;Acc:HGNC:16838]	✔
ZNF428	ENST00000300811	ENSG00000131116	zinc finger protein 428 [Source:HGNC Symbol;Acc:HGNC:20804]	✔
ZNF503	ENST00000372524	ENSG00000165655	zinc finger protein 503 [Source:HGNC Symbol;Acc:HGNC:23589]	✔
ZNF518B	ENST00000326756	ENSG00000178163	zinc finger protein 518B [Source:HGNC Symbol;Acc:HGNC:29365]	✔
ZNF614	ENST00000270649	ENSG00000142556	zinc finger protein 614 [Source:HGNC Symbol;Acc:HGNC:24722]	✔
ZNF622	ENST00000308683	ENSG00000173545	zinc finger protein 622 [Source:HGNC Symbol;Acc:HGNC:30958]	✔
ZNF667	ENST00000504904	ENSG00000198046	zinc finger protein 667 [Source:HGNC Symbol;Acc:HGNC:28854]	✔
ZNF680	ENST00000309683	ENSG00000173041	zinc finger protein 680 [Source:HGNC Symbol;Acc:HGNC:26897]	✔
ZNF703	ENST00000331569	ENSG00000183779	zinc finger protein 703 [Source:HGNC Symbol;Acc:HGNC:25883]	✔
ZNF726	ENST00000322487	ENSG00000213967	zinc finger protein 726 [Source:HGNC Symbol;Acc:HGNC:32462]	✔
ZNF853	ENST00000457543	ENSG00000236609	zinc finger protein 853 [Source:HGNC Symbol;Acc:HGNC:21767]	✔
ZNF880	ENST00000344085	ENSG00000221923	zinc finger protein 880 [Source:HGNC Symbol;Acc:HGNC:37249]	✔
ZNF91	ENST00000300619	ENSG00000167232	zinc finger protein 91 [Source:HGNC Symbol;Acc:HGNC:13166]	✔
ZNHIT1	ENST00000305105	ENSG00000106400	zinc finger HIT-type containing 1 [Source:HGNC Symbol;Acc:HGNC:21688]	✔
ZRANB1	ENST00000359653	ENSG00000019995	zinc finger RANBP2-type containing 1 [Source:HGNC Symbol;Acc:HGNC:18224]	✔
ZSCAN18	ENST00000240727	ENSG00000121413	zinc finger and SCAN domain containing 18 [Source:HGNC Symbol;Acc:HGNC:21037]	✔
ZSWIM6	ENST00000252744	ENSG00000130449	zinc finger SWIM-type containing 6 [Source:HGNC Symbol;Acc:HGNC:29316]	✔
ZSWIM9	ENST00000614654	ENSG00000185453	zinc finger SWIM-type containing 9 [Source:HGNC Symbol;Acc:HGNC:34495]	✔
ZYX	ENST00000322764	ENSG00000159840	zyxin [Source:HGNC Symbol;Acc:HGNC:13200]	✔
AC004147.3	ENST00000577709	ENSG00000264791	novel transcript, antisense ASIC2		✔
AC004706.3	ENST00000634965	ENSG00000282936	TEC		✔
AC004869.1	ENST00000440935	ENSG00000230680	novel transcript		✔
AC007325.1	ENST00000617983	ENSG00000276017			✔
AC008592.4	ENST00000509999	ENSG00000251409	novel transcript		✔
AC009299.3	ENST00000435692	ENSG00000235724	novel transcript, antisense to TANK		✔
AC009320.1	ENST00000549070	ENSG00000257456	novel transcript		✔
AC010168.2	ENST00000562691	ENSG00000261324	novel transcript, overlapping HIST4H4		✔
AC011297.1	ENST00000620503	ENSG00000273906	novel transcript, sense intronic to TBL1Y		✔
AC021028.1	ENST00000417559	ENSG00000226659	novel transcript		✔
AC023491.2	ENST00000619792	ENSG00000278633	putative POM121-like protein 1 [Source:NCBI gene;Acc:102724151]		✔
AC025262.1	ENST00000434563	ENSG00000215159	novel transcript		✔
AC097634.1	ENST00000604491	ENSG00000270562	novel transcript		✔
AC104417.2	ENST00000562989	ENSG00000261710	novel transcript		✔
AC115618.2	ENST00000453810	ENSG00000228343	novel transcript		✔
AC116407.3	ENST00000623905	ENSG00000280020	TEC		✔
AC132938.5	ENST00000623828	ENSG00000279744	TEC		✔
AC134312.4	ENST00000568267	ENSG00000261193	novel transcript		✔
AC145029.2	ENST00000626108	ENSG00000281759	novel immunoglobulin kappa variable gene		✔
AC233755.1	ENST00000618003	ENSG00000275063	immunoglobulin heavy variable 4-38-2-like [Source:NCBI gene;Acc:102723407]		✔
ACTL7A	ENST00000333999	ENSG00000187003	actin like 7A [Source:HGNC Symbol;Acc:HGNC:161]		✔
ADAM9	ENST00000466936	ENSG00000168615	ADAM metallopeptidase domain 9 [Source:HGNC Symbol;Acc:HGNC:216]		✔
ADH1C	ENST00000515683	ENSG00000248144	alcohol dehydrogenase 1C (class I), gamma polypeptide [Source:HGNC Symbol;Acc:HGNC:251]		✔
AGTR2	ENST00000371906	ENSG00000180772	angiotensin II receptor type 2 [Source:HGNC Symbol;Acc:HGNC:338]		✔
AHCYL2	ENST00000474594	ENSG00000158467	adenosylhomocysteinase like 2 [Source:HGNC Symbol;Acc:HGNC:22204]		✔
AKAIN1	ENST00000434239	ENSG00000231824	A-kinase anchor inhibitor 1 [Source:HGNC Symbol;Acc:HGNC:28285]		✔
AL031282.2	ENST00000598846	ENSG00000268575	novel transcript, readthrough between SLC35E2 and CDK11A		✔
AL035425.1	ENST00000436013	ENSG00000237863	novel transcript, antisense to IRS4		✔
AL133375.1	ENST00000500590	ENSG00000245261	novel transcript		✔
AL163192.1	ENST00000448858	ENSG00000237734	novel transcript		✔
AL355516.1	ENST00000422082	ENSG00000231358	novel transcript		✔
AL358292.1	ENST00000554181	ENSG00000259061	novel transcript		✔
AL359265.3	ENST00000456125	ENSG00000236021	novel transcript		✔
AL359547.1	ENST00000419168	ENSG00000237468	novel transcript		✔
AL590822.1	ENST00000442483	ENSG00000234396	novel transcript		✔
AL606748.1	ENST00000423919	ENSG00000226679	novel transcript		✔
AL645929.2	ENST00000630472	ENSG00000281831	HLA complex P5B		✔
AL662844.4	ENST00000606367	ENSG00000272501	novel transcript, antisense to HCG27		✔
AMH	ENST00000221496	ENSG00000104899	anti-Mullerian hormone [Source:HGNC Symbol;Acc:HGNC:464]		✔
ANKRD17	ENST00000330838	ENSG00000132466	ankyrin repeat domain 17 [Source:HGNC Symbol;Acc:HGNC:23575]		✔
ANOS1	ENST00000262648	ENSG00000011201	anosmin 1 [Source:HGNC Symbol;Acc:HGNC:6211]		✔
AP000550.1	ENST00000420508	ENSG00000197210	novel transcript		✔
AP003501.2	ENST00000524433	ENSG00000254943	novel transcript, antisense to ROBO4		✔
ARHGEF37	ENST00000333677	ENSG00000183111	Rho guanine nucleotide exchange factor 37 [Source:HGNC Symbol;Acc:HGNC:34430]		✔
ARHGEF38	ENST00000265154	ENSG00000236699	Rho guanine nucleotide exchange factor 38 [Source:HGNC Symbol;Acc:HGNC:25968]		✔
ASB11	ENST00000344384	ENSG00000165192	ankyrin repeat and SOCS box containing 11 [Source:HGNC Symbol;Acc:HGNC:17186]		✔
ASPHD1	ENST00000308748	ENSG00000174939	aspartate beta-hydroxylase domain containing 1 [Source:HGNC Symbol;Acc:HGNC:27380]		✔
ASXL2	ENST00000404843	ENSG00000143970	ASXL transcriptional regulator 2 [Source:HGNC Symbol;Acc:HGNC:23805]		✔
ATP2B2-IT2	ENST00000419591	ENSG00000224771	ATP2B2 intronic transcript 2 [Source:HGNC Symbol;Acc:HGNC:41310]		✔
ATXN7L2	ENST00000369870	ENSG00000162650	ataxin 7 like 2 [Source:HGNC Symbol;Acc:HGNC:28713]		✔
BCAN	ENST00000329117	ENSG00000132692	brevican [Source:HGNC Symbol;Acc:HGNC:23059]		✔
BEND2	ENST00000380030	ENSG00000177324	BEN domain containing 2 [Source:HGNC Symbol;Acc:HGNC:28509]		✔
BHMG1	ENST00000457052	ENSG00000237452	basic helix-loop-helix and HMG-box containing 1 [Source:HGNC Symbol;Acc:HGNC:44318]		✔
BICD1	ENST00000281474	ENSG00000151746	BICD cargo adaptor 1 [Source:HGNC Symbol;Acc:HGNC:1049]		✔
BRWD3	ENST00000373275	ENSG00000165288	bromodomain and WD repeat domain containing 3 [Source:HGNC Symbol;Acc:HGNC:17342]		✔
BSN	ENST00000296452	ENSG00000164061	bassoon presynaptic cytomatrix protein [Source:HGNC Symbol;Acc:HGNC:1117]		✔
BTG1	ENST00000256015	ENSG00000133639	BTG anti-proliferation factor 1 [Source:HGNC Symbol;Acc:HGNC:1130]		✔
C8orf34	ENST00000325233	ENSG00000165084	chromosome 8 open reading frame 34 [Source:HGNC Symbol;Acc:HGNC:30905]		✔
CASC15	ENST00000444265	ENSG00000272168	cancer susceptibility 15 [Source:HGNC Symbol;Acc:HGNC:28245]		✔
CCDC186	ENST00000369285	ENSG00000165813	coiled-coil domain containing 186 [Source:HGNC Symbol;Acc:HGNC:24349]		✔
CCDC191	ENST00000295878	ENSG00000163617	coiled-coil domain containing 191 [Source:HGNC Symbol;Acc:HGNC:29272]		✔
CCNE2	ENST00000520509	ENSG00000175305	cyclin E2 [Source:HGNC Symbol;Acc:HGNC:1590]		✔
CFAP47	ENST00000313548	ENSG00000165164	cilia and flagella associated protein 47 [Source:HGNC Symbol;Acc:HGNC:26708]		✔
CHD7	ENST00000423902	ENSG00000171316	chromodomain helicase DNA binding protein 7 [Source:HGNC Symbol;Acc:HGNC:20626]		✔
CHRDL1	ENST00000372045	ENSG00000101938	chordin like 1 [Source:HGNC Symbol;Acc:HGNC:29861]		✔
CHST3	ENST00000373115	ENSG00000122863	carbohydrate sulfotransferase 3 [Source:HGNC Symbol;Acc:HGNC:1971]		✔
CROCC	ENST00000375541	ENSG00000058453	ciliary rootlet coiled-coil, rootletin [Source:HGNC Symbol;Acc:HGNC:21299]		✔
CWF19L2	ENST00000282251	ENSG00000152404	CWF19 like cell cycle control factor 2 [Source:HGNC Symbol;Acc:HGNC:26508]		✔
DAAM1	ENST00000395125	ENSG00000100592	dishevelled associated activator of morphogenesis 1 [Source:HGNC Symbol;Acc:HGNC:18142]		✔
DBF4	ENST00000265728	ENSG00000006634	DBF4 zinc finger [Source:HGNC Symbol;Acc:HGNC:17364]		✔
DDIT4	ENST00000307365	ENSG00000168209	DNA damage inducible transcript 4 [Source:HGNC Symbol;Acc:HGNC:24944]		✔
DGKQ	ENST00000273814	ENSG00000145214	diacylglycerol kinase theta [Source:HGNC Symbol;Acc:HGNC:2856]		✔
DIAPH2	ENST00000324765	ENSG00000147202	diaphanous related formin 2 [Source:HGNC Symbol;Acc:HGNC:2877]		✔
DMD	ENST00000288447	ENSG00000198947	dystrophin [Source:HGNC Symbol;Acc:HGNC:2928]		✔
DNAJC1	ENST00000376980	ENSG00000136770	DnaJ heat shock protein family (Hsp40) member C1 [Source:HGNC Symbol;Acc:HGNC:20090]		✔
DSP	ENST00000379802	ENSG00000096696	desmoplakin [Source:HGNC Symbol;Acc:HGNC:3052]		✔
DUS4L	ENST00000265720	ENSG00000105865	dihydrouridine synthase 4 like [Source:HGNC Symbol;Acc:HGNC:21517]		✔
DUSP4	ENST00000240100	ENSG00000120875	dual specificity phosphatase 4 [Source:HGNC Symbol;Acc:HGNC:3070]		✔
DYNLL2	ENST00000579991	ENSG00000264364	dynein light chain LC8-type 2 [Source:HGNC Symbol;Acc:HGNC:24596]		✔
EDC4	ENST00000358933	ENSG00000038358	enhancer of mRNA decapping 4 [Source:HGNC Symbol;Acc:HGNC:17157]		✔
EIF2S3	ENST00000253039	ENSG00000130741	eukaryotic translation initiation factor 2 subunit gamma [Source:HGNC Symbol;Acc:HGNC:3267]		✔
EIF3A	ENST00000369144	ENSG00000107581	eukaryotic translation initiation factor 3 subunit A [Source:HGNC Symbol;Acc:HGNC:3271]		✔
EIF3F	ENST00000533626	ENSG00000175390	eukaryotic translation initiation factor 3 subunit F [Source:HGNC Symbol;Acc:HGNC:3275]		✔
FAM107A	ENST00000394481	ENSG00000168309	family with sequence similarity 107 member A [Source:HGNC Symbol;Acc:HGNC:30827]		✔
FAM120C	ENST00000375180	ENSG00000184083	family with sequence similarity 120C [Source:HGNC Symbol;Acc:HGNC:16949]		✔
FAM199X	ENST00000493442	ENSG00000123575	family with sequence similarity 199, X-linked [Source:HGNC Symbol;Acc:HGNC:25195]		✔
FAM242E	ENST00000441101	ENSG00000229697	family with sequence similarity 242 member E [Source:HGNC Symbol;Acc:HGNC:53875]		✔
FBLN2	ENST00000404922	ENSG00000163520	fibulin 2 [Source:HGNC Symbol;Acc:HGNC:3601]		✔
FCGBP	ENST00000620799	ENSG00000275395	Fc fragment of IgG binding protein [Source:HGNC Symbol;Acc:HGNC:13572]		✔
FTH1	ENST00000532601	ENSG00000167996	ferritin heavy chain 1 [Source:HGNC Symbol;Acc:HGNC:3976]		✔
GALNS	ENST00000268695	ENSG00000141012	galactosamine (N-acetyl)-6-sulfatase [Source:HGNC Symbol;Acc:HGNC:4122]		✔
GALNT16	ENST00000337827	ENSG00000100626	polypeptide N-acetylgalactosaminyltransferase 16 [Source:HGNC Symbol;Acc:HGNC:23233]		✔
GBX1	ENST00000297537	ENSG00000164900	gastrulation brain homeobox 1 [Source:HGNC Symbol;Acc:HGNC:4185]		✔
GDF11	ENST00000257868	ENSG00000135414	growth differentiation factor 11 [Source:HGNC Symbol;Acc:HGNC:4216]		✔
GGA2	ENST00000309859	ENSG00000103365	golgi associated, gamma adaptin ear containing, ARF binding protein 2 [Source:HGNC Symbol;Acc:HGNC:16064]		✔
H3F3C	ENST00000340398	ENSG00000188375	H3 histone family member 3C [Source:HGNC Symbol;Acc:HGNC:33164]		✔
HIKESHI	ENST00000278483	ENSG00000149196	Hikeshi, heat shock protein nuclear import factor [Source:HGNC Symbol;Acc:HGNC:26938]		✔
HMGB3	ENST00000325307	ENSG00000029993	high mobility group box 3 [Source:HGNC Symbol;Acc:HGNC:5004]		✔
IGSF1	ENST00000370900	ENSG00000147255	immunoglobulin superfamily member 1 [Source:HGNC Symbol;Acc:HGNC:5948]		✔
JMJD1C-AS1	ENST00000609436	ENSG00000272767	JMJD1C antisense RNA 1 [Source:HGNC Symbol;Acc:HGNC:28222]		✔
JPH2	ENST00000342272	ENSG00000149596	junctophilin 2 [Source:HGNC Symbol;Acc:HGNC:14202]		✔
KCNJ18	ENST00000567955	ENSG00000260458	potassium voltage-gated channel subfamily J member 18 [Source:HGNC Symbol;Acc:HGNC:39080]		✔
KIAA1614	ENST00000367587	ENSG00000135835	KIAA1614 [Source:HGNC Symbol;Acc:HGNC:29327]		✔
KIF26B	ENST00000407071	ENSG00000162849	kinesin family member 26B [Source:HGNC Symbol;Acc:HGNC:25484]		✔
KIF7	ENST00000394412	ENSG00000166813	kinesin family member 7 [Source:HGNC Symbol;Acc:HGNC:30497]		✔
KLF8	ENST00000374928	ENSG00000102349	Kruppel like factor 8 [Source:HGNC Symbol;Acc:HGNC:6351]		✔
KLHL4	ENST00000373119	ENSG00000102271	kelch like family member 4 [Source:HGNC Symbol;Acc:HGNC:6355]		✔
LINC01186	ENST00000446884	ENSG00000236751	long intergenic non-protein coding RNA 1186 [Source:HGNC Symbol;Acc:HGNC:49573]		✔
LINC01560	ENST00000357412	ENSG00000196741	long intergenic non-protein coding RNA 1560 [Source:HGNC Symbol;Acc:HGNC:27333]		✔
LINC01979	ENST00000576738	ENSG00000262585	long intergenic non-protein coding RNA 1979 [Source:HGNC Symbol;Acc:HGNC:52807]		✔
LNX1-AS2	ENST00000502410	ENSG00000248494	LNX1 antisense RNA 2 [Source:HGNC Symbol;Acc:HGNC:41450]		✔
LRRCC1	ENST00000360375	ENSG00000133739	leucine rich repeat and coiled-coil centrosomal protein 1 [Source:HGNC Symbol;Acc:HGNC:29373]		✔
MAN2B2	ENST00000285599	ENSG00000013288	mannosidase alpha class 2B member 2 [Source:HGNC Symbol;Acc:HGNC:29623]		✔
MAOB	ENST00000378069	ENSG00000069535	monoamine oxidase B [Source:HGNC Symbol;Acc:HGNC:6834]		✔
MAP3K1	ENST00000399503	ENSG00000095015	mitogen-activated protein kinase kinase kinase 1 [Source:HGNC Symbol;Acc:HGNC:6848]		✔
MAST3	ENST00000262811	ENSG00000099308	microtubule associated serine/threonine kinase 3 [Source:HGNC Symbol;Acc:HGNC:19036]		✔
MIR106B	ENST00000385301	ENSG00000208036	microRNA 106b [Source:HGNC Symbol;Acc:HGNC:31495]		✔
MMGT1	ENST00000305963	ENSG00000169446	membrane magnesium transporter 1 [Source:HGNC Symbol;Acc:HGNC:28100]		✔
MOB1B	ENST00000309395	ENSG00000173542	MOB kinase activator 1B [Source:HGNC Symbol;Acc:HGNC:29801]		✔
MSANTD2	ENST00000526629	ENSG00000120458	Myb/SANT DNA binding domain containing 2 [Source:HGNC Symbol;Acc:HGNC:26266]		✔
MXRA5	ENST00000217939	ENSG00000101825	matrix remodeling associated 5 [Source:HGNC Symbol;Acc:HGNC:7539]		✔
MYOD1	ENST00000250003	ENSG00000129152	myogenic differentiation 1 [Source:HGNC Symbol;Acc:HGNC:7611]		✔
NAA40	ENST00000377793	ENSG00000110583	N(alpha)-acetyltransferase 40, NatD catalytic subunit [Source:HGNC Symbol;Acc:HGNC:25845]		✔
NAF1	ENST00000274054	ENSG00000145414	nuclear assembly factor 1 ribonucleoprotein [Source:HGNC Symbol;Acc:HGNC:25126]		✔
NET1	ENST00000355029	ENSG00000173848	neuroepithelial cell transforming 1 [Source:HGNC Symbol;Acc:HGNC:14592]		✔
NKAP	ENST00000371410	ENSG00000101882	NFKB activating protein [Source:HGNC Symbol;Acc:HGNC:29873]		✔
NKX1-1	ENST00000422806	ENSG00000235608	NK1 homeobox 1 [Source:HGNC Symbol;Acc:HGNC:24975]		✔
NOTCH2NLA	ENST00000579793	ENSG00000264343	notch 2 N-terminal like A [Source:HGNC Symbol;Acc:HGNC:31862]		✔
OPHN1	ENST00000355520	ENSG00000079482	oligophrenin 1 [Source:HGNC Symbol;Acc:HGNC:8148]		✔
OR4A47	ENST00000446524	ENSG00000237388	olfactory receptor family 4 subfamily A member 47 [Source:HGNC Symbol;Acc:HGNC:31266]		✔
OR4Q2	ENST00000541415	ENSG00000196383	olfactory receptor family 4 subfamily Q member 2 (gene/pseudogene) [Source:HGNC Symbol;Acc:HGNC:15359]		✔
OR5K3	ENST00000383695	ENSG00000206536	olfactory receptor family 5 subfamily K member 3 [Source:HGNC Symbol;Acc:HGNC:31290]		✔
OR5K4	ENST00000354924	ENSG00000196098	olfactory receptor family 5 subfamily K member 4 [Source:HGNC Symbol;Acc:HGNC:31291]		✔
OSR1	ENST00000272223	ENSG00000143867	odd-skipped related transcription factor 1 [Source:HGNC Symbol;Acc:HGNC:8111]		✔
PABPC5	ENST00000312600	ENSG00000174740	poly(A) binding protein cytoplasmic 5 [Source:HGNC Symbol;Acc:HGNC:13629]		✔
PAK3	ENST00000372007	ENSG00000077264	p21 (RAC1) activated kinase 3 [Source:HGNC Symbol;Acc:HGNC:8592]		✔
PCDH11Y	ENST00000400457	ENSG00000099715	protocadherin 11 Y-linked [Source:HGNC Symbol;Acc:HGNC:15813]		✔
PCDHB8	ENST00000239444	ENSG00000120322	protocadherin beta 8 [Source:HGNC Symbol;Acc:HGNC:8693]		✔
PDK3	ENST00000379162	ENSG00000067992	pyruvate dehydrogenase kinase 3 [Source:HGNC Symbol;Acc:HGNC:8811]		✔
PNN	ENST00000216832	ENSG00000100941	pinin, desmosome associated protein [Source:HGNC Symbol;Acc:HGNC:9162]		✔
PPP4R1-AS1	ENST00000582435	ENSG00000263627	PPP4R1 antisense RNA 1 [Source:HGNC Symbol;Acc:HGNC:51112]		✔
PRAMEF9	ENST00000415919	ENSG00000204505	PRAME family member 9 [Source:HGNC Symbol;Acc:HGNC:27996]		✔
PRKX	ENST00000262848	ENSG00000183943	protein kinase X-linked [Source:HGNC Symbol;Acc:HGNC:9441]		✔
PRORY	ENST00000382764	ENSG00000183146	proline rich Y-linked [Source:HGNC Symbol;Acc:HGNC:38732]		✔
PSMB10	ENST00000358514	ENSG00000205220	proteasome subunit beta 10 [Source:HGNC Symbol;Acc:HGNC:9538]		✔
PSORS1C3	ENST00000412143	ENSG00000204528	psoriasis susceptibility 1 candidate 3 [Source:HGNC Symbol;Acc:HGNC:17203]		✔
PWWP3B	ENST00000337685	ENSG00000157502	PWWP domain containing 3B [Source:HGNC Symbol;Acc:HGNC:26583]		✔
RAB3IP	ENST00000247833	ENSG00000127328	RAB3A interacting protein [Source:HGNC Symbol;Acc:HGNC:16508]		✔
RABGGTB	ENST00000319942	ENSG00000137955	Rab geranylgeranyltransferase subunit beta [Source:HGNC Symbol;Acc:HGNC:9796]		✔
RAD21	ENST00000297338	ENSG00000164754	RAD21 cohesin complex component [Source:HGNC Symbol;Acc:HGNC:9811]		✔
RAP2C-AS1	ENST00000441399	ENSG00000232160	RAP2C antisense RNA 1 [Source:HGNC Symbol;Acc:HGNC:40957]		✔
RASSF3	ENST00000542104	ENSG00000153179	Ras association domain family member 3 [Source:HGNC Symbol;Acc:HGNC:14271]		✔
RBM3	ENST00000354480	ENSG00000102317	RNA binding motif protein 3 [Source:HGNC Symbol;Acc:HGNC:9900]		✔
RDH14	ENST00000381249	ENSG00000240857	retinol dehydrogenase 14 [Source:HGNC Symbol;Acc:HGNC:19979]		✔
RHOBTB3	ENST00000379982	ENSG00000164292	Rho related BTB domain containing 3 [Source:HGNC Symbol;Acc:HGNC:18757]		✔
RLIM	ENST00000332687	ENSG00000131263	ring finger protein, LIM domain interacting [Source:HGNC Symbol;Acc:HGNC:13429]		✔
RNA5SP29	ENST00000410988	ENSG00000222920	RNA, 5S ribosomal pseudogene 29 [Source:HGNC Symbol;Acc:HGNC:42605]		✔
RNF187	ENST00000305943	ENSG00000168159	ring finger protein 187 [Source:HGNC Symbol;Acc:HGNC:27146]		✔
RNF219	ENST00000282003	ENSG00000152193	ring finger protein 219 [Source:HGNC Symbol;Acc:HGNC:20308]		✔
RNU6-707P	ENST00000364647	ENSG00000201517	RNA, U6 small nuclear 707, pseudogene [Source:HGNC Symbol;Acc:HGNC:47670]		✔
RORA	ENST00000261523	ENSG00000069667	RAR related orphan receptor A [Source:HGNC Symbol;Acc:HGNC:10258]		✔
RPL10	ENST00000406022	ENSG00000147403	ribosomal protein L10 [Source:HGNC Symbol;Acc:HGNC:10298]		✔
RPS4Y2	ENST00000629237	ENSG00000280969	ribosomal protein S4 Y-linked 2 [Source:HGNC Symbol;Acc:HGNC:18501]		✔
RPS6KA3	ENST00000379565	ENSG00000177189	ribosomal protein S6 kinase A3 [Source:HGNC Symbol;Acc:HGNC:10432]		✔
RPS6KA6	ENST00000262752	ENSG00000072133	ribosomal protein S6 kinase A6 [Source:HGNC Symbol;Acc:HGNC:10435]		✔
SCX	ENST00000567180	ENSG00000260428	scleraxis bHLH transcription factor [Source:HGNC Symbol;Acc:HGNC:32322]		✔
SEC22A	ENST00000309934	ENSG00000121542	SEC22 homolog A, vesicle trafficking protein [Source:HGNC Symbol;Acc:HGNC:20260]		✔
SERTM2	ENST00000569275	ENSG00000260802	serine rich and transmembrane domain containing 2 [Source:HGNC Symbol;Acc:HGNC:48576]		✔
SH3PXD2A	ENST00000369774	ENSG00000107957	SH3 and PX domains 2A [Source:HGNC Symbol;Acc:HGNC:23664]		✔
SHC2	ENST00000264554	ENSG00000129946	SHC adaptor protein 2 [Source:HGNC Symbol;Acc:HGNC:29869]		✔
SLC16A2	ENST00000587091	ENSG00000147100	solute carrier family 16 member 2 [Source:HGNC Symbol;Acc:HGNC:10923]		✔
SLC25A43	ENST00000217909	ENSG00000077713	solute carrier family 25 member 43 [Source:HGNC Symbol;Acc:HGNC:30557]		✔
SLC25A53	ENST00000594199	ENSG00000269743	solute carrier family 25 member 53 [Source:HGNC Symbol;Acc:HGNC:31894]		✔
SLC41A2	ENST00000258538	ENSG00000136052	solute carrier family 41 member 2 [Source:HGNC Symbol;Acc:HGNC:31045]		✔
SLCO1A2	ENST00000307378	ENSG00000084453	solute carrier organic anion transporter family member 1A2 [Source:HGNC Symbol;Acc:HGNC:10956]		✔
SOD2	ENST00000452684	ENSG00000112096	superoxide dismutase 2 [Source:HGNC Symbol;Acc:HGNC:11180]		✔
SPATA16	ENST00000351008	ENSG00000144962	spermatogenesis associated 16 [Source:HGNC Symbol;Acc:HGNC:29935]		✔
SPIN4	ENST00000374884	ENSG00000186767	spindlin family member 4 [Source:HGNC Symbol;Acc:HGNC:27040]		✔
SSR4	ENST00000320857	ENSG00000180879	signal sequence receptor subunit 4 [Source:HGNC Symbol;Acc:HGNC:11326]		✔
ST8SIA1	ENST00000396037	ENSG00000111728	ST8 alpha-N-acetyl-neuraminide alpha-2,8-sialyltransferase 1 [Source:HGNC Symbol;Acc:HGNC:10869]		✔
SULF1	ENST00000402687	ENSG00000137573	sulfatase 1 [Source:HGNC Symbol;Acc:HGNC:20391]		✔
SYCE1	ENST00000343131	ENSG00000171772	synaptonemal complex central element protein 1 [Source:HGNC Symbol;Acc:HGNC:28852]		✔
SYNM	ENST00000336292	ENSG00000182253	synemin [Source:HGNC Symbol;Acc:HGNC:24466]		✔
TCEANC2	ENST00000234827	ENSG00000116205	transcription elongation factor A N-terminal and central domain containing 2 [Source:HGNC Symbol;Acc:HGNC:26494]		✔
TEAD2	ENST00000311227	ENSG00000074219	TEA domain transcription factor 2 [Source:HGNC Symbol;Acc:HGNC:11715]		✔
TIMM8A	ENST00000372902	ENSG00000126953	translocase of inner mitochondrial membrane 8A [Source:HGNC Symbol;Acc:HGNC:11817]		✔
TMEM260	ENST00000261556	ENSG00000070269	transmembrane protein 260 [Source:HGNC Symbol;Acc:HGNC:20185]		✔
TMEM47	ENST00000275954	ENSG00000147027	transmembrane protein 47 [Source:HGNC Symbol;Acc:HGNC:18515]		✔
TRIM31	ENST00000376734	ENSG00000204616	tripartite motif containing 31 [Source:HGNC Symbol;Acc:HGNC:16289]		✔
TRPM3	ENST00000357533	ENSG00000083067	transient receptor potential cation channel subfamily M member 3 [Source:HGNC Symbol;Acc:HGNC:17992]		✔
TTTY10	ENST00000455084	ENSG00000229236	testis-specific transcript, Y-linked 10 [Source:HGNC Symbol;Acc:HGNC:18491]		✔
TTTY5	ENST00000400581	ENSG00000215560	testis-specific transcript, Y-linked 5 [Source:HGNC Symbol;Acc:HGNC:16482]		✔
UGT8	ENST00000310836	ENSG00000174607	UDP glycosyltransferase 8 [Source:HGNC Symbol;Acc:HGNC:12555]		✔
USP9X	ENST00000324545	ENSG00000124486	ubiquitin specific peptidase 9 X-linked [Source:HGNC Symbol;Acc:HGNC:12632]		✔
VPS18	ENST00000220509	ENSG00000104142	VPS18, CORVET/HOPS core subunit [Source:HGNC Symbol;Acc:HGNC:15972]		✔
WBP11	ENST00000261167	ENSG00000084463	WW domain binding protein 11 [Source:HGNC Symbol;Acc:HGNC:16461]		✔
XAGE2	ENST00000286049	ENSG00000155622	X antigen family member 2 [Source:HGNC Symbol;Acc:HGNC:4112]		✔
XKR8	ENST00000373884	ENSG00000158156	XK related 8 [Source:HGNC Symbol;Acc:HGNC:25508]		✔
Z98200.1	ENST00000607298	ENSG00000271734	novel transcript		✔
ZFC3H1	ENST00000378743	ENSG00000133858	zinc finger C3H1-type containing [Source:HGNC Symbol;Acc:HGNC:28328]		✔
ZNF512B	ENST00000369888	ENSG00000196700	zinc finger protein 512B [Source:HGNC Symbol;Acc:HGNC:29212]		✔
ZNF672	ENST00000306562	ENSG00000171161	zinc finger protein 672 [Source:HGNC Symbol;Acc:HGNC:26179]		✔
ZRSR2	ENST00000307771	ENSG00000169249	zinc finger CCCH-type, RNA binding motif and serine/arginine rich 2 [Source:HGNC Symbol;Acc:HGNC:23019]		✔

## Sheet: Supplementary Table 5
Supplementary Table 5: Proteins identified in "Apical" and "Basal" RPE extracellular vesicles (EVs). Proteins detected in at least 2 different sample types are shown.
418 Proteins included in ApvsB comparison	Protein IDs	Protein name	Gene name	APICAL	BASAL
ACAN	A0A5K1VW97;H0YMF1;P16112;Q6PID9	Aggrecan core protein;Aggrecan core protein 2	ACAN	✔	✔
ACAP2	A0A087X1H5;Q15057	Arf-GAP with coiled-coil, ANK repeat and PH domain-containing protein 2	ACAP2	✔	✔
ACTN4	H7C144;F5GXS2;O43707;H7C5W8;A0A494C060;A0A494C1A0;P35609	Alpha-actinin-4	ACTN4	✔	✔
ACTR3	P61158;B4DXW1;F8WDR7	Actin-related protein 3	ACTR3	✔	✔
AEBP1	Q8IUX7	Adipocyte enhancer-binding protein 1	AEBP1	✔	✔
AGRN	A0A087X208;A0A494C0G5;A0A494C1I6;O00468	Agrin;Agrin N-terminal 110 kDa subunit;Agrin C-terminal 110 kDa subunit;Agrin C-terminal 90 kDa fragment;Agrin C-terminal 22 kDa fragment	AGRN	✔	✔
AHCYL2	H0Y8B3;Q96HN2	Adenosylhomocysteinase;Putative adenosylhomocysteinase 3	AHCYL2	✔	✔
AHNAK	Q09666;E9PQE3;E9PJZ0;E9PKR9;E9PJC6;E9PLK4	Neuroblast differentiation-associated protein AHNAK	AHNAK	✔	✔
AKAP6	G3V3H7;Q13023	A-kinase anchor protein 6	AKAP6	✔	✔
ALDH1A1	P00352;Q5SYQ7;Q5SYQ9;Q5SYQ8	Retinal dehydrogenase 1	ALDH1A1	✔	✔
ALDH3B1	A0A087X2D4;P43353	Aldehyde dehydrogenase family 3 member B1	ALDH3B1	✔	✔
ALDOA	H3BQN4;J3KPS3;P04075;H3BR68;H3BMQ8;H3BUH7;H3BR04;H3BU78;H3BPS8	Fructose-bisphosphate aldolase;Fructose-bisphosphate aldolase A	ALDOA	✔	✔
ANO6	A0A7P0TAW4;A0A7P0T8Y2;A0A7P0TAF4;A0A7P0TBC5;Q4KMQ2	Anoctamin-6	ANO6	✔	✔
ANPEP	P15144	Aminopeptidase N	ANPEP	✔	✔
ANXA1	P04083;Q5T3N1;Q5T3N0	Annexin A1;Annexin	ANXA1	✔	✔
ANXA4	Q6P452;P09525	Annexin;Annexin A4	ANXA4	✔	✔
ANXA5	P08758;E9PHT9;D6RBL5;D6RBE9	Annexin A5;Annexin	ANXA5	✔	✔
ANXA6	P08133;E5RK69;E7EMC6;E5RJF5;E5RK63;E5RI05;E5RIU8;E5RJR0;E5RFF0	Annexin A6;Annexin	ANXA6	✔	✔
AOC2	O75106;Q16853	Retina-specific copper amine oxidase	AOC2	✔	✔
APOA1	P02647;F8W696	Apolipoprotein A-I;Proapolipoprotein A-I;Truncated apolipoprotein A-I	APOA1	✔	✔
APOC3	B0YIW2;P02656	Apolipoprotein C-III	APOC3	✔	✔
APOE	P02649;H0Y7L5;E9PEV4;E7ERP7	Apolipoprotein E	APOE	✔	✔
AQP1	A0A494C115;K7N7A8;P29972;A0A494C1U4	Aquaporin-1	AQP1	✔	✔
ARHGAP1	E9PNR6;Q07960;H0YE29	Rho GTPase-activating protein 1	ARHGAP1	✔	✔
ATP1A1	P05023;H0Y7C1;M0R116;B1AKY9;A0A2R8YEY8;A0A0A0MT26;P13637;P50993;Q5TC02;Q5TC01	Sodium/potassium-transporting ATPase subunit alpha-1	ATP1A1	✔	✔
ATP1B3	C9J6S2;P54709	Sodium/potassium-transporting ATPase subunit beta-3	ATP1B3	✔	✔
AZGP1	P25311	Zinc-alpha-2-glycoprotein	AZGP1	✔	✔
BASP1	P80723;U3KQP0	Brain acid soluble protein 1	BASP1	✔	✔
BPIFB1	Q8TDL5;A2A2R0	BPI fold-containing family B member 1	BPIFB1	✔	✔
BSG	A0A087WUV8;A0A7P0TA85;P35613	Basigin	BSG	✔	✔
C1S	F8WCZ6;A0A087X232;P09871	Complement C1s subcomponent;Complement C1s subcomponent heavy chain;Complement C1s subcomponent light chain	C1S	✔	✔
C3	P01024;M0QXZ3	Complement C3;Complement C3 beta chain;C3-beta-c;Complement C3 alpha chain;C3a anaphylatoxin;Acylation stimulating protein;Complement C3b alpha chain;Complement C3c alpha chain fragment 1;Complement C3dg fragment;Complement C3g fragment;Complement C3d fragment;Complement C3f fragment;Complement C3c alpha chain fragment 2	C3	✔	✔
CACNA2D1	P54289;E7ERK3	Voltage-dependent calcium channel subunit alpha-2/delta-1;Voltage-dependent calcium channel subunit alpha-2-1;Voltage-dependent calcium channel subunit delta-1	CACNA2D1	✔	✔
CALML5	Q9NZT1	Calmodulin-like protein 5	CALML5	✔	✔
CAMK2A	A0A5F9ZHY2;A0A5K1VW76;A0A5F9ZHM9;A0A5F9ZH21;A0A5F9ZHR5;D6RFJ0;A0A5F9ZH50;Q9UQM7	Calcium/calmodulin-dependent protein kinase type II subunit alpha	CAMK2A	✔	✔
CANX	A0A7P0Z484;D6RGY2;A0A7P0T9L0;A0A7P0T8G1;A0A7P0TB65;A0A7P0T937;A0A7P0T840;A0A7P0TAE9;P27824	Calnexin	CANX	✔	✔
CAV1	C9JKI3;E9PCT5;Q03135	Caveolin;Caveolin-1	CAV1	✔	✔
CCDC18	REV__Q5T9S2;REV__E9PFB9;REV__Q5T9S5;REV__J3KP97		CCDC18	✔	✔
CD151	E9PJC8;E9PLZ6;E9PRJ3;K4DIB7;K4DIA7;E9PMR4;P48509	Tetraspanin;CD151 antigen	CD151	✔	✔
CD44	H0YE40;H0YD13;H0Y2P0;P16070	CD44 antigen	CD44	✔	✔
CD59	E9PNW4;A0A2U3TZL5;P13987	CD59 glycoprotein	CD59	✔	✔
CD81	E9PM31;H0YEE2;E9PJK1;E9PRJ8;H0YDL9;H0YDJ9;E9PIF1;A6NMH8;P60033	Tetraspanin;CD81 antigen	CD81	✔	✔
CD82	P27701	CD82 antigen	CD82	✔	✔
CD9	A6NNI4;A0A2R8Y478;A0A7I2V3T0;A0A7I2V3T7;G8JLH6;A0A087WU13;F5GXT1;P21926	Tetraspanin;CD9 antigen	CD9	✔	✔
CD99	P14209;A0A096LP69;A8MQT7	CD99 antigen	CD99	✔	✔
CHMP2A	M0R1L7;M0R1T5;O43633	Charged multivesicular body protein 2a	CHMP2A	✔	✔
CLIC4	Q9Y696	Chloride intracellular channel protein 4	CLIC4	✔	✔
CLU	P10909;H0YLK8;E7ERK6;E5RG36;E5RGB0;E5RH61;E5RJZ5;E7ETB4;H0YC35;H0YAS8	Clusterin;Clusterin beta chain;Clusterin alpha chain	CLU	✔	✔
CNDP2	Q96KP4	Cytosolic non-specific dipeptidase	CNDP2	✔	✔
CNP	P09543	2,3-cyclic-nucleotide 3-phosphodiesterase	CNP	✔	✔
COL11A1	P12107;H7C381;C9JMN2;A0A2R8Y4M5;A0A2R8Y4I5;A0A2R8Y5N4;A0A2R8YDU3	Collagen alpha-1(XI) chain	COL11A1	✔	✔
COL18A1	P39060;H7BXV5;H7C457	Collagen alpha-1(XVIII) chain;Endostatin	COL18A1	✔	✔
COL1A1	P02452;CON__Q862S4;I3L3H7	Collagen alpha-1(I) chain	COL1A1	✔	✔
COL1A2	A0A087WTA8;P08123	Collagen alpha-2(I) chain	COL1A2	✔	✔
COL3A1	P02461;CON__P04258	Collagen alpha-1(III) chain	COL3A1	✔	✔
COL5A1	P20908;H7BY82	Collagen alpha-1(V) chain	COL5A1	✔	✔
COL6A2	P12110	Collagen alpha-2(VI) chain	COL6A2	✔	✔
COL6A3	P12111;E7ENL6;C9JNG9	Collagen alpha-3(VI) chain	COL6A3	✔	✔
COLEC12	Q5KU26	Collectin-12	COLEC12	✔	✔
CP	E9PFZ2;P00450;H7C5R1;D6RE86;H7C5N5	Ceruloplasmin	CP	✔	✔
CPAMD8	A0A494C0S9;Q8IZJ3	C3 and PZP-like alpha-2-macroglobulin domain-containing protein 8	CPAMD8	✔	✔
CPNE8	E7ENV7;Q86YQ8;A0A0J9YWA1;Q9HCH3	Copine-8	CPNE8	✔	✔
CRYAB	P02511;A0A024R3B9;E9PJL7;E9PNH7;E9PRA8;E9PS12	Alpha-crystallin B chain	CRYAB	✔	✔
DCD	P81605	Dermcidin;Survival-promoting peptide;DCD-1	DCD	✔	✔
DDAH1	B4DYP1;O94760	N(G),N(G)-dimethylarginine dimethylaminohydrolase 1	DDAH1	✔	✔
DMBT1	A0A590UK99;A0A590UIX5;A0A590UJF8;A0A590UJZ9;A0A590UJ76;Q9UGM3	Deleted in malignant brain tumors 1 protein	DMBT1	✔	✔
DNAJA1	P31689	DnaJ homolog subfamily A member 1	DNAJA1	✔	✔
DNAJA2	O60884;A0A087WT48	DnaJ homolog subfamily A member 2	DNAJA2	✔	✔
DPYSL2	A0A1C7CYX9;Q16555	Dihydropyrimidinase-related protein 2	DPYSL2	✔	✔
DSG1	Q02413	Desmoglein-1	DSG1	✔	✔
DSP	P15924	Desmoplakin	DSP	✔	✔
DYNC1H1	Q14204;A0A7P0T9C4;A0A7P0TA13;A0A2R8Y5T0;A0A2R8Y706;A0A7P0T9R4;A0A7P0TAW9;A0A7P0T7V5;A0A2R8Y6H2;A0A7P0T916;A0A7P0T8N2;A0A7P0TBJ7;A0A7P0TAF3;A0A7P0TB75;A0A7P0T9K2;A0A7P0T9F1;A0A7P0T8W5;A0A2R8YFZ7;A0A7P0TAM4;A0A7P0T825;A0A7P0TB64;A0A7P0TAV5;A0A7P0T990;A0A7P0T942;A0A2R8YGC7;A0A7P0T9S3;A0A7P0T934;A0A7P0T9Y3;A0A7P0TBC9	Cytoplasmic dynein 1 heavy chain 1	DYNC1H1	✔	✔
EDIL3	O43854	EGF-like repeat and discoidin I-like domain-containing protein 3	EDIL3	✔	✔
EEF2	P13639	Elongation factor 2	EEF2	✔	✔
EFEMP1	Q580Q6;A0A0U1RQV3;Q12805	EGF-containing fibulin-like extracellular matrix protein 1	EFEMP1	✔	✔
EHD1	A0A024R571;Q9H4M9;C9JC03;C9J2Z4;Q9NZN3;C9JIJ3;C9IZH1	EH domain-containing protein 1	EHD1	✔	✔
EMILIN1	A0A0A0MT20;Q9Y6C2	EMILIN-1	EMILIN1	✔	✔
ENO1	P06733;A0A2R8Y6G6;K7EM90;A0A2R8Y879;A0A2R8YEM5;P09104;P13929;A0A2R8Y6I8;A0A2R8YEG5;K7ERS8;E5RI09;E5RG95;A0A2R8Y798;K7EPM1;K7EKN2;E5RGZ4;F5H0C8	Alpha-enolase	ENO1	✔	✔
ENPP6	D6R9P1;Q6UWR7	Ectonucleotide pyrophosphatase/phosphodiesterase family member 6	ENPP6	✔	✔
EXOC3L2	A0A1C7CYX0;Q2M3D2	Exocyst complex component 3-like protein 2	EXOC3L2	✔	✔
EZR	E7EQR4;P15311	Ezrin	EZR	✔	✔
FAM134A	C9J3K5;C9JIF3;Q8NC44	Protein FAM134A	FAM134A	✔	✔
FAM50A	Q14320	Protein FAM50A	FAM50A	✔	✔
FBLN1	P23142;B1AHL2;B1AHM7;H7C1M6;B1AHM9	Fibulin-1	FBLN1	✔	✔
FGG	C9JEU5;C9JC84;P02679	Fibrinogen gamma chain	FGG	✔	✔
FLG	CON__P20930;P20930	Filaggrin	FLG	✔	✔
FLG2	CON__Q5D862;Q5D862	Filaggrin-2	FLG2	✔	✔
FLOT2	K7EKW9;J3QLD9;E7EMK3;Q14254	Flotillin-2	FLOT2	✔	✔
FN1	P02751;H0Y7Z1;H0Y4K8	Fibronectin;Anastellin;Ugl-Y1;Ugl-Y2;Ugl-Y3	FN1	✔	✔
FSCN1	Q16658	Fascin	FSCN1	✔	✔
FTH1	P02794;G3V192;G3V1D1;E9PRK8;E9PKY7;E9PPQ4;E9PQR3;E9PKM5;E9PK45	Ferritin heavy chain;Ferritin heavy chain, N-terminally processed;Ferritin	FTH1	✔	✔
FTL	P02792	Ferritin light chain	FTL	✔	✔
GAPDH	P04406;E7EUT5	Glyceraldehyde-3-phosphate dehydrogenase	GAPDH	✔	✔
GAS1	P54826	Growth arrest-specific protein 1	GAS1	✔	✔
GFAP	K7EJU1;A0A1X7SCE1;A0A1X7SBR3;A0A1W2PR46;P14136;A0A1W2PRT3;K7ELP4;K7EKH9;B4DIR1;A0A1W2PQU7;A0A1W2PS58;A0A1W2PPA3;K7EPT8;K7EPI4	Glial fibrillary acidic protein	GFAP	✔	✔
GJA1	P17302	Gap junction alpha-1 protein	GJA1	✔	✔
GNA13	Q14344	Guanine nucleotide-binding protein subunit alpha-13	GNA13	✔	✔
GNAS	A0A590UJY2;A0A590UJF0;B0AZR9;A0A590UJ58;A0A0A0MR13;Q5JWF2	Guanine nucleotide-binding protein G(s) subunit alpha isoforms XLas	GNAS	✔	✔
GNG12	Q9UBI6	Guanine nucleotide-binding protein G(I)/G(S)/G(O) subunit gamma-12	GNG12	✔	✔
GPC1	H7BZL4;H7C024;H7C410;P35052	Glypican-1;Secreted glypican-1	GPC1	✔	✔
GPM6A	P51674	Neuronal membrane glycoprotein M6-a	GPM6A	✔	✔
GPR142	J3QSD0;J3QLF2;Q7Z601	Probable G-protein coupled receptor 142	GPR142	✔	✔
GSN	CON__Q3SX14;A0A0U1RQL8;Q5T0I0;A0A0A0MS51;A0A0A0MT01;P06396	Gelsolin	GSN	✔	✔
HAPLN1	D6RC59;D6RAK7;D6RBX9;D6RFI7;D6RG04;D6RBS1;P10915	Hyaluronan and proteoglycan link protein 1	HAPLN1	✔	✔
HAPLN3	H3BTH8;Q96S86;H3BRY4;H3BT26	Hyaluronan and proteoglycan link protein 3	HAPLN3	✔	✔
HBA1	P69905;A0A2R8Y7C0	Hemoglobin subunit alpha	HBA1	✔	✔
HBB	P68871;F8W6P5;A0A2R8Y7R2;P02042;E9PEW8;E9PFT6;A0A0J9YWK4;C9JRG0;P02100	Hemoglobin subunit beta;LVV-hemorphin-7;Spinorphin	HBB	✔	✔
HGS	A0A7I2V5L9;A0A7I2V5B7;A0A7I2V637;A0A7I2V307;A0A7I2V3J3;A0A7I2V2R9;A0A7I2V2W5;A0A7I2V2D8;A0A7I2V3F9;A0A7I2V3I8;A0A7I2V5A2;A0A7I2V2K2;A0A7I2V6E0;A0A7I2V3Z1;I3L1P5;A0A7I2YQD1;I3L1E3;A0A7I2YQU5;A0A7I2V4J7;A0A7I2V5A3;O14964	Hepatocyte growth factor-regulated tyrosine kinase substrate	HGS	✔	✔
HIST1H4A	P62805	Histone H4	HIST1H4A	✔	✔
HLA-A	A0A0G2JI36;A0A1W2PQD0;Q5SUL5;A0A1W2PSE7;A0A0G2JIF2;A0A0G2JL56;A0A140T955;A0A140T933;A0A1W2PPQ2;A0A1W2PRT9;Q53Z42;A0A140T9I0;A0A140T9X5;A0A140T913;A0A140T975;A0A140T941;A0A1W2PQS8;Q9GJ45;A0A1W2PS39;A0A140T9Z6;Q5RJ27;B0UXQ0		HLA-A	✔	✔
HLA-B	A0A140TA14;A0A140TA11;A0A140T9Y5;A0A140T997;Q2L6G2;D5H3J5;S6AU73;D9J307;A0A140T9S9;A0A140T9G0;F6U0H7;A0A140T9D4;A0A140T953;Q5SS57;P01889;A0A140T951		HLA-B	✔	✔
HLA-C	P10321;O19617;A0A140T9U8;A0A140T9H5;A2AEA2;A0A140T921;A0A140T962;Q5QT33;Q53YP1;O78179;A0A140T9Z4;A0A140T9U0;A0A140T9W2;A0A140T9M0;A0A140T912;A0A140T9B3;A0A140T930;A0A140T9J9;F8W9Z8;A0A1W2PNR7;A0A140TA13;A0A1W2PR11;A0A140T9L3;A0A140T9E1;A0A140T9T1;A0A140T9M5;A0A1W2PRZ0;A0A140T942;A0A140TA21;A0A140TA02;A0A140TA05;A0A140TA03;A0A140T9Z7;A0A140TA12;A0A140T937	HLA class I histocompatibility antigen, Cw-7 alpha chain	HLA-C	✔	✔
HP	J3QLC9;P00738;J3KSV1;J3QQI8;H3BMJ7;J3KRH2;H3BS21;A0A087WU08;A0A0C4DGL8;J3QR68;H0Y300	Haptoglobin;Haptoglobin alpha chain;Haptoglobin beta chain	HP	✔	✔
HPX	P02790;Q9BS19	Hemopexin	HPX	✔	✔
HRNR	CON__Q86YZ3;Q86YZ3	Hornerin	HRNR	✔	✔
HSP90AA1	P07900;G3V2J8;Q58FF7;Q14568;Q58FF6	Heat shock protein HSP 90-alpha	HSP90AA1	✔	✔
HSP90AB1	P08238;Q58FF8	Heat shock protein HSP 90-beta	HSP90AB1	✔	✔
HSP90B1	A0A7P0TBC2;A0A7P0TAY2;A0A7P0T917;A0A087WT78;A0A7P0TAE1;H0YIV0;A0A7P0T823;A0A7P0TAT8;P14625;A0A7P0Z405;A0A7P0T8R3;A0A7P0T885	Endoplasmin	HSP90B1	✔	✔
HSPA5	A0A7P0TAI0;P11021;A0A7P0TB36	78 kDa glucose-regulated protein	HSPA5	✔	✔
HSPA6	P17066;P48741	Heat shock 70 kDa protein 6	HSPA6	✔	✔
HSPA8	E9PKE3;P11142;E9PN89;E9PNE6;A8K7Q2;E9PQQ4;E9PQK7;E9PK54;E9PLF4;E9PN25;E9PPY6;P54652;E9PS65;E9PM13;E9PI65	Heat shock cognate 71 kDa protein	HSPA8	✔	✔
HSPB1	A0A6Q8PFK8;P04792;A0A6Q8PHJ6;A0A6Q8PGK1;C9J3N8;A0A6Q8PFE7;A0A6Q8PF43;A0A6Q8PHA6;A0A6Q8PH65;A0A6Q8PGY2	Heat shock protein beta-1	HSPB1	✔	✔
HSPD1	A0A7I2YQK6;A0A7I2V599;A0A7I2V2X6;P10809	60 kDa heat shock protein, mitochondrial	HSPD1	✔	✔
HSPG2	P98160;A0A3B3IT11;A0A0U1RQT3	Basement membrane-specific heparan sulfate proteoglycan core protein;Endorepellin;LG3 peptide	HSPG2	✔	✔
HTRA1	Q92743;A0A3B3IU24;H0Y7G9	Serine protease HTRA1	HTRA1	✔	✔
IDH1	O75874	Isocitrate dehydrogenase [NADP] cytoplasmic	IDH1	✔	✔
IFT81	H0YHE2;Q8WYA0;F8W1J4;H0YIR4	Intraflagellar transport protein 81 homolog	IFT81	✔	✔
IGKC	P01834;A0A5H1ZRQ3	Ig kappa chain C region	IGKC	✔	✔
INA	Q16352	Alpha-internexin	INA	✔	✔
ITGA1	P56199	Integrin alpha-1	ITGA1	✔	✔
ITGA3	P26006;H0YA32;K7EMU3;D6R9X8;H0YA49	Integrin alpha-3;Integrin alpha-3 heavy chain;Integrin alpha-3 light chain	ITGA3	✔	✔
ITGA7	J3KNV4;Q13683	Integrin alpha-7;Integrin alpha-7 heavy chain;Integrin alpha-7 light chain;Integrin alpha-7 70 kDa form	ITGA7	✔	✔
ITGAV	P06756	Integrin alpha-V;Integrin alpha-V heavy chain;Integrin alpha-V light chain	ITGAV	✔	✔
ITGB1	H7C4K3;A0A7I2V2F9;E7EUI6;P05556;A0A7I2V348;C9JPK5;H7C4N8;Q5T3E6;E9PLR6;E7EQW5;A0A7I2V5Z8;A0A7I2V5T3	Integrin beta;Integrin beta-1	ITGB1	✔	✔
ITGB4	P16144	Integrin beta-4	ITGB4	✔	✔
ITGB5	H7C4W1;V9GZ57;H7C5U2;P18084	Integrin beta;Integrin beta-5	ITGB5	✔	✔
ITIH3	A0A087WW43;E7ET33;CON__Q0V8M9;Q06033	Inter-alpha-trypsin inhibitor heavy chain H3	ITIH3	✔	✔
ITIH4	Q14624;B7ZKJ8;H7C0L5	Inter-alpha-trypsin inhibitor heavy chain H4;70 kDa inter-alpha-trypsin inhibitor heavy chain H4;35 kDa inter-alpha-trypsin inhibitor heavy chain H4	ITIH4	✔	✔
JUP	P14923;C9JTX4;C9J826;C9JK18;C9JKY1	Junction plakoglobin	JUP	✔	✔
KIAA0100	K7EQ86;Q08E86;Q14667	Protein KIAA0100	KIAA0100	✔	✔
KIFC3	H3BMZ5		KIFC3	✔	✔
LAMA2	A0A087WYF1;A0A087WX80;P24043	Laminin subunit alpha-2	LAMA2	✔	✔
LAMA4	A0A0A0MTC7;A0A0A0MQS9;Q16363;H0YAP9	Laminin subunit alpha-4	LAMA4	✔	✔
LAMA5	O15230;A0A087WYH7	Laminin subunit alpha-5	LAMA5	✔	✔
LAMC1	P11047;Q9Y6N6	Laminin subunit gamma-1	LAMC1	✔	✔
LCN1	P31025;Q5VSP4	Lipocalin-1	LCN1	✔	✔
LCN2	X6R8F3;P80188	Neutrophil gelatinase-associated lipocalin	LCN2	✔	✔
LDHA	P00338;F5GXH2;F5GYU2;F5GXY2	L-lactate dehydrogenase A chain	LDHA	✔	✔
LGALS1	P09382	Galectin-1	LGALS1	✔	✔
LGALS3BP	Q08380;K7EP36;K7EJY8;K7ESM3;K7EKQ5	Galectin-3-binding protein	LGALS3BP	✔	✔
LSR	S4R3V8;Q86X29	Lipolysis-stimulated lipoprotein receptor	LSR	✔	✔
LTF	E7EQB2;E7ER44;P02788;C9JCF5	Lactotransferrin;Lactoferricin-H;Kaliocin-1;Lactoferroxin-A;Lactoferroxin-B;Lactoferroxin-C	LTF	✔	✔
LYZ	P61626;F8VV32;A0A0B4J259	Lysozyme C;Lysozyme	LYZ	✔	✔
MARCKS	P29966	Myristoylated alanine-rich C-kinase substrate	MARCKS	✔	✔
MATN2	H0YBJ4;O00339	Matrilin-2	MATN2	✔	✔
MFGE8	Q08431;H0YKS8;A0A087WUV5	Lactadherin;Lactadherin short form;Medin	MFGE8	✔	✔
MPDZ	B7ZB24;H0YGQ3;F5H1U9;O75970;A0A075B6R8	Multiple PDZ domain protein	MPDZ	✔	✔
MPO	P05164;J3QSF7	Myeloperoxidase;Myeloperoxidase;89 kDa myeloperoxidase;84 kDa myeloperoxidase;Myeloperoxidase light chain;Myeloperoxidase heavy chain	MPO	✔	✔
MSN	P26038;V9GZ54	Moesin	MSN	✔	✔
MVP	Q14764	Major vault protein	MVP	✔	✔
MYO1C	F5H6E2;O00159	Unconventional myosin-Ic	MYO1C	✔	✔
MYO6	A0A0A0MRM8;A0A1Y0BRN3;A0A590UJ40;E7EW20;Q9UM54;A0A0D9SGC1;A0A590UK22;A0A590UKB0;A0A590UJ75;A0A590UK86;A0A5F9ZI03;A0A590UJY4;A0A590UK71;A0A590UJW9	Unconventional myosin-VI	MYO6	✔	✔
MYO9B	M0R240		MYO9B	✔	✔
NT5C1B	H7BZQ4;Q96P26	Cytosolic 5-nucleotidase 1B	NT5C1B	✔	✔
NT5E	Q96B60;P21589	5-nucleotidase	NT5E	✔	✔
NUMA1	F5H4J1;A0A087WY61;Q14980	Nuclear mitotic apparatus protein 1	NUMA1	✔	✔
PACSIN1	F6U236		PACSIN1	✔	✔
PAPPA2	Q9BXP8	Pappalysin-2	PAPPA2	✔	✔
PDCD6	O75340	Programmed cell death protein 6	PDCD6	✔	✔
PDCD6IP	Q8WUM4;A0A3B3IT07;C9IZF9;F8WEQ7;F8WBR8;F8WDK9	Programmed cell death 6-interacting protein	PDCD6IP	✔	✔
PDGFD	Q9GZP0	Platelet-derived growth factor D;Platelet-derived growth factor D, latent form;Platelet-derived growth factor D, receptor-binding form	PDGFD	✔	✔
PEBP1	P30086	Phosphatidylethanolamine-binding protein 1;Hippocampal cholinergic neurostimulating peptide	PEBP1	✔	✔
PI4KA	P42356	Phosphatidylinositol 4-kinase alpha	PI4KA	✔	✔
PIK3C2A	REV__A0A0C4DGF9;REV__O00443		PIK3C2A	✔	✔
PIP	P12273	Prolactin-inducible protein	PIP	✔	✔
PKM	P14618;H3BTN5;B4DNK4;H3BQ34;H3BR70;H3BT25;H3BUW1;H3BTJ2;H3BU13	Pyruvate kinase PKM;Pyruvate kinase	PKM	✔	✔
PLCD3	Q8N3E9;H0YGF8;H7C281;C9JEA7;Q9BRC7	1-phosphatidylinositol 4,5-bisphosphate phosphodiesterase delta-3	PLCD3	✔	✔
PODXL	O00592	Podocalyxin	PODXL	✔	✔
PPA1	Q15181	Inorganic pyrophosphatase	PPA1	✔	✔
PPAP2B	O14495	Lipid phosphate phosphohydrolase 3	PPAP2B	✔	✔
PPIA	P62937;A0A7I2V5J5;F8WE65;C9J5S7	Peptidyl-prolyl cis-trans isomerase A;Peptidyl-prolyl cis-trans isomerase A, N-terminally processed;Peptidyl-prolyl cis-trans isomerase	PPIA	✔	✔
PRELP	P51888	Prolargin	PRELP	✔	✔
PSMC5	J3QQM1;P62195	26S protease regulatory subunit 8	PSMC5	✔	✔
PTGFRN	Q9P2B2	Prostaglandin F2 receptor negative regulator	PTGFRN	✔	✔
PTN	P21246	Pleiotrophin	PTN	✔	✔
PTX3	P26022	Pentraxin-related protein PTX3	PTX3	✔	✔
R3HDM1	H7C2F9;Q15032	R3H domain-containing protein 1	R3HDM1	✔	✔
RAB10	P61026	Ras-related protein Rab-10	RAB10	✔	✔
RAB14	P61106;X6RFL8	Ras-related protein Rab-14	RAB14	✔	✔
RELN	A0A7P0TA83;J3KQ66;P78509;H7C2B0	Reelin	RELN	✔	✔
RFTN1	G3XAJ6;Q14699;C9JHG2;C9JWQ9;F8WAR1;C9JRN3	Raftlin	RFTN1	✔	✔
RHOA	P61586	Transforming protein RhoA	RHOA	✔	✔
RPAP3	Q9H6T3	RNA polymerase II-associated protein 3	RPAP3	✔	✔
RPS14	A0A2R8Y811;P62263	40S ribosomal protein S14	RPS14	✔	✔
RRAS	P10301	Ras-related protein R-Ras	RRAS	✔	✔
RTN4	H7C106;F8W914;Q9NQC3;A0A0U1RQR6	Reticulon;Reticulon-4	RTN4	✔	✔
RUSC2	Q8N2Y8	Iporin	RUSC2	✔	✔
S100A10	P60903	Protein S100-A10	S100A10	✔	✔
S100A11	P31949	Protein S100-A11;Protein S100-A11, N-terminally processed	S100A11	✔	✔
S100A12	P80511	Protein S100-A12;Calcitermin	S100A12	✔	✔
S100A6	R4GN98;P06703	Protein S100;Protein S100-A6	S100A6	✔	✔
S100A8	P05109	Protein S100-A8;Protein S100-A8, N-terminally processed	S100A8	✔	✔
S100A9	P06702	Protein S100-A9	S100A9	✔	✔
SDCBP	O00560;B4DHN5;E9PBU7;G5EA09	Syntenin-1	SDCBP	✔	✔
SERPINA1	A0A0G2JRN3;A0A024R6I7;P01009;G3V2B9	Alpha-1-antitrypsin;Short peptide from AAT	SERPINA1	✔	✔
SFN	P31947	14-3-3 protein sigma	SFN	✔	✔
SFRP1	Q8N474;Q6ZSL4	Secreted frizzled-related protein 1	SFRP1	✔	✔
SH3BGRL3	Q5T123;Q9H299	SH3 domain-binding glutamic acid-rich-like protein 3	SH3BGRL3	✔	✔
SKA2	J3KTC5;J3KSP0;Q8WVK7	Spindle and kinetochore-associated protein 2	SKA2	✔	✔
SLC15A2	Q16348	Solute carrier family 15 member 2	SLC15A2	✔	✔
SLC16A1	Q5T8R3;Q5T8R5;P53985	Monocarboxylate transporter 1	SLC16A1	✔	✔
SLC1A5	M0QXM4;Q15758	Amino acid transporter;Neutral amino acid transporter B(0)	SLC1A5	✔	✔
SLC20A2	Q08357	Sodium-dependent phosphate transporter 2	SLC20A2	✔	✔
SLC25A2	Q9BXI2	Mitochondrial ornithine transporter 2	SLC25A2	✔	✔
SLC29A1	Q99808	Equilibrative nucleoside transporter 1	SLC29A1	✔	✔
SLC2A1	A0A6Q8PFI8;P11166	Solute carrier family 2, facilitated glucose transporter member 1	SLC2A1	✔	✔
SLC39A10	Q9ULF5	Zinc transporter ZIP10	SLC39A10	✔	✔
SLC3A2	P08195;A0A7P0Z4P5;J3KPF3;A0A7P0TAN7;A0A7P0Z4A0;F5GZS6;A0A7P0T9F7;A0A7P0TBF8;F5H056;A0A7P0TAS6;A0A7P0T8U7;F5GZI0;A0A7P0T8F1;A0A7P0TAT7;H0YFS2;H0YH36;A0A7P0T853;F5H867	4F2 cell-surface antigen heavy chain	SLC3A2	✔	✔
SLC44A2	K7EMR2;K7ER17;K7EPV6;Q8IWA5	Choline transporter-like protein 2	SLC44A2	✔	✔
SLC7A5	Q01650	Large neutral amino acids transporter small subunit 1	SLC7A5	✔	✔
SLC7A8	Q9UHI5;H0Y2X7;E9PIC3;E9PQT4;E9PLV9	Large neutral amino acids transporter small subunit 2	SLC7A8	✔	✔
SLC9A3R2	H3BUQ9;H3BN50;H3BQS0;Q15599	Na(+)/H(+) exchange regulatory cofactor NHE-RF2	SLC9A3R2	✔	✔
SMPDL3B	Q92485;F8VWW8;Q5T0Y8;F8VXS3	Acid sphingomyelinase-like phosphodiesterase 3b	SMPDL3B	✔	✔
SOD1	H7BYH4;P00441	Superoxide dismutase [Cu-Zn]	SOD1	✔	✔
SOD2	F5H3C5;F5H4R2;F5GYZ5;P04179	Superoxide dismutase [Mn], mitochondrial	SOD2	✔	✔
SPTAN1	A0A0D9SF54;A0A0D9SGF6;Q13813;A0A1B0GUH3	Spectrin alpha chain, non-erythrocytic 1	SPTAN1	✔	✔
SPTBN1	Q01082;A0A087WUZ3;F8W6C1	Spectrin beta chain, non-erythrocytic 1	SPTBN1	✔	✔
SQSTM1	C9JRJ8;E9PFW8;E7EMC7;Q13501	Sequestosome-1	SQSTM1	✔	✔
SSC5D	A1L4H1;M0QZ17	Soluble scavenger receptor cysteine-rich domain-containing protein SSC5D	SSC5D	✔	✔
STOM	P27105	Erythrocyte band 7 integral membrane protein	STOM	✔	✔
TF	P02787;C9JVG0;H7C5E8	Serotransferrin	TF	✔	✔
TFG	C9JTY3;C9JUE0;C9JJP5;A0A6Q8PF51;A0A6Q8PFC4;A0A6Q8PH89;A0A6Q8PH27;A0A6Q8PG00;A0A6Q8PG04;A0A6Q8PGS4;A0A6Q8PF40;A0A6Q8PFY7;Q92734	Protein TFG	TFG	✔	✔
TGM3	A0A494C0J7;Q08188	Protein-glutamine gamma-glutamyltransferase E;Protein-glutamine gamma-glutamyltransferase E 50 kDa catalytic chain;Protein-glutamine gamma-glutamyltransferase E 27 kDa non-catalytic chain	TGM3	✔	✔
THBS1	P07996;CON__Q28194	Thrombospondin-1	THBS1	✔	✔
THY1	J3QRJ3;E9PIM6;E9PNQ8;P04216	Thy-1 membrane glycoprotein	THY1	✔	✔
TKT	P29401;A0A0B4J1R6;E9PFF2;F8W888	Transketolase	TKT	✔	✔
TLE3	REV__Q672R2		TLE3	✔	✔
TPI1	P60174;U3KPZ0;U3KQF3	Triosephosphate isomerase	TPI1	✔	✔
TSPAN4	E9PN41;A8MVV6;J3KQ42;O14817;E9PSH3;E9PPX8;J3KNL1	Tetraspanin;Tetraspanin-4	TSPAN4	✔	✔
TTR	A0A087WT59;P02766	Transthyretin	TTR	✔	✔
TUBB4A	P04350;M0R0X0;M0QY85;M0QY37;M0QX14;M0QZL7;M0R278	Tubulin beta-4A chain	TUBB4A	✔	✔
TXN	P10599	Thioredoxin	TXN	✔	✔
VCAN	E9PF17;P13611;Q86W61;D6RGZ6	Versican core protein	VCAN	✔	✔
VIM	B0YJC4;P08670;B0YJC5;A0A1B0GTT5;H7C5W5;P41219;A0A1B0GVG8;P17661;Q8IWY7	Vimentin	VIM	✔	✔
WDR1	O75083;D6RD66	WD repeat-containing protein 1	WDR1	✔	✔
YWHAB	P31946;Q4VY20;A0A0J9YWZ2;Q4VY19;A0A0J9YWE8	14-3-3 protein beta/alpha;14-3-3 protein beta/alpha, N-terminally processed	YWHAB	✔	✔
YWHAE	P62258;I3L0W5;K7EM20	14-3-3 protein epsilon	YWHAE	✔	✔
YWHAG	P61981	14-3-3 protein gamma;14-3-3 protein gamma, N-terminally processed	YWHAG	✔	✔
YWHAZ	E7EX29;P63104;E5RIR4;E9PD24;E7EVZ2;B7Z2E6;H0YB80;E7ESK7;B0AZS6;E5RGE1	14-3-3 protein zeta/delta	YWHAZ	✔	✔
ZFX	P17010	Zinc finger X-chromosomal protein	ZFX	✔	✔
ACTA1	P68032;P68133;A6NL76	Actin, alpha cardiac muscle 1;Actin, alpha skeletal muscle	ACTC1;ACTA1	✔	✔
ACTA2	P63267;P62736;C9JFL5;F6UVQ4;F6QUT6;F8WB63;B8ZZJ2	Actin, gamma-enteric smooth muscle;Actin, aortic smooth muscle	ACTG2;ACTA2	✔	✔
ACTB	P60709;P63261;I3L4N8;E7EVS6;A0A6Q8PFE4;A0A2R8Y793;I3L1U9;I3L3I0;A0A2R8YGF8;A0A6Q8PH58;I3L3R2;G5E9R0;J3KT65;K7EM38;C9JZR7;C9JUM1;C9JTX5;A5A3E0;Q6S8J3;P0CG38;A0A2R8YFE2;Q562R1;P0CG39;A0A2R8YEA7;Q9BYX7;F8WCH0;A0A7P0TBL1;A0A6Q8PGD7	Actin, cytoplasmic 1;Actin, cytoplasmic 1, N-terminally processed;Actin, cytoplasmic 2;Actin, cytoplasmic 2, N-terminally processed	ACTB;ACTG1	✔	✔
ACTC1	P68032;P68133;A6NL76	Actin, alpha cardiac muscle 1;Actin, alpha skeletal muscle	ACTC1;ACTA1	✔	✔
ACTG1	P60709;P63261;I3L4N8;E7EVS6;A0A6Q8PFE4;A0A2R8Y793;I3L1U9;I3L3I0;A0A2R8YGF8;A0A6Q8PH58;I3L3R2;G5E9R0;J3KT65;K7EM38;C9JZR7;C9JUM1;C9JTX5;A5A3E0;Q6S8J3;P0CG38;A0A2R8YFE2;Q562R1;P0CG39;A0A2R8YEA7;Q9BYX7;F8WCH0;A0A7P0TBL1;A0A6Q8PGD7	Actin, cytoplasmic 1;Actin, cytoplasmic 1, N-terminally processed;Actin, cytoplasmic 2;Actin, cytoplasmic 2, N-terminally processed	ACTB;ACTG1	✔	✔
ACTG2	P63267;P62736;C9JFL5;F6UVQ4;F6QUT6;F8WB63;B8ZZJ2	Actin, gamma-enteric smooth muscle;Actin, aortic smooth muscle	ACTG2;ACTA2	✔	✔
AMY1B	P0DUB6;P0DTE8;P0DTE7;P19961;P04746;Q5T085;CON__Q3MHH8	Alpha-amylase 2B;Pancreatic alpha-amylase;Alpha-amylase	AMY2B;AMY2A;AMY1B	✔	✔
AMY2A	P0DUB6;P0DTE8;P0DTE7;P19961;P04746;Q5T085;CON__Q3MHH8	Alpha-amylase 2B;Pancreatic alpha-amylase;Alpha-amylase	AMY2B;AMY2A;AMY1B	✔	✔
AMY2B	P0DUB6;P0DTE8;P0DTE7;P19961;P04746;Q5T085;CON__Q3MHH8	Alpha-amylase 2B;Pancreatic alpha-amylase;Alpha-amylase	AMY2B;AMY2A;AMY1B	✔	✔
ANXA2	P07355;H0YMW4;H0YN42;H0YMD0;H0YMU9;H0YM50;H0YNB8;H0YKS4;A6NMY6;H0YMM1;A0A7I2V4P4;H0YNP5;H0YLV6;H0YMT9;H0YKX9;H0YKZ7;H0YL33;H0YN28;H0YKL9;H0YNA0;H0YKV8;H0YMD9;H0YKN4;H0YLE2	Annexin A2;Annexin;Putative annexin A2-like protein	ANXA2;ANXA2P2	✔	✔
ANXA2P2	P07355;H0YMW4;H0YN42;H0YMD0;H0YMU9;H0YM50;H0YNB8;H0YKS4;A6NMY6;H0YMM1;A0A7I2V4P4;H0YNP5;H0YLV6;H0YMT9;H0YKX9;H0YKZ7;H0YL33;H0YN28;H0YKL9;H0YNA0;H0YKV8;H0YMD9;H0YKN4;H0YLE2	Annexin A2;Annexin;Putative annexin A2-like protein	ANXA2;ANXA2P2	✔	✔
AP2A1	A0A0G2JQM1;A0A0G2JS82;O94973;O95782	AP-2 complex subunit alpha-2;AP-2 complex subunit alpha-1	AP2A2;AP2A1	✔	✔
AP2A2	A0A0G2JQM1;A0A0G2JS82;O94973;O95782	AP-2 complex subunit alpha-2;AP-2 complex subunit alpha-1	AP2A2;AP2A1	✔	✔
ATP2B1	P23634;E7ERY9;P20020;A0A2R8Y4R4;A0A2U3U055;A0A2U3TZI3;Q16720;Q01814	Plasma membrane calcium-transporting ATPase 4;Calcium-transporting ATPase;Plasma membrane calcium-transporting ATPase 1	ATP2B4;ATP2B1	✔	✔
ATP2B4	P23634;E7ERY9;P20020;A0A2R8Y4R4;A0A2U3U055;A0A2U3TZI3;Q16720;Q01814	Plasma membrane calcium-transporting ATPase 4;Calcium-transporting ATPase;Plasma membrane calcium-transporting ATPase 1	ATP2B4;ATP2B1	✔	✔
C4A	F5GXS0;A0A140TA49;A0A140TA44;A0A140TA32;A0A140TA29;A0A0G2JL54;A0A0G2JPR0;P0C0L5;P0C0L4;A0A3B3ISA6	Complement C4-B;Complement C4 beta chain;Complement C4-B alpha chain;C4a anaphylatoxin;C4b-B;C4d-B;Complement C4 gamma chain;Complement C4-A;Complement C4 beta chain;Complement C4-A alpha chain;C4a anaphylatoxin;C4b-A;C4d-A;Complement C4 gamma chain	C4B;C4A	✔	✔
C4B	F5GXS0;A0A140TA49;A0A140TA44;A0A140TA32;A0A140TA29;A0A0G2JL54;A0A0G2JPR0;P0C0L5;P0C0L4;A0A3B3ISA6	Complement C4-B;Complement C4 beta chain;Complement C4-B alpha chain;C4a anaphylatoxin;C4b-B;C4d-B;Complement C4 gamma chain;Complement C4-A;Complement C4 beta chain;Complement C4-A alpha chain;C4a anaphylatoxin;C4b-A;C4d-A;Complement C4 gamma chain	C4B;C4A	✔	✔
CALM1	P0DP25;P0DP24;P0DP23;A0A590UJC0;G3V226;G3V361;A0A590UJI2;Q96HY3;E7EMB3;F8WBR5;M0QZ52;G3V479		CALM1;CALM2	✔	✔
CALM2	P0DP25;P0DP24;P0DP23;A0A590UJC0;G3V226;G3V361;A0A590UJI2;Q96HY3;E7EMB3;F8WBR5;M0QZ52;G3V479		CALM1;CALM2	✔	✔
DKFZp566H1924	Q9Y639;Q9UFM8;H3BU51	Neuroplastin	NPTN;DKFZp566H1924	✔	✔
ECM29	J3KN16;Q5VYK3	Proteasome-associated protein ECM29 homolog	KIAA0368;ECM29	✔	✔
EEF1A1	A0A7I2V3H3;A0A7I2V5N4;A0A7I2V659;A0A087WVQ9;Q5VTE0;P68104;A0A087WV01;A0A2U3TZH3;Q05639;A0A2R8Y660;A0A2R8Y488;A0A6Q8PFK6;A6PW80;A0A2R8YDN5;Q5JR01	Putative elongation factor 1-alpha-like 3;Elongation factor 1-alpha 1;Elongation factor 1-alpha;Elongation factor 1-alpha 2	EEF1A1;EEF1A1P5;EEF1A2	✔	✔
EEF1A1P5	A0A7I2V3H3;A0A7I2V5N4;A0A7I2V659;A0A087WVQ9;Q5VTE0;P68104;A0A087WV01;A0A2U3TZH3;Q05639;A0A2R8Y660;A0A2R8Y488;A0A6Q8PFK6;A6PW80;A0A2R8YDN5;Q5JR01	Putative elongation factor 1-alpha-like 3;Elongation factor 1-alpha 1;Elongation factor 1-alpha;Elongation factor 1-alpha 2	EEF1A1;EEF1A1P5;EEF1A2	✔	✔
EEF1A2	A0A7I2V3H3;A0A7I2V5N4;A0A7I2V659;A0A087WVQ9;Q5VTE0;P68104;A0A087WV01;A0A2U3TZH3;Q05639;A0A2R8Y660;A0A2R8Y488;A0A6Q8PFK6;A6PW80;A0A2R8YDN5;Q5JR01	Putative elongation factor 1-alpha-like 3;Elongation factor 1-alpha 1;Elongation factor 1-alpha;Elongation factor 1-alpha 2	EEF1A1;EEF1A1P5;EEF1A2	✔	✔
ERC1	K7EPP6;X6RM00;G8JLD3;X6RLX0;O15083;Q8IUD2	ERC protein 2;ELKS/Rab6-interacting/CAST family member 1	ERC1;ERC2	✔	✔
ERC2	K7EPP6;X6RM00;G8JLD3;X6RLX0;O15083;Q8IUD2	ERC protein 2;ELKS/Rab6-interacting/CAST family member 1	ERC1;ERC2	✔	✔
GNAI1	P04899;P63096;A0A3B3ITM0;A0A3B3ITG4;A0A3B3IRK0;A0A3B3IU77;A0A3B3IS42;A0A3B3ITX3;F8WE78;A0A3B3IUA8	Guanine nucleotide-binding protein G(i) subunit alpha-2;Guanine nucleotide-binding protein G(i) subunit alpha-1	GNAI2;GNAI1	✔	✔
GNAI2	P04899;P63096;A0A3B3ITM0;A0A3B3ITG4;A0A3B3IRK0;A0A3B3IU77;A0A3B3IS42;A0A3B3ITX3;F8WE78;A0A3B3IUA8	Guanine nucleotide-binding protein G(i) subunit alpha-2;Guanine nucleotide-binding protein G(i) subunit alpha-1	GNAI2;GNAI1	✔	✔
GNB1	P62873;P62879;E7EP32;C9JZN1;F6X3N5;F6UT28;B1AKQ8;C9JXA5;C9JIS1;A0A7I2S2S9;F5H0S8;F5H100;E9PCP0;F5H8J8;P16520;Q9HAV0;A0A6Q8PG88;A0A6Q8PFV8;C9JD14;A0A6Q8PFE0;A0A6Q8PFW8;B3KVK2;H7C5J5	Guanine nucleotide-binding protein G(I)/G(S)/G(T) subunit beta-1;Guanine nucleotide-binding protein G(I)/G(S)/G(T) subunit beta-2	GNB1;GNB2	✔	✔
GNB2	P62873;P62879;E7EP32;C9JZN1;F6X3N5;F6UT28;B1AKQ8;C9JXA5;C9JIS1;A0A7I2S2S9;F5H0S8;F5H100;E9PCP0;F5H8J8;P16520;Q9HAV0;A0A6Q8PG88;A0A6Q8PFV8;C9JD14;A0A6Q8PFE0;A0A6Q8PFW8;B3KVK2;H7C5J5	Guanine nucleotide-binding protein G(I)/G(S)/G(T) subunit beta-1;Guanine nucleotide-binding protein G(I)/G(S)/G(T) subunit beta-2	GNB1;GNB2	✔	✔
H2AFJ	A0A3B3IS11;A0A0U1RR32;A0A0U1RRH7;Q99878;Q96KK5;Q9BTM1;Q93077;Q7L7L0;P20671;P0C0S8;P04908;P16104;H0YFX9;Q8IUE6	Histone H2A type 1-J;Histone H2A type 1-H;Histone H2A.J;Histone H2A type 1-C;Histone H2A type 3;Histone H2A type 1-D;Histone H2A type 1;Histone H2A type 1-B/E;Histone H2AX;Histone H2A;Histone H2A type 2-B	HIST1H2AJ;HIST1H2AH;H2AFJ;HIST1H2AC;HIST3H2A;HIST1H2AD;HIST1H2AG;HIST1H2AB;H2AFX;HIST2H2AB	✔	✔
H2AFX	A0A3B3IS11;A0A0U1RR32;A0A0U1RRH7;Q99878;Q96KK5;Q9BTM1;Q93077;Q7L7L0;P20671;P0C0S8;P04908;P16104;H0YFX9;Q8IUE6	Histone H2A type 1-J;Histone H2A type 1-H;Histone H2A.J;Histone H2A type 1-C;Histone H2A type 3;Histone H2A type 1-D;Histone H2A type 1;Histone H2A type 1-B/E;Histone H2AX;Histone H2A;Histone H2A type 2-B	HIST1H2AJ;HIST1H2AH;H2AFJ;HIST1H2AC;HIST3H2A;HIST1H2AD;HIST1H2AG;HIST1H2AB;H2AFX;HIST2H2AB	✔	✔
H2BFS	U3KQK0;Q99880;Q99879;Q99877;Q93079;Q5QNW6;P62807;P58876;P57053;O60814;Q16778;P33778;P23527;P06899;Q8N257;Q96A08	Histone H2B;Histone H2B type 1-L;Histone H2B type 1-M;Histone H2B type 1-N;Histone H2B type 1-H;Histone H2B type 2-F;Histone H2B type 1-C/E/F/G/I;Histone H2B type 1-D;Histone H2B type F-S;Histone H2B type 1-K;Histone H2B type 2-E;Histone H2B type 1-B;Histone H2B type 1-O;Histone H2B type 1-J;Histone H2B type 3-B;Histone H2B type 1-A	HIST1H2BN;HIST1H2BL;HIST1H2BM;HIST1H2BH;HIST2H2BF;HIST1H2BC;HIST1H2BD;H2BFS;HIST1H2BK;HIST2H2BE;HIST1H2BB;HIST1H2BO;HIST1H2BJ;HIST3H2BB;HIST1H2BA	✔	✔
H3F3A	K7EMV3;K7EP01;A0A590UJJ6;B4DEB1;K7EK07;Q5TEC6;K7ES00;Q6NXT2;Q71DI3;Q16695;P84243;P68431	Histone H3;Histone H3.3C;Histone H3.2;Histone H3.1t;Histone H3.3;Histone H3.1	H3F3B;H3F3A;HIST2H3PS2;H3F3C;HIST2H3A;HIST3H3;HIST1H3A	✔	✔
H3F3B	K7EMV3;K7EP01;A0A590UJJ6;B4DEB1;K7EK07;Q5TEC6;K7ES00;Q6NXT2;Q71DI3;Q16695;P84243;P68431	Histone H3;Histone H3.3C;Histone H3.2;Histone H3.1t;Histone H3.3;Histone H3.1	H3F3B;H3F3A;HIST2H3PS2;H3F3C;HIST2H3A;HIST3H3;HIST1H3A	✔	✔
H3F3C	K7EMV3;K7EP01;A0A590UJJ6;B4DEB1;K7EK07;Q5TEC6;K7ES00;Q6NXT2;Q71DI3;Q16695;P84243;P68431	Histone H3;Histone H3.3C;Histone H3.2;Histone H3.1t;Histone H3.3;Histone H3.1	H3F3B;H3F3A;HIST2H3PS2;H3F3C;HIST2H3A;HIST3H3;HIST1H3A	✔	✔
HBG1	A0A2R8Y7X9;P69892;P69891;A0A0J9YYA3;E9PBW4	Hemoglobin subunit gamma-2;Hemoglobin subunit gamma-1	HBG2;HBG1	✔	✔
HBG2	A0A2R8Y7X9;P69892;P69891;A0A0J9YYA3;E9PBW4	Hemoglobin subunit gamma-2;Hemoglobin subunit gamma-1	HBG2;HBG1	✔	✔
HIST1H2AB	A0A3B3IS11;A0A0U1RR32;A0A0U1RRH7;Q99878;Q96KK5;Q9BTM1;Q93077;Q7L7L0;P20671;P0C0S8;P04908;P16104;H0YFX9;Q8IUE6	Histone H2A type 1-J;Histone H2A type 1-H;Histone H2A.J;Histone H2A type 1-C;Histone H2A type 3;Histone H2A type 1-D;Histone H2A type 1;Histone H2A type 1-B/E;Histone H2AX;Histone H2A;Histone H2A type 2-B	HIST1H2AJ;HIST1H2AH;H2AFJ;HIST1H2AC;HIST3H2A;HIST1H2AD;HIST1H2AG;HIST1H2AB;H2AFX;HIST2H2AB	✔	✔
HIST1H2AC	A0A3B3IS11;A0A0U1RR32;A0A0U1RRH7;Q99878;Q96KK5;Q9BTM1;Q93077;Q7L7L0;P20671;P0C0S8;P04908;P16104;H0YFX9;Q8IUE6	Histone H2A type 1-J;Histone H2A type 1-H;Histone H2A.J;Histone H2A type 1-C;Histone H2A type 3;Histone H2A type 1-D;Histone H2A type 1;Histone H2A type 1-B/E;Histone H2AX;Histone H2A;Histone H2A type 2-B	HIST1H2AJ;HIST1H2AH;H2AFJ;HIST1H2AC;HIST3H2A;HIST1H2AD;HIST1H2AG;HIST1H2AB;H2AFX;HIST2H2AB	✔	✔
HIST1H2AD	A0A3B3IS11;A0A0U1RR32;A0A0U1RRH7;Q99878;Q96KK5;Q9BTM1;Q93077;Q7L7L0;P20671;P0C0S8;P04908;P16104;H0YFX9;Q8IUE6	Histone H2A type 1-J;Histone H2A type 1-H;Histone H2A.J;Histone H2A type 1-C;Histone H2A type 3;Histone H2A type 1-D;Histone H2A type 1;Histone H2A type 1-B/E;Histone H2AX;Histone H2A;Histone H2A type 2-B	HIST1H2AJ;HIST1H2AH;H2AFJ;HIST1H2AC;HIST3H2A;HIST1H2AD;HIST1H2AG;HIST1H2AB;H2AFX;HIST2H2AB	✔	✔
HIST1H2AG	A0A3B3IS11;A0A0U1RR32;A0A0U1RRH7;Q99878;Q96KK5;Q9BTM1;Q93077;Q7L7L0;P20671;P0C0S8;P04908;P16104;H0YFX9;Q8IUE6	Histone H2A type 1-J;Histone H2A type 1-H;Histone H2A.J;Histone H2A type 1-C;Histone H2A type 3;Histone H2A type 1-D;Histone H2A type 1;Histone H2A type 1-B/E;Histone H2AX;Histone H2A;Histone H2A type 2-B	HIST1H2AJ;HIST1H2AH;H2AFJ;HIST1H2AC;HIST3H2A;HIST1H2AD;HIST1H2AG;HIST1H2AB;H2AFX;HIST2H2AB	✔	✔
HIST1H2AH	A0A3B3IS11;A0A0U1RR32;A0A0U1RRH7;Q99878;Q96KK5;Q9BTM1;Q93077;Q7L7L0;P20671;P0C0S8;P04908;P16104;H0YFX9;Q8IUE6	Histone H2A type 1-J;Histone H2A type 1-H;Histone H2A.J;Histone H2A type 1-C;Histone H2A type 3;Histone H2A type 1-D;Histone H2A type 1;Histone H2A type 1-B/E;Histone H2AX;Histone H2A;Histone H2A type 2-B	HIST1H2AJ;HIST1H2AH;H2AFJ;HIST1H2AC;HIST3H2A;HIST1H2AD;HIST1H2AG;HIST1H2AB;H2AFX;HIST2H2AB	✔	✔
HIST1H2AJ	A0A3B3IS11;A0A0U1RR32;A0A0U1RRH7;Q99878;Q96KK5;Q9BTM1;Q93077;Q7L7L0;P20671;P0C0S8;P04908;P16104;H0YFX9;Q8IUE6	Histone H2A type 1-J;Histone H2A type 1-H;Histone H2A.J;Histone H2A type 1-C;Histone H2A type 3;Histone H2A type 1-D;Histone H2A type 1;Histone H2A type 1-B/E;Histone H2AX;Histone H2A;Histone H2A type 2-B	HIST1H2AJ;HIST1H2AH;H2AFJ;HIST1H2AC;HIST3H2A;HIST1H2AD;HIST1H2AG;HIST1H2AB;H2AFX;HIST2H2AB	✔	✔
HIST1H2BA	U3KQK0;Q99880;Q99879;Q99877;Q93079;Q5QNW6;P62807;P58876;P57053;O60814;Q16778;P33778;P23527;P06899;Q8N257;Q96A08	Histone H2B;Histone H2B type 1-L;Histone H2B type 1-M;Histone H2B type 1-N;Histone H2B type 1-H;Histone H2B type 2-F;Histone H2B type 1-C/E/F/G/I;Histone H2B type 1-D;Histone H2B type F-S;Histone H2B type 1-K;Histone H2B type 2-E;Histone H2B type 1-B;Histone H2B type 1-O;Histone H2B type 1-J;Histone H2B type 3-B;Histone H2B type 1-A	HIST1H2BN;HIST1H2BL;HIST1H2BM;HIST1H2BH;HIST2H2BF;HIST1H2BC;HIST1H2BD;H2BFS;HIST1H2BK;HIST2H2BE;HIST1H2BB;HIST1H2BO;HIST1H2BJ;HIST3H2BB;HIST1H2BA	✔	✔
HIST1H2BB	U3KQK0;Q99880;Q99879;Q99877;Q93079;Q5QNW6;P62807;P58876;P57053;O60814;Q16778;P33778;P23527;P06899;Q8N257;Q96A08	Histone H2B;Histone H2B type 1-L;Histone H2B type 1-M;Histone H2B type 1-N;Histone H2B type 1-H;Histone H2B type 2-F;Histone H2B type 1-C/E/F/G/I;Histone H2B type 1-D;Histone H2B type F-S;Histone H2B type 1-K;Histone H2B type 2-E;Histone H2B type 1-B;Histone H2B type 1-O;Histone H2B type 1-J;Histone H2B type 3-B;Histone H2B type 1-A	HIST1H2BN;HIST1H2BL;HIST1H2BM;HIST1H2BH;HIST2H2BF;HIST1H2BC;HIST1H2BD;H2BFS;HIST1H2BK;HIST2H2BE;HIST1H2BB;HIST1H2BO;HIST1H2BJ;HIST3H2BB;HIST1H2BA	✔	✔
HIST1H2BC	U3KQK0;Q99880;Q99879;Q99877;Q93079;Q5QNW6;P62807;P58876;P57053;O60814;Q16778;P33778;P23527;P06899;Q8N257;Q96A08	Histone H2B;Histone H2B type 1-L;Histone H2B type 1-M;Histone H2B type 1-N;Histone H2B type 1-H;Histone H2B type 2-F;Histone H2B type 1-C/E/F/G/I;Histone H2B type 1-D;Histone H2B type F-S;Histone H2B type 1-K;Histone H2B type 2-E;Histone H2B type 1-B;Histone H2B type 1-O;Histone H2B type 1-J;Histone H2B type 3-B;Histone H2B type 1-A	HIST1H2BN;HIST1H2BL;HIST1H2BM;HIST1H2BH;HIST2H2BF;HIST1H2BC;HIST1H2BD;H2BFS;HIST1H2BK;HIST2H2BE;HIST1H2BB;HIST1H2BO;HIST1H2BJ;HIST3H2BB;HIST1H2BA	✔	✔
HIST1H2BD	U3KQK0;Q99880;Q99879;Q99877;Q93079;Q5QNW6;P62807;P58876;P57053;O60814;Q16778;P33778;P23527;P06899;Q8N257;Q96A08	Histone H2B;Histone H2B type 1-L;Histone H2B type 1-M;Histone H2B type 1-N;Histone H2B type 1-H;Histone H2B type 2-F;Histone H2B type 1-C/E/F/G/I;Histone H2B type 1-D;Histone H2B type F-S;Histone H2B type 1-K;Histone H2B type 2-E;Histone H2B type 1-B;Histone H2B type 1-O;Histone H2B type 1-J;Histone H2B type 3-B;Histone H2B type 1-A	HIST1H2BN;HIST1H2BL;HIST1H2BM;HIST1H2BH;HIST2H2BF;HIST1H2BC;HIST1H2BD;H2BFS;HIST1H2BK;HIST2H2BE;HIST1H2BB;HIST1H2BO;HIST1H2BJ;HIST3H2BB;HIST1H2BA	✔	✔
HIST1H2BH	U3KQK0;Q99880;Q99879;Q99877;Q93079;Q5QNW6;P62807;P58876;P57053;O60814;Q16778;P33778;P23527;P06899;Q8N257;Q96A08	Histone H2B;Histone H2B type 1-L;Histone H2B type 1-M;Histone H2B type 1-N;Histone H2B type 1-H;Histone H2B type 2-F;Histone H2B type 1-C/E/F/G/I;Histone H2B type 1-D;Histone H2B type F-S;Histone H2B type 1-K;Histone H2B type 2-E;Histone H2B type 1-B;Histone H2B type 1-O;Histone H2B type 1-J;Histone H2B type 3-B;Histone H2B type 1-A	HIST1H2BN;HIST1H2BL;HIST1H2BM;HIST1H2BH;HIST2H2BF;HIST1H2BC;HIST1H2BD;H2BFS;HIST1H2BK;HIST2H2BE;HIST1H2BB;HIST1H2BO;HIST1H2BJ;HIST3H2BB;HIST1H2BA	✔	✔
HIST1H2BJ	U3KQK0;Q99880;Q99879;Q99877;Q93079;Q5QNW6;P62807;P58876;P57053;O60814;Q16778;P33778;P23527;P06899;Q8N257;Q96A08	Histone H2B;Histone H2B type 1-L;Histone H2B type 1-M;Histone H2B type 1-N;Histone H2B type 1-H;Histone H2B type 2-F;Histone H2B type 1-C/E/F/G/I;Histone H2B type 1-D;Histone H2B type F-S;Histone H2B type 1-K;Histone H2B type 2-E;Histone H2B type 1-B;Histone H2B type 1-O;Histone H2B type 1-J;Histone H2B type 3-B;Histone H2B type 1-A	HIST1H2BN;HIST1H2BL;HIST1H2BM;HIST1H2BH;HIST2H2BF;HIST1H2BC;HIST1H2BD;H2BFS;HIST1H2BK;HIST2H2BE;HIST1H2BB;HIST1H2BO;HIST1H2BJ;HIST3H2BB;HIST1H2BA	✔	✔
HIST1H2BK	U3KQK0;Q99880;Q99879;Q99877;Q93079;Q5QNW6;P62807;P58876;P57053;O60814;Q16778;P33778;P23527;P06899;Q8N257;Q96A08	Histone H2B;Histone H2B type 1-L;Histone H2B type 1-M;Histone H2B type 1-N;Histone H2B type 1-H;Histone H2B type 2-F;Histone H2B type 1-C/E/F/G/I;Histone H2B type 1-D;Histone H2B type F-S;Histone H2B type 1-K;Histone H2B type 2-E;Histone H2B type 1-B;Histone H2B type 1-O;Histone H2B type 1-J;Histone H2B type 3-B;Histone H2B type 1-A	HIST1H2BN;HIST1H2BL;HIST1H2BM;HIST1H2BH;HIST2H2BF;HIST1H2BC;HIST1H2BD;H2BFS;HIST1H2BK;HIST2H2BE;HIST1H2BB;HIST1H2BO;HIST1H2BJ;HIST3H2BB;HIST1H2BA	✔	✔
HIST1H2BL	U3KQK0;Q99880;Q99879;Q99877;Q93079;Q5QNW6;P62807;P58876;P57053;O60814;Q16778;P33778;P23527;P06899;Q8N257;Q96A08	Histone H2B;Histone H2B type 1-L;Histone H2B type 1-M;Histone H2B type 1-N;Histone H2B type 1-H;Histone H2B type 2-F;Histone H2B type 1-C/E/F/G/I;Histone H2B type 1-D;Histone H2B type F-S;Histone H2B type 1-K;Histone H2B type 2-E;Histone H2B type 1-B;Histone H2B type 1-O;Histone H2B type 1-J;Histone H2B type 3-B;Histone H2B type 1-A	HIST1H2BN;HIST1H2BL;HIST1H2BM;HIST1H2BH;HIST2H2BF;HIST1H2BC;HIST1H2BD;H2BFS;HIST1H2BK;HIST2H2BE;HIST1H2BB;HIST1H2BO;HIST1H2BJ;HIST3H2BB;HIST1H2BA	✔	✔
HIST1H2BM	U3KQK0;Q99880;Q99879;Q99877;Q93079;Q5QNW6;P62807;P58876;P57053;O60814;Q16778;P33778;P23527;P06899;Q8N257;Q96A08	Histone H2B;Histone H2B type 1-L;Histone H2B type 1-M;Histone H2B type 1-N;Histone H2B type 1-H;Histone H2B type 2-F;Histone H2B type 1-C/E/F/G/I;Histone H2B type 1-D;Histone H2B type F-S;Histone H2B type 1-K;Histone H2B type 2-E;Histone H2B type 1-B;Histone H2B type 1-O;Histone H2B type 1-J;Histone H2B type 3-B;Histone H2B type 1-A	HIST1H2BN;HIST1H2BL;HIST1H2BM;HIST1H2BH;HIST2H2BF;HIST1H2BC;HIST1H2BD;H2BFS;HIST1H2BK;HIST2H2BE;HIST1H2BB;HIST1H2BO;HIST1H2BJ;HIST3H2BB;HIST1H2BA	✔	✔
HIST1H2BN	U3KQK0;Q99880;Q99879;Q99877;Q93079;Q5QNW6;P62807;P58876;P57053;O60814;Q16778;P33778;P23527;P06899;Q8N257;Q96A08	Histone H2B;Histone H2B type 1-L;Histone H2B type 1-M;Histone H2B type 1-N;Histone H2B type 1-H;Histone H2B type 2-F;Histone H2B type 1-C/E/F/G/I;Histone H2B type 1-D;Histone H2B type F-S;Histone H2B type 1-K;Histone H2B type 2-E;Histone H2B type 1-B;Histone H2B type 1-O;Histone H2B type 1-J;Histone H2B type 3-B;Histone H2B type 1-A	HIST1H2BN;HIST1H2BL;HIST1H2BM;HIST1H2BH;HIST2H2BF;HIST1H2BC;HIST1H2BD;H2BFS;HIST1H2BK;HIST2H2BE;HIST1H2BB;HIST1H2BO;HIST1H2BJ;HIST3H2BB;HIST1H2BA	✔	✔
HIST1H2BO	U3KQK0;Q99880;Q99879;Q99877;Q93079;Q5QNW6;P62807;P58876;P57053;O60814;Q16778;P33778;P23527;P06899;Q8N257;Q96A08	Histone H2B;Histone H2B type 1-L;Histone H2B type 1-M;Histone H2B type 1-N;Histone H2B type 1-H;Histone H2B type 2-F;Histone H2B type 1-C/E/F/G/I;Histone H2B type 1-D;Histone H2B type F-S;Histone H2B type 1-K;Histone H2B type 2-E;Histone H2B type 1-B;Histone H2B type 1-O;Histone H2B type 1-J;Histone H2B type 3-B;Histone H2B type 1-A	HIST1H2BN;HIST1H2BL;HIST1H2BM;HIST1H2BH;HIST2H2BF;HIST1H2BC;HIST1H2BD;H2BFS;HIST1H2BK;HIST2H2BE;HIST1H2BB;HIST1H2BO;HIST1H2BJ;HIST3H2BB;HIST1H2BA	✔	✔
HIST1H3A	K7EMV3;K7EP01;A0A590UJJ6;B4DEB1;K7EK07;Q5TEC6;K7ES00;Q6NXT2;Q71DI3;Q16695;P84243;P68431	Histone H3;Histone H3.3C;Histone H3.2;Histone H3.1t;Histone H3.3;Histone H3.1	H3F3B;H3F3A;HIST2H3PS2;H3F3C;HIST2H3A;HIST3H3;HIST1H3A	✔	✔
HIST2H2AB	A0A3B3IS11;A0A0U1RR32;A0A0U1RRH7;Q99878;Q96KK5;Q9BTM1;Q93077;Q7L7L0;P20671;P0C0S8;P04908;P16104;H0YFX9;Q8IUE6	Histone H2A type 1-J;Histone H2A type 1-H;Histone H2A.J;Histone H2A type 1-C;Histone H2A type 3;Histone H2A type 1-D;Histone H2A type 1;Histone H2A type 1-B/E;Histone H2AX;Histone H2A;Histone H2A type 2-B	HIST1H2AJ;HIST1H2AH;H2AFJ;HIST1H2AC;HIST3H2A;HIST1H2AD;HIST1H2AG;HIST1H2AB;H2AFX;HIST2H2AB	✔	✔
HIST2H2BE	U3KQK0;Q99880;Q99879;Q99877;Q93079;Q5QNW6;P62807;P58876;P57053;O60814;Q16778;P33778;P23527;P06899;Q8N257;Q96A08	Histone H2B;Histone H2B type 1-L;Histone H2B type 1-M;Histone H2B type 1-N;Histone H2B type 1-H;Histone H2B type 2-F;Histone H2B type 1-C/E/F/G/I;Histone H2B type 1-D;Histone H2B type F-S;Histone H2B type 1-K;Histone H2B type 2-E;Histone H2B type 1-B;Histone H2B type 1-O;Histone H2B type 1-J;Histone H2B type 3-B;Histone H2B type 1-A	HIST1H2BN;HIST1H2BL;HIST1H2BM;HIST1H2BH;HIST2H2BF;HIST1H2BC;HIST1H2BD;H2BFS;HIST1H2BK;HIST2H2BE;HIST1H2BB;HIST1H2BO;HIST1H2BJ;HIST3H2BB;HIST1H2BA	✔	✔
HIST2H2BF	U3KQK0;Q99880;Q99879;Q99877;Q93079;Q5QNW6;P62807;P58876;P57053;O60814;Q16778;P33778;P23527;P06899;Q8N257;Q96A08	Histone H2B;Histone H2B type 1-L;Histone H2B type 1-M;Histone H2B type 1-N;Histone H2B type 1-H;Histone H2B type 2-F;Histone H2B type 1-C/E/F/G/I;Histone H2B type 1-D;Histone H2B type F-S;Histone H2B type 1-K;Histone H2B type 2-E;Histone H2B type 1-B;Histone H2B type 1-O;Histone H2B type 1-J;Histone H2B type 3-B;Histone H2B type 1-A	HIST1H2BN;HIST1H2BL;HIST1H2BM;HIST1H2BH;HIST2H2BF;HIST1H2BC;HIST1H2BD;H2BFS;HIST1H2BK;HIST2H2BE;HIST1H2BB;HIST1H2BO;HIST1H2BJ;HIST3H2BB;HIST1H2BA	✔	✔
HIST2H3A	K7EMV3;K7EP01;A0A590UJJ6;B4DEB1;K7EK07;Q5TEC6;K7ES00;Q6NXT2;Q71DI3;Q16695;P84243;P68431	Histone H3;Histone H3.3C;Histone H3.2;Histone H3.1t;Histone H3.3;Histone H3.1	H3F3B;H3F3A;HIST2H3PS2;H3F3C;HIST2H3A;HIST3H3;HIST1H3A	✔	✔
HIST2H3PS2	K7EMV3;K7EP01;A0A590UJJ6;B4DEB1;K7EK07;Q5TEC6;K7ES00;Q6NXT2;Q71DI3;Q16695;P84243;P68431	Histone H3;Histone H3.3C;Histone H3.2;Histone H3.1t;Histone H3.3;Histone H3.1	H3F3B;H3F3A;HIST2H3PS2;H3F3C;HIST2H3A;HIST3H3;HIST1H3A	✔	✔
HIST3H2A	A0A3B3IS11;A0A0U1RR32;A0A0U1RRH7;Q99878;Q96KK5;Q9BTM1;Q93077;Q7L7L0;P20671;P0C0S8;P04908;P16104;H0YFX9;Q8IUE6	Histone H2A type 1-J;Histone H2A type 1-H;Histone H2A.J;Histone H2A type 1-C;Histone H2A type 3;Histone H2A type 1-D;Histone H2A type 1;Histone H2A type 1-B/E;Histone H2AX;Histone H2A;Histone H2A type 2-B	HIST1H2AJ;HIST1H2AH;H2AFJ;HIST1H2AC;HIST3H2A;HIST1H2AD;HIST1H2AG;HIST1H2AB;H2AFX;HIST2H2AB	✔	✔
HIST3H2BB	U3KQK0;Q99880;Q99879;Q99877;Q93079;Q5QNW6;P62807;P58876;P57053;O60814;Q16778;P33778;P23527;P06899;Q8N257;Q96A08	Histone H2B;Histone H2B type 1-L;Histone H2B type 1-M;Histone H2B type 1-N;Histone H2B type 1-H;Histone H2B type 2-F;Histone H2B type 1-C/E/F/G/I;Histone H2B type 1-D;Histone H2B type F-S;Histone H2B type 1-K;Histone H2B type 2-E;Histone H2B type 1-B;Histone H2B type 1-O;Histone H2B type 1-J;Histone H2B type 3-B;Histone H2B type 1-A	HIST1H2BN;HIST1H2BL;HIST1H2BM;HIST1H2BH;HIST2H2BF;HIST1H2BC;HIST1H2BD;H2BFS;HIST1H2BK;HIST2H2BE;HIST1H2BB;HIST1H2BO;HIST1H2BJ;HIST3H2BB;HIST1H2BA	✔	✔
HIST3H3	K7EMV3;K7EP01;A0A590UJJ6;B4DEB1;K7EK07;Q5TEC6;K7ES00;Q6NXT2;Q71DI3;Q16695;P84243;P68431	Histone H3;Histone H3.3C;Histone H3.2;Histone H3.1t;Histone H3.3;Histone H3.1	H3F3B;H3F3A;HIST2H3PS2;H3F3C;HIST2H3A;HIST3H3;HIST1H3A	✔	✔
HNRNPA1	A0A7I2YQX9;A0A2R8Y4L2;F8W6I7;A0A7I2V3R8;P09651;A0A7I2YQY2;A0A7I2V5U9;F8VTQ5;H0YH80;F8VZ49;A0A7I2V2L6;A0A7I2V3W0;Q32P51	Heterogeneous nuclear ribonucleoprotein A1;Heterogeneous nuclear ribonucleoprotein A1, N-terminally processed;Heterogeneous nuclear ribonucleoprotein A1-like 2	HNRNPA1;HNRNPA1L2	✔	✔
HNRNPA1L2	A0A7I2YQX9;A0A2R8Y4L2;F8W6I7;A0A7I2V3R8;P09651;A0A7I2YQY2;A0A7I2V5U9;F8VTQ5;H0YH80;F8VZ49;A0A7I2V2L6;A0A7I2V3W0;Q32P51	Heterogeneous nuclear ribonucleoprotein A1;Heterogeneous nuclear ribonucleoprotein A1, N-terminally processed;Heterogeneous nuclear ribonucleoprotein A1-like 2	HNRNPA1;HNRNPA1L2	✔	✔
HNRNPA2B1	A0A7I2YQN4;A0A7I2V4N0;A0A7I2V4S4;A0A087WUI2;A0A7I2V4N1;A0A024RA28;A0A7I2V3P1;A0A7I2V4I6;A0A7I2V3P7;A0A7I2V323;P22626	Heterogeneous nuclear ribonucleoproteins A2/B1	HNRNPA2B1;HNRPA2B1	✔	✔
HNRPA2B1	A0A7I2YQN4;A0A7I2V4N0;A0A7I2V4S4;A0A087WUI2;A0A7I2V4N1;A0A024RA28;A0A7I2V3P1;A0A7I2V4I6;A0A7I2V3P7;A0A7I2V323;P22626	Heterogeneous nuclear ribonucleoproteins A2/B1	HNRNPA2B1;HNRPA2B1	✔	✔
HSPA1A	A0A0G2JIW1;P0DMV9;P0DMV8;V9GZ37;Q53FA3;P34931	Heat shock 70 kDa protein 1B;Heat shock 70 kDa protein 1A	HSPA1B;HSPA1A	✔	✔
HSPA1B	A0A0G2JIW1;P0DMV9;P0DMV8;V9GZ37;Q53FA3;P34931	Heat shock 70 kDa protein 1B;Heat shock 70 kDa protein 1A	HSPA1B;HSPA1A	✔	✔
IGHA1	A0A286YEY1;P01876;A0A0G2JMB2;A0A286YEY5;P01877	Ig alpha-1 chain C region;Ig alpha-2 chain C region	IGHA1;IGHA2	✔	✔
IGHA2	A0A286YEY1;P01876;A0A0G2JMB2;A0A286YEY5;P01877	Ig alpha-1 chain C region;Ig alpha-2 chain C region	IGHA1;IGHA2	✔	✔
IGHG1	A0A0A0MS08;P01857;A0A0A0MS07;A0A4W9A917;A0A286YFJ8;A0A286YES1;P01861;P01860;A0A286YEY4;P01859	Ig gamma-1 chain C region;Ig gamma-4 chain C region;Ig gamma-3 chain C region	IGHG1;IGHG4;IGHG3	✔	✔
IGHG3	A0A0A0MS08;P01857;A0A0A0MS07;A0A4W9A917;A0A286YFJ8;A0A286YES1;P01861;P01860;A0A286YEY4;P01859	Ig gamma-1 chain C region;Ig gamma-4 chain C region;Ig gamma-3 chain C region	IGHG1;IGHG4;IGHG3	✔	✔
IGHG4	A0A0A0MS08;P01857;A0A0A0MS07;A0A4W9A917;A0A286YFJ8;A0A286YES1;P01861;P01860;A0A286YEY4;P01859	Ig gamma-1 chain C region;Ig gamma-4 chain C region;Ig gamma-3 chain C region	IGHG1;IGHG4;IGHG3	✔	✔
IGJ	C9JA05;D6RHJ6;D6RD17;P01591	Immunoglobulin J chain	JCHAIN;IGJ	✔	✔
IGLC2	P0DOY3;P0DOY2		IGLC3;IGLC2	✔	✔
IGLC3	P0DOY3;P0DOY2		IGLC3;IGLC2	✔	✔
IGLV2-11	P01709;P01706	Ig lambda chain V-II region MGC;Ig lambda chain V-II region BOH	IGLV2-8;IGLV2-11	✔	✔
IGLV2-8	P01709;P01706	Ig lambda chain V-II region MGC;Ig lambda chain V-II region BOH	IGLV2-8;IGLV2-11	✔	✔
JCHAIN	C9JA05;D6RHJ6;D6RD17;P01591	Immunoglobulin J chain	JCHAIN;IGJ	✔	✔
KIAA0368	J3KN16;Q5VYK3	Proteasome-associated protein ECM29 homolog	KIAA0368;ECM29	✔	✔
NPTN	Q9Y639;Q9UFM8;H3BU51	Neuroplastin	NPTN;DKFZp566H1924	✔	✔
NUTM2A	A0A0A0MRB8;Q5VT03;Q8IVF1;B1AL46;A6NNL0	NUT family member 2D;NUT family member 2A;NUT family member 2E;NUT family member 2B	NUTM2B;NUTM2D;NUTM2A;NUTM2E	✔	✔
NUTM2B	A0A0A0MRB8;Q5VT03;Q8IVF1;B1AL46;A6NNL0	NUT family member 2D;NUT family member 2A;NUT family member 2E;NUT family member 2B	NUTM2B;NUTM2D;NUTM2A;NUTM2E	✔	✔
NUTM2D	A0A0A0MRB8;Q5VT03;Q8IVF1;B1AL46;A6NNL0	NUT family member 2D;NUT family member 2A;NUT family member 2E;NUT family member 2B	NUTM2B;NUTM2D;NUTM2A;NUTM2E	✔	✔
NUTM2E	A0A0A0MRB8;Q5VT03;Q8IVF1;B1AL46;A6NNL0	NUT family member 2D;NUT family member 2A;NUT family member 2E;NUT family member 2B	NUTM2B;NUTM2D;NUTM2A;NUTM2E	✔	✔
PGAM1	P18669;P15259;Q8N0Y7	Phosphoglycerate mutase 1;Phosphoglycerate mutase 2	PGAM1;PGAM2	✔	✔
PGAM2	P18669;P15259;Q8N0Y7	Phosphoglycerate mutase 1;Phosphoglycerate mutase 2	PGAM1;PGAM2	✔	✔
PRDX1	A0A0A0MSI0;Q06830;A0A0A0MRQ5;H7C3T4;Q13162	Peroxiredoxin-1;Peroxiredoxin-4	PRDX1;PRDX4	✔	✔
PRDX4	A0A0A0MSI0;Q06830;A0A0A0MRQ5;H7C3T4;Q13162	Peroxiredoxin-1;Peroxiredoxin-4	PRDX1;PRDX4	✔	✔
PRSS1	A6XGL3;CON__P07477;E7EQ64;P07477;H0Y8D1;CON__P00761;Q9BYE2	Trypsin-1;Alpha-trypsin chain 1;Alpha-trypsin chain 2;Transmembrane protease serine 13	PRSS1;TMPRSS13	✔	✔
PYGB	P06737;E9PK47;P11217;P11216	Glycogen phosphorylase, liver form;Alpha-1,4 glucan phosphorylase;Glycogen phosphorylase, muscle form;Glycogen phosphorylase, brain form	PYGL;PYGM;PYGB	✔	✔
PYGL	P06737;E9PK47;P11217;P11216	Glycogen phosphorylase, liver form;Alpha-1,4 glucan phosphorylase;Glycogen phosphorylase, muscle form;Glycogen phosphorylase, brain form	PYGL;PYGM;PYGB	✔	✔
PYGM	P06737;E9PK47;P11217;P11216	Glycogen phosphorylase, liver form;Alpha-1,4 glucan phosphorylase;Glycogen phosphorylase, muscle form;Glycogen phosphorylase, brain form	PYGL;PYGM;PYGB	✔	✔
RAB1A	P62820;E9PLD0;E7END7;Q9H0U4	Ras-related protein Rab-1A;Ras-related protein Rab-1B	RAB1A;RAB1B	✔	✔
RAB1B	P62820;E9PLD0;E7END7;Q9H0U4	Ras-related protein Rab-1A;Ras-related protein Rab-1B	RAB1A;RAB1B	✔	✔
RPS27A	P0CG48;F5H6Q2;F5H388;B4DV12;F5H265;J3QKN0;F5H2Z3;F5GYU3;Q5PY61;F5H747;J3QTR3;J3QS39;Q96C32;P62979;P62987;P0CG47;F5GXK7;M0R2S1;A0A2R8Y422;M0R1M6;M0R1V7;F5GZ39;J3QSA3	Polyubiquitin-C;Ubiquitin;Ubiquitin-40S ribosomal protein S27a;Ubiquitin;40S ribosomal protein S27a;Ubiquitin-60S ribosomal protein L40;Ubiquitin;60S ribosomal protein L40;Polyubiquitin-B;Ubiquitin	UBC;UBB;RPS27A;UBA52	✔	✔
SFTPA1	Q8IWL2;Q8IWL1	Pulmonary surfactant-associated protein A1;Pulmonary surfactant-associated protein A2	SFTPA1;SFTPA2	✔	✔
SFTPA2	Q8IWL2;Q8IWL1	Pulmonary surfactant-associated protein A1;Pulmonary surfactant-associated protein A2	SFTPA1;SFTPA2	✔	✔
TMPRSS13	A6XGL3;CON__P07477;E7EQ64;P07477;H0Y8D1;CON__P00761;Q9BYE2	Trypsin-1;Alpha-trypsin chain 1;Alpha-trypsin chain 2;Transmembrane protease serine 13	PRSS1;TMPRSS13	✔	✔
TUBA1A	P68363;Q71U36;Q9BQE3;F5H5D3;P0DPH7;P0DPH8;P68366;F8VQQ4;F8VVB9;Q9NY65;C9J2C0;Q6PEY2;A0A7P0T945;C9JDS9;A0A1W2PQM2;A0A7P0TA31;F8VX09;V9GZ17;F8VRK0;F8VWV9;F8VS66;F8VRZ4;C9JEV8;F8W0F6;C9JQ00;A0A7P0Z4A1;C9JJQ8;A6NHL2;Q9H853	Tubulin alpha-1B chain;Tubulin alpha-1A chain;Tubulin alpha-1C chain;Tubulin alpha-4A chain	TUBA1B;TUBA1A;TUBA1C;TUBA4A	✔	✔
TUBA1B	P68363;Q71U36;Q9BQE3;F5H5D3;P0DPH7;P0DPH8;P68366;F8VQQ4;F8VVB9;Q9NY65;C9J2C0;Q6PEY2;A0A7P0T945;C9JDS9;A0A1W2PQM2;A0A7P0TA31;F8VX09;V9GZ17;F8VRK0;F8VWV9;F8VS66;F8VRZ4;C9JEV8;F8W0F6;C9JQ00;A0A7P0Z4A1;C9JJQ8;A6NHL2;Q9H853	Tubulin alpha-1B chain;Tubulin alpha-1A chain;Tubulin alpha-1C chain;Tubulin alpha-4A chain	TUBA1B;TUBA1A;TUBA1C;TUBA4A	✔	✔
TUBA1C	P68363;Q71U36;Q9BQE3;F5H5D3;P0DPH7;P0DPH8;P68366;F8VQQ4;F8VVB9;Q9NY65;C9J2C0;Q6PEY2;A0A7P0T945;C9JDS9;A0A1W2PQM2;A0A7P0TA31;F8VX09;V9GZ17;F8VRK0;F8VWV9;F8VS66;F8VRZ4;C9JEV8;F8W0F6;C9JQ00;A0A7P0Z4A1;C9JJQ8;A6NHL2;Q9H853	Tubulin alpha-1B chain;Tubulin alpha-1A chain;Tubulin alpha-1C chain;Tubulin alpha-4A chain	TUBA1B;TUBA1A;TUBA1C;TUBA4A	✔	✔
TUBA4A	P68363;Q71U36;Q9BQE3;F5H5D3;P0DPH7;P0DPH8;P68366;F8VQQ4;F8VVB9;Q9NY65;C9J2C0;Q6PEY2;A0A7P0T945;C9JDS9;A0A1W2PQM2;A0A7P0TA31;F8VX09;V9GZ17;F8VRK0;F8VWV9;F8VS66;F8VRZ4;C9JEV8;F8W0F6;C9JQ00;A0A7P0Z4A1;C9JJQ8;A6NHL2;Q9H853	Tubulin alpha-1B chain;Tubulin alpha-1A chain;Tubulin alpha-1C chain;Tubulin alpha-4A chain	TUBA1B;TUBA1A;TUBA1C;TUBA4A	✔	✔
TUBB	Q5JP53;P07437;Q5ST81;Q9BVA1;Q13885;G3V2A3;A0A0B4J269;Q13509;K7ESM5;A0A075B736;Q5SQY0;Q3ZCM7;A6NNZ2;Q9BUF5	Tubulin beta chain;Tubulin beta-2B chain;Tubulin beta-2A chain	TUBB;TUBB2B;TUBB2A	✔	✔
TUBB2A	Q5JP53;P07437;Q5ST81;Q9BVA1;Q13885;G3V2A3;A0A0B4J269;Q13509;K7ESM5;A0A075B736;Q5SQY0;Q3ZCM7;A6NNZ2;Q9BUF5	Tubulin beta chain;Tubulin beta-2B chain;Tubulin beta-2A chain	TUBB;TUBB2B;TUBB2A	✔	✔
TUBB2B	Q5JP53;P07437;Q5ST81;Q9BVA1;Q13885;G3V2A3;A0A0B4J269;Q13509;K7ESM5;A0A075B736;Q5SQY0;Q3ZCM7;A6NNZ2;Q9BUF5	Tubulin beta chain;Tubulin beta-2B chain;Tubulin beta-2A chain	TUBB;TUBB2B;TUBB2A	✔	✔
UBA52	P0CG48;F5H6Q2;F5H388;B4DV12;F5H265;J3QKN0;F5H2Z3;F5GYU3;Q5PY61;F5H747;J3QTR3;J3QS39;Q96C32;P62979;P62987;P0CG47;F5GXK7;M0R2S1;A0A2R8Y422;M0R1M6;M0R1V7;F5GZ39;J3QSA3	Polyubiquitin-C;Ubiquitin;Ubiquitin-40S ribosomal protein S27a;Ubiquitin;40S ribosomal protein S27a;Ubiquitin-60S ribosomal protein L40;Ubiquitin;60S ribosomal protein L40;Polyubiquitin-B;Ubiquitin	UBC;UBB;RPS27A;UBA52	✔	✔
UBB	P0CG48;F5H6Q2;F5H388;B4DV12;F5H265;J3QKN0;F5H2Z3;F5GYU3;Q5PY61;F5H747;J3QTR3;J3QS39;Q96C32;P62979;P62987;P0CG47;F5GXK7;M0R2S1;A0A2R8Y422;M0R1M6;M0R1V7;F5GZ39;J3QSA3	Polyubiquitin-C;Ubiquitin;Ubiquitin-40S ribosomal protein S27a;Ubiquitin;40S ribosomal protein S27a;Ubiquitin-60S ribosomal protein L40;Ubiquitin;60S ribosomal protein L40;Polyubiquitin-B;Ubiquitin	UBC;UBB;RPS27A;UBA52	✔	✔
UBC	P0CG48;F5H6Q2;F5H388;B4DV12;F5H265;J3QKN0;F5H2Z3;F5GYU3;Q5PY61;F5H747;J3QTR3;J3QS39;Q96C32;P62979;P62987;P0CG47;F5GXK7;M0R2S1;A0A2R8Y422;M0R1M6;M0R1V7;F5GZ39;J3QSA3	Polyubiquitin-C;Ubiquitin;Ubiquitin-40S ribosomal protein S27a;Ubiquitin;40S ribosomal protein S27a;Ubiquitin-60S ribosomal protein L40;Ubiquitin;60S ribosomal protein L40;Polyubiquitin-B;Ubiquitin	UBC;UBB;RPS27A;UBA52	✔	✔
VAMP1	Q15836;K7ENK9;K7EKX0;J3QRU4;F5GZV7;F8WCA0;L7N2F9;P63027;P23763	Vesicle-associated membrane protein 3;Vesicle-associated membrane protein 2;Vesicle-associated membrane protein 1	VAMP3;VAMP2;VAMP1	✔	✔
VAMP2	Q15836;K7ENK9;K7EKX0;J3QRU4;F5GZV7;F8WCA0;L7N2F9;P63027;P23763	Vesicle-associated membrane protein 3;Vesicle-associated membrane protein 2;Vesicle-associated membrane protein 1	VAMP3;VAMP2;VAMP1	✔	✔
VAMP3	Q15836;K7ENK9;K7EKX0;J3QRU4;F5GZV7;F8WCA0;L7N2F9;P63027;P23763	Vesicle-associated membrane protein 3;Vesicle-associated membrane protein 2;Vesicle-associated membrane protein 1	VAMP3;VAMP2;VAMP1	✔	✔
ACTN1	H9KV75;A0A7I2V4Y4;P12814;G3V2X9;H0YJ11;G3V2W4;G3V2N5	Alpha-actinin-1	ACTN1	✔
AHCY	P23526	Adenosylhomocysteinase	AHCY	✔
ANXA11	P50995;H0Y6E1	Annexin A11	ANXA11	✔
C15orf52	Q6ZUT6	Uncharacterized protein C15orf52	C15orf52	✔
CALD1	C9J813;E9PGZ1;E7EX44;Q05682	Caldesmon	CALD1	✔
CAPZA1	P52907	F-actin-capping protein subunit alpha-1	CAPZA1	✔
COL4A2	P08572	Collagen alpha-2(IV) chain;Canstatin	COL4A2	✔
DYNC2H1	Q8NCM8;A0A3B3ISP9	Cytoplasmic dynein 2 heavy chain 1	DYNC2H1	✔
EIF4A1	E7EQG2;P60842;Q14240;J3KSN7;J3QKZ9;J3QLN6;J3KS25;J3QR64;J3KTB5;J3QL43;J3KT12	Eukaryotic initiation factor 4A-I;Eukaryotic initiation factor 4A-II;Eukaryotic initiation factor 4A-II, N-terminally processed	EIF4A2;EIF4A1	✔
EIF4A2	E7EQG2;P60842;Q14240;J3KSN7;J3QKZ9;J3QLN6;J3KS25;J3QR64;J3KTB5;J3QL43;J3KT12	Eukaryotic initiation factor 4A-I;Eukaryotic initiation factor 4A-II;Eukaryotic initiation factor 4A-II, N-terminally processed	EIF4A2;EIF4A1	✔
EIF5A	F8WCJ1;C9J7B5;C9J4W5;I3L397;I3L504;Q9GZV4;Q6IS14;P63241	Eukaryotic translation initiation factor 5A;Eukaryotic translation initiation factor 5A-2;Eukaryotic translation initiation factor 5A-1-like;Eukaryotic translation initiation factor 5A-1	EIF5A2;EIF5A;EIF5AL1	✔
EIF5A2	F8WCJ1;C9J7B5;C9J4W5;I3L397;I3L504;Q9GZV4;Q6IS14;P63241	Eukaryotic translation initiation factor 5A;Eukaryotic translation initiation factor 5A-2;Eukaryotic translation initiation factor 5A-1-like;Eukaryotic translation initiation factor 5A-1	EIF5A2;EIF5A;EIF5AL1	✔
EIF5AL1	F8WCJ1;C9J7B5;C9J4W5;I3L397;I3L504;Q9GZV4;Q6IS14;P63241	Eukaryotic translation initiation factor 5A;Eukaryotic translation initiation factor 5A-2;Eukaryotic translation initiation factor 5A-1-like;Eukaryotic translation initiation factor 5A-1	EIF5A2;EIF5A;EIF5AL1	✔
ERICH5	Q6P6B1	Glutamate-rich protein 5	ERICH5	✔
FAM129A	Q9BZQ8	Protein Niban	FAM129A	✔
FLNA	P21333;Q60FE5;A0A7P0NMY4;A0A087WWY3;A0A7I2V3E6;F8WE98	Filamin-A	FLNA	✔
GGT5	P36269	Gamma-glutamyltransferase 5;Gamma-glutamyltransferase 5 heavy chain;Gamma-glutamyltransferase 5 light chain	GGT5	✔
GIPC1	O14908	PDZ domain-containing protein GIPC1	GIPC1	✔
GLUD1	P49448;P00367	Glutamate dehydrogenase 2, mitochondrial;Glutamate dehydrogenase 1, mitochondrial	GLUD2;GLUD1	✔
GLUD2	P49448;P00367	Glutamate dehydrogenase 2, mitochondrial;Glutamate dehydrogenase 1, mitochondrial	GLUD2;GLUD1	✔
HBA2	G3V1N2		HBA2	✔
IFT172	A0A6Q8PGJ2;Q9UG01	Intraflagellar transport protein 172 homolog	IFT172	✔
IFT57	Q9NWB7;F8WBM2;C9JB84	Intraflagellar transport protein 57 homolog	IFT57	✔
IFT88	Q13099	Intraflagellar transport protein 88 homolog	IFT88	✔
KEAP1	Q14145	Kelch-like ECH-associated protein 1	KEAP1	✔
KIF3A	O15066;J3KPF9;A0A087X011;E9PES4;Q9Y496	Kinesin-like protein KIF3B;Kinesin-like protein KIF3B, N-terminally processed;Kinesin-like protein;Kinesin-like protein KIF3A	KIF3B;KIF3A	✔
KIF3B	O15066;J3KPF9;A0A087X011;E9PES4;Q9Y496	Kinesin-like protein KIF3B;Kinesin-like protein KIF3B, N-terminally processed;Kinesin-like protein;Kinesin-like protein KIF3A	KIF3B;KIF3A	✔
KIFAP3	Q92845	Kinesin-associated protein 3	KIFAP3	✔
KTN1	Q86UP2	Kinectin	KTN1	✔
LDHB	A0A5F9ZHM4;P07195	L-lactate dehydrogenase B chain	LDHB	✔
MCAM	P43121	Cell surface glycoprotein MUC18	MCAM	✔
MYADM	A0A494C017;C9JJV6;C9JZL8;A0A499FIY8;C9JC07;Q96S97	Myeloid-associated differentiation marker	MYADM	✔
MYH9	P35579;Q5BKV1;P35749;A0A494C024	Myosin-9	MYH9	✔
MYOF	Q9NZM1;H0YD14	Myoferlin	MYOF	✔
NPFFR1	Q9GZQ6	Neuropeptide FF receptor 1	NPFFR1	✔
OLFM4	Q6UX06	Olfactomedin-4	OLFM4	✔
PEF1	Q9UBV8	Peflin	PEF1	✔
PFKP	V9GY25;B1APP6;A0A7I2V3Z0;Q01813	ATP-dependent 6-phosphofructokinase, platelet type	PFKP	✔
PGK1	P00558;P07205	Phosphoglycerate kinase 1	PGK1	✔
PLXNB2	A6QRG9;O15031	Plexin-B2	PLXNB2	✔
PSAT1	Q9Y617	Phosphoserine aminotransferase	PSAT1	✔
PTMA	B8ZZQ6;P06454	Prothymosin alpha;Prothymosin alpha, N-terminally processed;Thymosin alpha-1	PTMA	✔
RACGAP1	Q9H0H5	Rac GTPase-activating protein 1	RACGAP1	✔
RDX	A0A2R8Y5S7;P35241;A0A2R8Y7M3;A0A2R8Y5P0;E9PNV3;A0A2R8Y4H6;E9PNP4;E9PQ82	Radixin	RDX	✔
SLC9A3R1	O14745;J3QRP6;J3QRA3	Na(+)/H(+) exchange regulatory cofactor NHE-RF1	SLC9A3R1	✔
TGM2	P21980	Protein-glutamine gamma-glutamyltransferase 2	TGM2	✔
VPS35	Q96QK1	Vacuolar protein sorting-associated protein 35	VPS35	✔
LAMB2	P55268	Laminin subunit beta-2	LAMB2		✔
MTPN	C9JL85;P58546	Myotrophin	MTPN		✔
MYL12A	J3QRS3;P19105;O14950	Myosin regulatory light chain 12A;Myosin regulatory light chain 12B	MYL12A;MYL12B		✔
MYL12B	J3QRS3;P19105;O14950	Myosin regulatory light chain 12A;Myosin regulatory light chain 12B	MYL12A;MYL12B		✔
SERPINB1	P30740	Leukocyte elastase inhibitor	SERPINB1		✔
SPOCK1	A0A0A0MQX7;Q08629	Testican-1	SPOCK1		✔
SULT1C3	Q6IMI6	Sulfotransferase 1C3	SULT1C3		✔

## Sheet: Supplementary Table 6
Supplementary Table 6: GO terms and pathway enrichment analysis for all 418 proteins detected in apical and basal RPE EVs. Statistically significantly enriched terms are in bold (p value corrected < 0.05).
Category	Term	Pathway description	Count	%	PValue	Genes	List Total	Pop Hits	Pop Total	Fold Enrichment	Bonferroni	Benjamini	Benjamini -log10(qValue)	FDR
GOTERM_CC_DIRECT	GO:0070062~extracellular exosome	extracellular exosome	311	75.3027	3.20133e-171	CPNE8, EIF4A1, PRSS1, CALML5, ENO1, ACTB, AQP1, C4B, RPS14, C4A, GJA1, LGALS1, TFG, RUSC2, DPYSL2, ANPEP, FTH1, BSG, VPS35, KIFAP3, DYNC2H1, ACTN1, CACNA2D1, HLA-B, HLA-C, HLA-A, ACTN4, HSPG2, FLG2, AZGP1, SFRP1, HIST2H3A, PPA1, EZR, UBA52, GPM6A, TXN, THY1, MYL12A, MYL12B, C3, HPX, LDHB, LDHA, HIST1H3A, PRDX4, RRAS, RACGAP1, PDGFD, PRDX1, MYO6, SFN, APOE, IGHA1, IGHA2, SPTBN1, S100A11, S100A10, …	405	2811	18224	4.97838	1.53344e-168	1.53344e-168	167.814	1.23251e-168
UP_KEYWORDS	Acetylation	Acetylation	195	47.2155	3.5585e-48	EIF4A1, AHCYL2, CALML5, IFT172, ENO1, ACTB, LGALS1, TFG, FTH1, HIST3H2BB, ACTN1, ACTN4, HIST2H3A, IFT81, PPA1, KIAA0368, EZR, GPM6A, EIF5A2, TXN, RPAP3, LDHB, LDHA, HIST1H3A, RACGAP1, PRDX1, SPTBN1, S100A11, S100A10, JUP, H3F3B, H3F3C, H3F3A, GNG12, EHD1, GLUD1, HIST1H4A, GLUD2, CALM1, HNRNPA1L2, CALM2, PYGB, CLIC4, HIST2H2AB, ARHGAP1, HBB, PYGM, PYGL, TUBA1C, TUBA1B, TUBA1A, ANXA6, SH3BGRL3, SPT…	412	3424	20581	2.84492	1.24192e-45	1.24192e-45	44.9059	9.18094e-46
GOTERM_CC_DIRECT	GO:0031012~extracellular matrix	extracellular matrix	64	15.4964	9.61903e-44	LGALS3BP, COL18A1, EIF4A1, HSPB1, LAMC1, CLU, HAPLN1, ACTG1, RPS14, EFEMP1, LGALS1, EMILIN1, EDIL3, TGM2, DSP, HSP90AA1, DCD, ANXA2, TUBB, HSPG2, SFRP1, VCAN, PKM, COL4A2, COL6A2, CANX, COL6A3, MYH9, DSG1, MFGE8, S100A9, GAPDH, MATN2, LAMA5, LAMA2, LAMA4, HTRA1, FBLN1, PRELP, AEBP1, THBS1, HSPD1, HSP90B1, ACAN, PRDX1, FLNA, APOE, HSPA8, DYNC1H1, JUP, HSPA5, LAMB2, FN1, SSC5D, EEF2, SOD1, COL1A1, …	405	296	18224	9.7292	4.60752e-41	2.30376e-41	40.6376	1.85166e-41
GOTERM_CC_DIRECT	GO:0005615~extracellular space	extracellular space	121	29.2978	4.88121e-42	AMY2A, HP, ENO1, MPO, CLU, ACTB, ACTG2, ACTG1, IGHG3, C4B, IGHG4, C4A, IGHG1, LGALS1, EFEMP1, DMBT1, ANPEP, AMY1B, ACTN1, ACTN4, OLFM4, HSPG2, EEF1A1, SFRP1, AZGP1, EZR, PPIA, S100A9, UBA52, S100A8, HIST1H2BD, HIST1H2BC, CNP, HTRA1, FBLN1, AEBP1, C3, HPX, SDCBP, PRDX4, UBB, PODXL, PDGFD, PRDX1, CPAMD8, UBC, SFN, APOE, IGHA1, IGHA2, S100A11, HSPA8, MCAM, RDX, FN1, MSN, SSC5D, H2BFS, LYZ, CP, COL1A…	405	1347	18224	4.04209	2.3381e-39	7.79366e-40	39.1083	6.26422e-40
GOTERM_CC_DIRECT	GO:0072562~blood microparticle	blood microparticle	46	11.138	3.14639e-38	LGALS3BP, ITIH4, PRSS1, C1S, HP, SLC2A1, HBB, CLU, ACTG2, ACTB, ACTG1, JCHAIN, C3, C4B, IGHG3, C4A, IGHG4, SDCBP, HPX, IGHG1, IGKC, IGLC3, STOM, IGLC2, APOE, IGHA1, IGHA2, HSPA8, GSN, HBG2, FGG, HSPA6, FN1, APOA1, MSN, HBA2, HBA1, CP, TMPRSS13, YWHAZ, ACTA1, PSMC5, TF, ACTC1, HSPA1B, HSPA1A	405	152	18224	13.6177	1.50712e-35	3.7678e-36	35.4239	3.0284e-36
GOTERM_CC_DIRECT	GO:0005925~focal adhesion	focal adhesion	60	14.5278	3.21396e-32	ITGB1, YWHAE, ITGB5, CD81, YWHAB, HSPB1, ACTB, ACTG1, RPS14, GJA1, BSG, ANXA6, FLOT2, ITGAV, YWHAG, TGM2, ACTR3, PDCD6IP, ANXA1, ITGA3, ACTN1, ANXA5, ITGA1, ACTN4, HSPG2, YWHAZ, RHOA, MYH9, EZR, PPIA, CD44, CD151, AHNAK, THY1, HSP90B1, SLC9A3R2, GNA13, SDCBP, RRAS, TSPAN4, FLNA, CD59, CD99, HSPA8, GSN, JUP, HSPA5, MCAM, CAV1, RDX, MSN, RAB10, MARCKS, ACTC1, GNB2, PI4KA, CD9, VIM, HSPA1B, HSPA1A	405	391	18224	6.90499	1.53949e-29	3.07898e-30	29.5116	2.47475e-30
INTERPRO	IPR007125:Histone core	Histone core	31	7.50605	3.53487e-32	HIST1H2BN, HIST1H2BM, HIST1H2BO, HIST1H2BJ, HIST1H2BL, HIST1H2BK, HIST2H2AB, HIST1H3A, H2AFJ, HIST1H2AD, HIST1H2AG, HIST3H2BB, HIST1H2AC, HIST1H2AB, H3F3B, H3F3C, HIST1H2AH, H2AFX, HIST1H2AJ, H3F3A, HIST2H3PS2, HIST2H2BF, HIST2H2BE, HIST3H2A, HIST2H3A, HIST3H3, HIST1H2BH, HIST1H2BB, HIST1H2BA, HIST1H2BD, HIST1H2BC	404	68	18559	20.9424	2.59813e-29	2.59813e-29	28.5853	2.25171e-29
UP_KEYWORDS	Nucleosome core	Nucleosome core	32	7.74818	1.89744e-30	HIST1H2BN, HIST1H2BM, HIST1H2BO, HIST1H2BJ, HIST1H2BL, HIST1H2BK, HIST2H2AB, HIST1H3A, H2AFJ, HIST1H2AD, HIST1H2AG, HIST3H2BB, HIST1H2AC, HIST1H2AB, H3F3B, H3F3C, HIST1H2AH, H2AFX, HIST1H2AJ, H3F3A, HIST2H3PS2, HIST2H2BF, HIST2H2BE, HIST1H4A, HIST3H2A, HIST2H3A, HIST3H3, HIST1H2BH, HIST1H2BB, HIST1H2BA, HIST1H2BD, HIST1H2BC	412	89	20581	17.9609	6.62207e-28	3.31103e-28	27.48	2.4477e-28
UP_KEYWORDS	Phosphoprotein	Phosphoprotein	275	66.586	2.54456e-28	EIF4A2, CPNE8, EIF4A1, AHCYL2, ENO1, AQP1, C4B, RPS14, C4A, GJA1, FAM134A, LGALS1, TFG, RUSC2, DPYSL2, FTH1, BSG, HIST3H2BB, VPS35, PTGFRN, KIFAP3, ACTN1, CACNA2D1, HLA-A, ACTN4, FLG2, HIST2H3A, IFT81, PPA1, KIAA0368, EZR, UBA52, FLG, GPM6A, THY1, RPAP3, MYL12A, SKA2, MYL12B, C3, LDHB, LDHA, HIST1H3A, RACGAP1, PRDX1, MYO6, SFN, APOE, SPTBN1, S100A11, JUP, H3F3B, H3F3C, MCAM, RDX, H3F3A, FN1, GNG1…	412	8246	20581	1.66594	8.88051e-26	2.96017e-26	25.5287	2.18832e-26
UP_KEYWORDS	Methylation	Methylation	80	19.3705	2.13329e-26	IFT172, HIST2H2AB, HSPB1, ACTB, ACTG1, TUBA1B, TFG, H2AFJ, DPYSL2, HIST1H2AD, HIST1H2AG, HIST3H2BB, HIST1H2AC, HIST1H2AB, DSP, PDCD6IP, TPI1, HIST1H2AH, TUBB, HIST1H2AJ, HIST2H2BF, RHOA, HIST2H2BE, ACTA2, EEF1A1, ACTA1, TUBB2B, PKM, HIST2H3A, TUBB2A, EEF1A2, HIST1H2BH, HIST1H2BB, S100A9, HIST1H2BA, UBA52, GAPDH, HIST1H2BD, HIST1H2BC, HIST1H2BN, HIST1H2BM, HIST1H2BO, EEF1A1P5, HIST1H2BJ, AHNAK, CN…	412	1001	20581	3.99232	7.4452e-24	1.8613e-24	23.7302	1.37597e-24
GOTERM_CC_DIRECT	GO:0043209~myelin sheath	myelin sheath	36	8.71671	8.24631e-26	WDR1, ATP1A1, THY1, ACTB, HSPD1, ACTG1, LDHB, TUBA1B, TUBA1A, DPYSL2, PRDX1, RPS27A, YWHAG, PACSIN1, HSPA8, HSP90AA1, PDCD6IP, HSPA5, PGAM1, RDX, MSN, SOD2, TUBB4A, GFAP, SOD1, EHD1, PKM, GNB2, GNB1, CANX, EEF1A2, FSCN1, EZR, TKT, CRYAB, INA	405	152	18224	10.6573	3.94998e-23	6.58331e-24	23.1816	5.29138e-24
INTERPRO	IPR009072:Histone-fold	Histone-fold	32	7.74818	6.88789e-26	HIST1H2BN, HIST1H2BM, HIST1H2BO, HIST1H2BJ, HIST1H2BL, HIST1H2BK, HIST2H2AB, HIST1H3A, H2AFJ, HIST1H2AD, HIST1H2AG, HIST3H2BB, HIST1H2AC, HIST1H2AB, H3F3B, H3F3C, HIST1H2AH, H2AFX, HIST1H2AJ, H3F3A, HIST2H3PS2, HIST2H2BF, HIST2H2BE, HIST1H4A, HIST3H2A, HIST2H3A, HIST3H3, HIST1H2BH, HIST1H2BB, HIST1H2BA, HIST1H2BD, HIST1H2BC	404	112	18559	13.1252	5.0626e-23	2.5313e-23	22.5967	2.19379e-23
GOTERM_CC_DIRECT	GO:0005913~cell-cell adherens junction	cell-cell adherens junction	48	11.6223	4.58377e-25	ITGB1, YWHAE, RAB1A, HSP90AB1, AHNAK, YWHAB, ARHGAP1, SLC3A2, ENO1, RTN4, SLC9A3R2, SDCBP, LDHA, HIST1H3A, CALD1, PRDX1, MYO6, BSG, FLNA, FLOT2, SFN, ERC1, SPTAN1, S100A11, SPTBN1, HSPA8, ANXA1, JUP, HSPA5, ANXA2, IDH1, RDX, EEF2, YWHAZ, KTN1, RAB10, EHD1, PKM, GIPC1, CAPZA1, FSCN1, PI4KA, MYH9, EZR, ALDOA, PFKP, HSPA1B, HSPA1A	405	323	18224	6.68694	2.19562e-22	3.1366e-23	22.5035	2.52107e-23
GOTERM_CC_DIRECT	GO:0005576~extracellular region	extracellular region	105	25.4237	2.38319e-24	PRSS1, AMY2A, HP, CLU, IGLV2-8, IGHG3, C4B, IGHG4, C4A, IGHG1, EFEMP1, DMBT1, ENPP6, ACTN1, HLA-C, ACTN4, HSPG2, TUBA4A, SFRP1, AZGP1, HIST2H3A, COL4A2, PPIA, S100A9, S100A8, HTRA1, FBLN1, HSP90B1, IGLV2-11, C3, HPX, HIST1H3A, PDGFD, CPAMD8, S100A12, APOE, IGHA1, IGHA2, H3F3B, H3F3A, FN1, LYZ, CP, COL1A1, TF, HIST1H4A, BPIFB1, COL1A2, COL5A1, PIP, LCN2, GNAS, LCN1, CALM1, CALM2, LGALS3BP, COL18A1…	405	1610	18224	2.93462	1.14155e-21	1.42694e-22	21.8456	1.14691e-22
GOTERM_CC_DIRECT	GO:0000786~nucleosome	nucleosome	29	7.02179	3.09421e-24	HIST1H2BN, HIST1H2BM, HIST1H2BO, HIST1H2BJ, HIST1H2BL, HIST1H2BK, HIST2H2AB, HIST1H3A, H2AFJ, HIST1H2AD, HIST1H2AG, HIST1H2AC, HIST1H2AB, H3F3B, H3F3C, HIST1H2AH, H2AFX, HIST1H2AJ, H3F3A, HIST2H3PS2, HIST2H2BE, HIST1H4A, HIST2H3A, HIST3H3, HIST1H2BH, HIST1H2BB, HIST1H2BA, HIST1H2BD, HIST1H2BC	405	94	18224	13.8822	1.48213e-21	1.64681e-22	21.7834	1.32364e-22
GOTERM_MF_DIRECT	GO:0098641~cadherin binding involved in cell-cell adhesion	cadherin binding involved in cell-cell adhesion	47	11.3801	4.18708e-25	ITGB1, YWHAE, RAB1A, HSP90AB1, AHNAK, YWHAB, ARHGAP1, SLC3A2, ENO1, RTN4, SLC9A3R2, SDCBP, LDHA, HIST1H3A, CALD1, PRDX1, MYO6, BSG, FLNA, SFN, ERC1, SPTAN1, S100A11, SPTBN1, HSPA8, ANXA1, JUP, HSPA5, ANXA2, IDH1, RDX, EEF2, YWHAZ, KTN1, RAB10, EHD1, PKM, GIPC1, CAPZA1, FSCN1, PI4KA, MYH9, EZR, ALDOA, PFKP, HSPA1B, HSPA1A	399	290	16881	6.85686	2.31546e-22	2.31546e-22	21.6354	2.05586e-22
UP_SEQ_FEATURE	cross-link:Glycyl lysine isopeptide (Lys-Gly) (interchain with G-Cter in ubiquitin)	cross-link:Glycyl lysine isopeptide (Lys-Gly) (interchain with G-Cter in ubiquitin)	42	10.1695	4.46865e-25	HIST1H2BN, HIST1H2BM, HIST1H2BO, HIST1H2BJ, HIST1H2BL, HIST1H2BK, HIST2H2AB, SLC3A2, TUBA1B, HIST1H3A, UBB, H2AFJ, UBC, HIST1H2AD, HIST1H2AG, HIST3H2BB, RPS27A, HIST1H2AC, HIST1H2AB, HIST1H2AH, TUBB, H2AFX, HIST1H2AJ, PGAM2, H2BFS, ACTN4, HIST2H2BF, HIST2H2BE, KTN1, SLC7A5, HIST3H2A, HIST2H3A, GNAS, HIST1H2BH, HIST1H2BB, CALM1, HIST1H2BA, UBA52, CALM2, PPIA, HIST1H2BD, HIST1H2BC	408	255	20063	8.09925	7.41796e-22	7.42243e-22	21.1295	7.20794e-22
GOTERM_CC_DIRECT	GO:0042470~melanosome	melanosome	28	6.77966	5.02392e-22	ITGB1, YWHAE, RAB1A, HSP90AB1, AHCY, CNP, YWHAB, SLC2A1, SLC3A2, ATP1A1, SLC1A5, HSP90B1, GNA13, SDCBP, PRDX1, BSG, ANXA6, STOM, HSPA8, HSP90AA1, PDCD6IP, HSPA5, ANXA2, ANXA11, ATP1B3, YWHAZ, CANX, ANXA2P2	405	101	18224	12.4746	2.40646e-19	2.40646e-20	19.6186	1.93421e-20
GOTERM_CC_DIRECT	GO:0005829~cytosol	cytosol	155	37.5303	8.26768e-22	EIF4A2, EIF4A1, AHCYL2, KEAP1, PEBP1, ENO1, CLU, ACTB, ACTG2, ACTG1, CNDP2, RPS14, GJA1, TFG, RUSC2, DPYSL2, ANPEP, FTH1, VPS35, KIFAP3, TGM2, DYNC2H1, ACTN1, TUBA4A, EEF1A1, SFRP1, PPA1, HGS, S100A6, FSCN1, EZR, PPIA, S100A9, UBA52, SQSTM1, S100A8, FTL, CD151, EIF5A2, HTRA1, TXN, THY1, MYL12A, HSP90B1, SKA2, MYL12B, LDHB, SDCBP, LDHA, PRDX4, UBB, KIF3B, RACGAP1, CALD1, KIF3A, PRDX1, ALDH3B1, MYO…	405	3315	18224	2.10396	3.96022e-19	3.6002e-20	19.4437	2.89369e-20
UP_KEYWORDS	Isopeptide bond	Isopeptide bond	78	18.8862	9.89514e-22	ITGB1, NUMA1, IFT172, HIST2H2AB, ACTB, ACTG2, ACTG1, TUBA1B, GJA1, TUBA1A, BASP1, H2AFJ, HIST1H2AD, HIST1H2AG, HIST3H2BB, HIST1H2AC, HIST1H2AB, ANXA1, TPI1, ANXA2, HIST1H2AH, ANXA4, TUBB, HIST1H2AJ, ANXA5, H2AFX, FGG, PGAM2, ACTN4, HIST2H2BF, HIST2H2BE, ACTA2, ACTA1, SLC7A5, TUBB2B, PKM, TUBB2A, KIAA0368, FSCN1, HIST1H2BH, HIST1H2BB, ALDOA, HIST1H2BA, UBA52, PPIA, HIST1H2BD, HIST1H2BC, HIST1H2BN,…	412	1132	20581	3.44205	3.45341e-19	6.90681e-20	19.1607	5.10589e-20
KEGG_PATHWAY	hsa05322:Systemic lupus erythematosus	Systemic lupus erythematosus	37	8.95884	4.99307e-22	HIST1H2BN, HIST1H2BM, HIST1H2BO, HIST1H2BJ, C1S, HIST1H2BL, HIST1H2BK, HIST2H2AB, C3, C4B, C4A, HIST1H3A, H2AFJ, HIST1H2AD, HIST1H2AG, HIST3H2BB, HIST1H2AC, HIST1H2AB, H3F3B, H3F3C, HIST1H2AH, ACTN1, H2AFX, HIST1H2AJ, H3F3A, ACTN4, HIST2H2BF, HIST2H2BE, HIST1H4A, HIST3H2A, HIST2H3A, HIST3H3, HIST1H2BH, HIST1H2BB, HIST1H2BA, HIST1H2BD, HIST1H2BC	255	134	6879	7.44873	9.93621e-20	9.93621e-20	19.0028	8.28849e-20
UP_KEYWORDS	Calcium	Calcium	67	16.2228	6.15432e-21	ITGB1, PRSS1, AMY2A, CALML5, AMY2B, PDCD6, MPO, EFEMP1, ANXA6, ITGAV, SPTAN1, EDIL3, TGM3, TGM2, ANXA1, ANXA2, ITGA3, CACNA2D1, AMY1B, ANXA4, ACTN1, ANXA5, ITGA1, FGG, ANXA11, ACTN4, HSPG2, FLG2, VCAN, CANX, S100A6, DSG1, ITGA7, TKT, S100A9, S100A8, FLG, COLEC12, SFTPA2, C1S, PEF1, COL11A1, FBLN1, THBS1, MYL12A, HSP90B1, MYL12B, ACAN, RELN, S100A12, S100A11, AOC2, GSN, ATP2B4, ATP2B1, HRNR, EHD1,…	412	877	20581	3.81632	2.14786e-18	3.57977e-19	18.4461	2.64636e-19
GOTERM_CC_DIRECT	GO:0000788~nuclear nucleosome	nuclear nucleosome	20	4.84262	2.00922e-20	HIST1H2BN, HIST1H2BM, HIST1H2BO, HIST1H2BJ, H3F3B, HIST1H2BL, H3F3A, HIST1H2BK, H2BFS, HIST2H2BF, HIST2H2BE, HIST3H2A, HIST1H3A, HIST3H3, HIST1H2BH, HIST3H2BB, HIST1H2BB, HIST1H2BA, HIST1H2BD, HIST1H2BC	405	44	18224	20.4534	9.62416e-18	8.02013e-19	18.0958	6.44624e-19
KEGG_PATHWAY	hsa05034:Alcoholism	Alcoholism	40	9.68523	1.9797e-20	HIST1H2BN, HIST1H2BM, HIST1H2BO, HIST1H2BJ, CALML5, HIST1H2BL, HIST1H2BK, HIST2H2AB, GNAI1, GNAI2, HIST1H3A, H2AFJ, HIST1H2AD, HIST1H2AG, HIST3H2BB, HIST1H2AC, HIST1H2AB, H3F3B, H3F3C, HIST1H2AH, H2AFX, HIST1H2AJ, H3F3A, GNG12, HIST2H2BF, HIST2H2BE, HIST1H4A, HIST3H2A, HIST2H3A, GNB2, GNB1, HIST3H3, GNAS, HIST1H2BH, HIST1H2BB, CALM1, HIST1H2BA, CALM2, HIST1H2BD, HIST1H2BC	255	177	6879	6.09638	3.93961e-18	1.9698e-18	17.7056	1.64315e-18
GOTERM_BP_DIRECT	GO:0030198~extracellular matrix organization	extracellular matrix organization	36	8.71671	5.45053e-21	ITGB1, LAMA5, COL18A1, LAMA2, ITGB5, ITGB4, LAMA4, COL11A1, FBLN1, LAMC1, THBS1, HAPLN1, ACAN, TTR, PRDX4, BSG, ITGAV, EMILIN1, LAMB2, ITGA3, ITGA1, FGG, FN1, HSPG2, GFAP, COL1A1, COL3A1, VCAN, COL1A2, COL4A2, COL5A1, COL6A2, COL6A3, ITGA7, AGRN, CD44	399	196	16792	7.72994	1.23128e-17	1.23128e-17	16.9096	1.17186e-17
UP_KEYWORDS	Ubl conjugation	Ubl conjugation	93	22.5182	4.11645e-19	ITGB1, HSP90AB1, NUMA1, IFT172, HIST2H2AB, KEAP1, ENO1, CLU, ACTB, TUBA1B, GJA1, BASP1, H2AFJ, HIST1H2AD, HIST1H2AG, HIST3H2BB, HIST1H2AC, HIST1H2AB, TLE3, HSP90AA1, ANXA1, TPI1, ANXA2, HIST1H2AH, ANXA4, TUBB, HIST1H2AJ, ANXA5, H2AFX, HLA-B, HLA-C, HLA-A, HIST2H2BF, RHOA, HIST2H2BE, EEF1A1, SLC7A5, TUBB2B, PKM, HIST2H3A, TUBB2A, HGS, CANX, KIAA0368, FSCN1, MYH9, HIST1H2BH, HIST1H2BB, ALDOA, HIST1…	412	1705	20581	2.72476	1.43664e-16	2.05235e-17	16.6877	1.51721e-17
UP_KEYWORDS	Secreted	Secreted	100	24.2131	1.51802e-18	PRSS1, AMY2A, AMY2B, HP, CLU, IGLV2-8, IGHG3, C4B, IGHG4, C4A, IGHG1, LGALS1, EFEMP1, DMBT1, AMY1B, HLA-C, OLFM4, HSPG2, SFRP1, AZGP1, COL4A2, PPIA, S100A9, S100A8, HTRA1, FBLN1, TXN, AEBP1, IGLV2-11, C3, HPX, SDCBP, PRDX4, PDGFD, CPAMD8, S100A12, SFN, APOE, FN1, SSC5D, LYZ, CP, COL1A1, TF, BPIFB1, COL1A2, COL5A1, PIP, LCN2, GNAS, LCN1, ANXA2P2, LGALS3BP, COL18A1, SERPINA1, LAMC1, KIAA0100, HAPLN…	412	1965	20581	2.54218	5.29788e-16	6.62236e-17	16.179	4.89561e-17
GOTERM_BP_DIRECT	GO:0098609~cell-cell adhesion	cell-cell adhesion	40	9.68523	8.5079e-20	YWHAE, RAB1A, HSP90AB1, AHNAK, YWHAB, ARHGAP1, SLC3A2, ENO1, RTN4, SLC9A3R2, SDCBP, LDHA, HIST1H3A, CALD1, PRDX1, MYO6, BSG, SFN, ERC1, SPTAN1, S100A11, SPTBN1, HSPA8, HSPA5, ANXA2, IDH1, RDX, EEF2, YWHAZ, KTN1, RAB10, EHD1, PKM, GIPC1, CAPZA1, FSCN1, PI4KA, ALDOA, PFKP, HSPA1A	399	271	16792	6.21184	1.92193e-16	9.60967e-17	16.0173	9.14599e-17
GOTERM_CC_DIRECT	GO:0016020~membrane	membrane	113	27.3608	4.09516e-18	EIF4A1, CD81, ENO1, ACTB, ACTG1, RPS14, DMBT1, DPYSL2, BSG, HLA-B, HLA-C, ANXA11, HLA-A, EEF1A1, ACAP2, KIAA0368, EZR, PPIA, FTL, CD151, CNP, PEF1, SLC1A5, HSP90B1, LDHB, SLC9A3R1, SDCBP, LDHA, HIST1H3A, RRAS, KIF3B, MYO6, PGK1, APOE, HSPA8, HSPA5, CAV1, SSC5D, EEF2, EHD1, HIST1H4A, GIPC1, GNB2, GNB1, CHMP2A, PI4KA, GNAS, ITGB1, YWHAE, LGALS3BP, PYGB, HSP90AB1, YWHAB, SLC2A1, AP2A1, PIK3C2A, ANXA…	405	2200	18224	2.31124	1.96158e-15	1.50891e-16	15.8213	1.2128e-16
UP_KEYWORDS	Extracellular matrix	Extracellular matrix	34	8.23245	1.74592e-17	LGALS3BP, LAMA5, COL18A1, SERPINA1, LAMA2, SFTPA2, LAMA4, COL11A1, FBLN1, PRELP, LAMC1, HAPLN3, HAPLN1, ACAN, RELN, EFEMP1, LGALS1, SPOCK1, EMILIN1, ANXA2, LAMB2, FN1, HSPG2, COL1A1, COL3A1, VCAN, COL1A2, COL4A2, COL5A1, COL6A2, COL6A3, SFTPA1, ANXA2P2, AGRN	412	258	20581	6.58307	6.09327e-15	6.7703e-16	15.1694	5.00498e-16
GOTERM_CC_DIRECT	GO:1903561~extracellular vesicle	extracellular vesicle	18	4.35835	2.61629e-16	GPM6A, PDCD6IP, IFT172, APOA1, PRELP, ATP1A1, GNAI2, SDCBP, PKM, TUBB2A, COL6A2, GNB1, CD9, COL6A3, APOE, MFGE8, EDIL3, SPTAN1	405	50	18224	16.1991	1.06359e-13	8.95145e-15	14.0481	7.1948e-15
KEGG_PATHWAY	hsa04512:ECM-receptor interaction	ECM-receptor interaction	26	6.2954	2.44057e-16	ITGB1, LAMA5, LAMA2, ITGB5, ITGB4, LAMA4, COL11A1, LAMC1, THBS1, RELN, ITGAV, LAMB2, ITGA3, ITGA1, FN1, HSPG2, COL1A1, COL3A1, COL1A2, COL4A2, COL5A1, COL6A2, COL6A3, ITGA7, AGRN, CD44	255	87	6879	8.06193	4.41869e-14	1.61891e-14	13.7908	1.35045e-14
INTERPRO	IPR000558:Histone H2B	Histone H2B	14	3.38983	3.89362e-16	HIST1H2BN, HIST1H2BM, HIST1H2BO, HIST1H2BJ, HIST1H2BL, HIST1H2BK, HIST2H2BF, HIST2H2BE, HIST1H2BH, HIST3H2BB, HIST1H2BB, HIST1H2BA, HIST1H2BD, HIST1H2BC	404	24	18559	26.7972	3.26406e-13	9.53936e-14	13.0205	8.26744e-14
GOTERM_CC_DIRECT	GO:0031982~vesicle	vesicle	24	5.81114	7.90607e-15	ANXA1, ANXA2, AHNAK, CD81, MSN, PIK3C2A, RHOA, TUBA1C, SLC9A3R1, TF, PKM, BASP1, ALDH3B1, GNB2, TSPAN4, FLOT2, STOM, CD59, CALM1, EZR, TKT, GAPDH, CALM2, VAMP2	405	128	18224	8.43704	3.77576e-12	2.52467e-13	12.5978	2.02923e-13
SMART	SM00427:H2B	H2B	14	3.38983	9.5566e-15	HIST1H2BN, HIST1H2BM, HIST1H2BO, HIST1H2BJ, HIST1H2BL, HIST1H2BK, HIST2H2BF, HIST2H2BE, HIST1H2BH, HIST3H2BB, HIST1H2BB, HIST1H2BA, HIST1H2BD, HIST1H2BC	283	24	10057	20.73	1.66134e-12	1.66285e-12	11.7791	1.39526e-12
GOTERM_BP_DIRECT	GO:0001895~retina homeostasis	retina homeostasis	16	3.87409	7.50014e-15	HSPB1, LYZ, ACTB, ACTG1, SOD1, JCHAIN, IGHG3, TF, AZGP1, IGKC, PIP, PRDX1, LCN1, IGHA1, IGHA2, LTF	399	40	16792	16.8341	1.70544e-11	4.2357e-12	11.3731	4.03132e-12
GOTERM_BP_DIRECT	GO:0006334~nucleosome assembly	nucleosome assembly	24	5.81114	6.00988e-15	HIST1H2BN, HIST1H2BM, HIST1H2BO, HIST1H2BJ, H3F3B, H3F3C, HIST1H2BL, H2AFX, H3F3A, HIST1H2BK, H2BFS, HIST2H3PS2, HIST2H2BF, HIST2H2BE, HIST1H4A, HIST2H3A, HIST1H3A, HIST3H3, HIST1H2BH, HIST3H2BB, HIST1H2BB, HIST1H2BA, HIST1H2BD, HIST1H2BC	399	119	16792	8.48777	1.35432e-11	4.2357e-12	11.3731	4.03132e-12
UP_KEYWORDS	S-nitrosylation	S-nitrosylation	15	3.63196	2.02132e-12	HSP90AA1, HSP90AB1, ANXA5, HBB, MSN, TXN, GJA1, DDAH1, GPC1, DPYSL2, VIM, EZR, GAPDH, S100A9, S100A8	412	54	20581	13.8761	7.05424e-10	7.0544e-11	10.1515	5.215e-11
KEGG_PATHWAY	hsa04510:Focal adhesion	Focal adhesion	33	7.99031	2.41412e-12	ITGB1, LAMA5, LAMA2, ITGB5, ITGB4, LAMA4, COL11A1, LAMC1, THBS1, MYL12A, ACTB, ACTG1, MYL12B, RELN, PDGFD, FLNA, ITGAV, LAMB2, ITGA3, ACTN1, CAV1, ITGA1, FN1, ACTN4, RHOA, COL1A1, COL3A1, COL1A2, COL4A2, COL5A1, COL6A2, COL6A3, ITGA7	255	206	6879	4.32147	4.804e-10	1.20103e-10	9.92045	1.00186e-10
GOTERM_CC_DIRECT	GO:0005886~plasma membrane	plasma membrane	153	37.046	4.24513e-12	NPFFR1, CD82, CD81, ENO1, ACTB, ACTG1, AQP1, IGLV2-8, C4B, C4A, GJA1, BASP1, BSG, PTGFRN, ENPP6, TGM2, DYNC2H1, SLC15A2, CACNA2D1, ACTN1, HLA-B, HLA-C, ATP1B3, HLA-A, OLFM4, HSPG2, SFRP1, AZGP1, MYADM, EZR, S100A9, UBA52, S100A8, GPM6A, CD151, CNP, HTRA1, SLC1A5, THY1, RTN4, HSP90B1, SLC9A3R2, IGLV2-11, C3, SLC9A3R1, SDCBP, RRAS, UBB, CALD1, PODXL, ALDH3B1, CPAMD8, MYO6, UBC, TSPAN4, S100A12, APO…	405	4121	18224	1.67062	2.03343e-09	1.27089e-10	9.89589	1.02149e-10
UP_KEYWORDS	Chromosome	Chromosome	34	8.23245	6.38376e-12	HIST1H2BN, HIST1H2BM, HIST1H2BO, HIST1H2BJ, NUMA1, HIST1H2BL, HIST1H2BK, HIST2H2AB, SKA2, HIST1H3A, H2AFJ, HIST1H2AD, HIST1H2AG, HIST3H2BB, HIST1H2AC, HIST1H2AB, H3F3B, H3F3C, HIST1H2AH, H2AFX, HIST1H2AJ, H3F3A, HIST2H3PS2, HIST2H2BF, HIST2H2BE, HIST1H4A, HIST3H2A, HIST2H3A, HIST3H3, HIST1H2BH, HIST1H2BB, HIST1H2BA, HIST1H2BD, HIST1H2BC	412	400	20581	4.24608	2.22794e-09	2.02539e-10	9.69349	1.49728e-10
UP_KEYWORDS	Glycoprotein	Glycoprotein	152	36.8039	7.26047e-12	NPFFR1, AMY2A, CD82, HP, MPO, CLU, AQP1, IGHG3, C4B, IGHG4, C4A, IGHG1, EFEMP1, DMBT1, ANPEP, BSG, HIST3H2BB, PTGFRN, ENPP6, SLC15A2, CACNA2D1, AMY1B, HLA-B, HLA-C, ATP1B3, HLA-A, OLFM4, HSPG2, SFRP1, AZGP1, COL4A2, HIST1H2BH, HIST1H2BB, PPIA, HIST1H2BD, HIST1H2BC, GPM6A, CD151, FBLN1, SLC1A5, THY1, AEBP1, HSP90B1, C3, HPX, PODXL, PDGFD, CPAMD8, TSPAN4, APOE, IGHA1, IGHA2, SPTBN1, CD99, GGT5, JUP…	412	4551	20581	1.66842	2.53392e-09	2.11159e-10	9.67539	1.561e-10
UP_KEYWORDS	Cytoskeleton	Cytoskeleton	60	14.5278	1.61828e-11	CLIC4, NUMA1, WDR1, HSPB1, ACTB, ACTG2, ACTG1, TUBA1C, TUBA1B, TUBA1A, DPYSL2, IFT57, ERC2, SPTAN1, DSP, DYNC2H1, ACTR3, PDCD6IP, TUBB, ACTN1, ANXA11, RHOA, TUBA4A, ACTA2, ACTA1, IFT88, TUBB2B, TUBB2A, KIAA0368, FSCN1, MYH9, KIFC3, EZR, S100A9, GAPDH, S100A8, GNAI1, SKA2, GNAI2, SDCBP, KIF3B, RACGAP1, CALD1, KIF3A, S100A12, FLNA, STOM, SPTBN1, DYNC1H1, GSN, JUP, RDX, MSN, MYO9B, TUBB4A, MARCKS, A…	412	1138	20581	2.63377	5.64781e-09	4.34446e-10	9.36206	3.21166e-10
UP_KEYWORDS	Disease mutation	Disease mutation	100	24.2131	3.2908e-11	PRSS1, IFT172, HP, MPO, ACTB, ACTG2, ACTG1, C4B, C4A, GJA1, EFEMP1, TFG, DYNC2H1, ACTN1, ACTN4, HSPG2, COL4A2, EEF1A2, SQSTM1, FTL, HTRA1, C3, LDHB, SLC9A3R1, LDHA, MYO6, PGK1, APOE, JUP, HBG2, HBG1, CAV1, RDX, FN1, EEF2, LYZ, GFAP, COL1A1, GLUD1, TF, COL1A2, COL5A1, GNB1, PI4KA, GNAS, CALM1, CALM2, ITGB4, SLC2A1, HBB, HSPB1, PYGM, PYGL, TUBA1A, SPTAN1, DSP, TPI1, TUBB, PGAM2, FGG, APOA1, HBA2, H…	412	2550	20581	1.95898	1.14849e-08	8.20348e-10	9.086	6.06447e-10
KEGG_PATHWAY	hsa04145:Phagosome	Phagosome	27	6.53753	2.54221e-11	COLEC12, ITGB1, SFTPA2, ITGB5, MPO, THBS1, ACTB, ACTG1, C3, TUBA1C, TUBA1B, TUBA1A, ITGAV, DYNC2H1, DYNC1H1, TUBB, HLA-B, HLA-C, HLA-A, TUBB4A, TUBA4A, TUBB2B, TUBB2A, HGS, CANX, SFTPA1, VAMP3	255	150	6879	4.85576	5.059e-09	1.0118e-09	8.9949	8.44015e-10
UP_KEYWORDS	Oxidation	Oxidation	11	2.66344	5.63687e-11	ACTA2, ACTA1, ACTC1, APOA1, APOE, MPO, CRYAB, GAPDH, ACTG2, ACTB, ACTG1	412	27	20581	20.3516	1.96727e-08	1.31151e-09	8.88223	9.69542e-10
UP_KEYWORDS	Disulfide bond	Disulfide bond	122	29.54	6.09536e-11	PRSS1, NPFFR1, AMY2A, AMY2B, CD81, HP, PEBP1, MPO, CLU, IGLV2-8, IGHG3, C4B, IGHG4, C4A, GJA1, IGHG1, EFEMP1, DMBT1, ANPEP, BSG, PTGFRN, ENPP6, CACNA2D1, AMY1B, HLA-B, HLA-C, ATP1B3, HLA-A, OLFM4, HSPG2, SFRP1, AZGP1, COL4A2, GPM6A, FBLN1, TXN, THY1, HSP90B1, IGLV2-11, C3, HPX, PRDX4, PDGFD, PRDX1, IGHA1, IGHA2, S100A11, MCAM, FN1, SSC5D, LYZ, TMPRSS13, CP, COL1A1, TF, BPIFB1, COL1A2, COL5A1, PIP…	412	3434	20581	1.77472	2.12728e-08	1.32955e-09	8.8763	9.82877e-10
GOTERM_BP_DIRECT	GO:0002576~platelet degranulation	platelet degranulation	20	4.84262	3.42302e-12	LGALS3BP, ITIH4, ITIH3, SERPINA1, WDR1, ACTN1, FGG, FN1, APOA1, ACTN4, CLU, THBS1, TUBA4A, SOD1, TF, CD9, FLNA, CALM1, ALDOA, CALM2	399	103	16792	8.17189	7.73265e-09	1.54652e-09	8.81064	1.4719e-09
UP_KEYWORDS	Citrullination	Citrullination	17	4.11622	8.67431e-11	FLG, H3F3B, HIST1H2AH, H3F3C, HIST1H2AJ, H3F3A, HIST2H2AB, GFAP, HIST1H4A, HIST2H3A, HIST3H2A, HIST1H3A, HIST3H3, HIST1H2AD, HIST1H2AG, HIST1H2AC, HIST1H2AB	412	97	20581	8.7548	3.02734e-08	1.78079e-09	8.74939	1.31645e-09
GOTERM_CC_DIRECT	GO:0016324~apical plasma membrane	apical plasma membrane	29	7.02179	7.66933e-11	HSP90AB1, SLC2A1, AP2A1, SLC3A2, ATP1A1, THY1, AQP1, SLC9A3R2, SLC9A3R1, GJA1, PODXL, FLOT2, MPDZ, HSP90AA1, ANXA1, CAV1, RDX, FN1, MSN, ATP2B1, SLC7A5, TF, PIP, GNAS, CD9, DSG1, EZR, SLC29A1, VAMP3	405	291	18224	4.48429	3.67361e-08	2.16095e-09	8.66536	1.73688e-09
GOTERM_MF_DIRECT	GO:0005200~structural constituent of cytoskeleton	structural constituent of cytoskeleton	20	4.84262	1.05672e-11	DSP, ACTR3, TUBB, MSN, TUBB4A, TUBA4A, ACTB, ACTG1, GFAP, TUBA1C, ACTA1, TUBA1B, TUBB2B, TUBA1A, TUBB2A, VIM, AGRN, SPTAN1, INA, SPTBN1	399	110	16881	7.69241	5.84367e-09	2.92184e-09	8.53434	2.59426e-09
GOTERM_MF_DIRECT	GO:0046982~protein heterodimerization activity	protein heterodimerization activity	39	9.4431	2.57583e-11	HIST1H2BN, ITGB1, YWHAE, HIST1H2BM, HIST1H2BO, HIST1H2BJ, PEF1, HIST1H2BL, HIST1H2BK, HIST2H2AB, SDCBP, HIST1H3A, TTR, H2AFJ, HIST1H2AD, FLOT2, HIST1H2AG, HIST3H2BB, HIST1H2AC, HIST1H2AB, H3F3B, ITGA3, H3F3C, HIST1H2AH, CAV1, H2AFX, H3F3A, H2BFS, HIST2H2BF, HIST2H2BE, HIST1H4A, HIST3H2A, HIST2H3A, HIST3H3, HIST1H2BH, HIST1H2BB, HIST1H2BA, HIST1H2BD, HIST1H2BC	399	465	16881	3.54844	1.42443e-08	4.74812e-09	8.32348	4.21578e-09
GOTERM_CC_DIRECT	GO:0045121~membrane raft	membrane raft	24	5.81114	2.08751e-10	ITGB1, ANXA2, AHNAK, CAV1, RFTN1, ITGA1, ATP2B1, THY1, EEF2, GNAI1, HSPD1, GNAI2, LDHB, SDCBP, SLC9A3R1, GJA1, MYO1C, PODXL, GPC1, BSG, PGK1, MYADM, STOM, S100A10	405	206	18224	5.24243	9.99915e-08	5.55508e-09	8.25531	4.46494e-09
GOTERM_CC_DIRECT	GO:0071682~endocytic vesicle lumen	endocytic vesicle lumen	9	2.17918	5.99947e-10	HPX, HSP90AA1, HP, HBB, APOA1, HBA2, APOE, HBA1, HSP90B1	405	16	18224	25.3111	2.87374e-07	1.5125e-08	7.82031	1.21568e-08
GOTERM_BP_DIRECT	GO:0044267~cellular protein metabolic process	cellular protein metabolic process	20	4.84262	4.15326e-11	GSN, H3F3B, SFTPA2, H3F3A, APOA1, LYZ, HSPG2, HIST1H4A, HIST2H3A, TTR, HIST1H3A, UBB, DMBT1, UBC, SFTPA1, MFGE8, RPS27A, UBA52, PAPPA2, LTF	399	118	16792	7.13309	9.3822e-08	1.5637e-08	7.80585	1.48825e-08
UP_KEYWORDS	Cytoplasm	Cytoplasm	151	36.5617	1.13532e-09	AHCYL2, KEAP1, PEBP1, ENO1, CLU, ACTB, ACTG2, ACTG1, CNDP2, RUSC2, DPYSL2, ANPEP, VPS35, DYNC2H1, ACTN1, ANXA11, ACTN4, TUBA4A, EEF1A1, FLG2, IFT88, PPA1, HGS, KIAA0368, S100A6, FSCN1, EZR, PPIA, S100A9, UBA52, SQSTM1, S100A8, PEF1, EIF5A2, HTRA1, TXN, AEBP1, SKA2, LDHB, SLC9A3R1, SDCBP, LDHA, PRDX4, UBB, KIF3B, RACGAP1, CALD1, KIF3A, PRDX1, MYO6, UBC, PGK1, S100A12, SFN, SPTBN1, S100A11, PACSIN1…	412	4816	20581	1.56625	3.96228e-07	2.20127e-08	7.65733	1.6273e-08
GOTERM_BP_DIRECT	GO:0007155~cell adhesion	cell adhesion	38	9.20097	8.28615e-11	LGALS3BP, COL18A1, CD151, LAMA2, ITGB5, ITGB4, LAMA4, LAMC1, THY1, HAPLN3, THBS1, HAPLN1, ACAN, RELN, PODXL, FLOT2, SPOCK1, ITGAV, EMILIN1, MPDZ, EDIL3, CD99, JUP, LAMB2, ITGA3, MCAM, FN1, OLFM4, COL1A1, AZGP1, VCAN, COL5A1, COL6A2, COL6A3, ITGA7, CD9, MFGE8, CD44	399	459	16792	3.48418	1.87184e-07	2.67406e-08	7.57283	2.54503e-08
GOTERM_CC_DIRECT	GO:0009986~cell surface	cell surface	38	9.20097	1.41288e-09	ITGB1, CLIC4, HSP90AB1, ITGB5, ITGB4, SLC3A2, PTN, THBS1, CLU, HSPD1, NT5E, LGALS1, NPTN, CD59, ITGAV, PTGFRN, HSP90AA1, ANXA1, HSPA5, ANXA2, ITGA3, ANXA4, ITGA1, FGG, HLA-B, APOA1, HLA-C, ANO6, HLA-A, SFRP1, TF, ITGA7, PLXNB2, VAMP1, CRYAB, CD44, LTF, VAMP3	405	542	18224	3.15481	6.76771e-07	3.38386e-08	7.47059	2.7198e-08
GOTERM_CC_DIRECT	GO:0048471~perinuclear region of cytoplasm	perinuclear region of cytoplasm	41	9.92736	1.59164e-09	ITGB1, EIF4A2, MTPN, CLIC4, CNP, YWHAB, MVP, ARHGAP1, AKAP6, PTN, CLU, HSP90B1, SLC9A3R1, MYO6, ANXA6, FLNA, FLOT2, STOM, PACSIN1, HSP90AA1, ANXA2, ITGA3, CAV1, ANXA4, MSN, MYO9B, ACTN4, OLFM4, HRNR, DNAJA1, EHD1, TF, RAB14, GNB2, S100A6, GNAS, EZR, GAPDH, HSPA1B, VAMP2, HSPA1A	405	621	18224	2.97085	7.62395e-07	3.63045e-08	7.44004	2.91801e-08
GOTERM_CC_DIRECT	GO:0005604~basement membrane	basement membrane	15	3.63196	1.85907e-09	LAMA5, COL18A1, CD151, LAMA2, ANXA2, LAMB2, LAMA4, FBLN1, PTN, LAMC1, HSPG2, ACAN, COL5A1, ANXA2P2, MATN2	405	79	18224	8.54383	8.90495e-07	4.04771e-08	7.39279	3.25338e-08
UP_KEYWORDS	Cell adhesion	Cell adhesion	33	7.99031	2.82797e-09	ITGB1, LGALS3BP, LAMA5, COL18A1, LAMA2, ITGB5, ITGB4, LAMA4, LAMC1, THBS1, RELN, PODXL, NPTN, FLOT2, ITGAV, EMILIN1, EDIL3, CD99, JUP, LAMB2, ITGA3, MCAM, ITGA1, FN1, OLFM4, COL6A2, COL6A3, MYH9, ITGA7, CD9, DSG1, MFGE8, CD44	412	479	20581	3.4415	9.86962e-07	5.19454e-08	7.28445	3.84009e-08
GOTERM_MF_DIRECT	GO:0005178~integrin binding	integrin binding	18	4.35835	3.76833e-10	ITGB1, LAMA5, CD151, LAMB2, ITGA3, ACTN1, FN1, FBLN1, ACTN4, THY1, THBS1, GFAP, COL3A1, COL5A1, TSPAN4, CD9, MFGE8, EDIL3	399	105	16881	7.25285	2.08388e-07	5.20971e-08	7.28319	4.62562e-08
UP_KEYWORDS	Pyrrolidone carboxylic acid	Pyrrolidone carboxylic acid	15	3.63196	4.55422e-09	AMY2A, AMY2B, AMY1B, FN1, THY1, JCHAIN, IGLV2-11, IGLV2-8, COL1A1, AZGP1, COL1A2, PIP, LCN2, COL6A3, CD44	412	93	20581	8.05708	1.58942e-06	7.94712e-08	7.09979	5.87495e-08
UP_KEYWORDS	Immunoglobulin C region	Immunoglobulin C region	8	1.93705	6.74756e-09	IGHG3, IGHG4, IGHG1, IGKC, IGLC3, IGLC2, IGHA1, IGHA2	412	15	20581	26.6421	2.35489e-06	1.12138e-07	6.95025	8.28985e-08
GOTERM_CC_DIRECT	GO:0005578~proteinaceous extracellular matrix	proteinaceous extracellular matrix	25	6.05327	7.46521e-09	LGALS3BP, COL18A1, SERPINA1, SFTPA2, COL11A1, FBLN1, PRELP, HAPLN3, HAPLN1, ACAN, RELN, EFEMP1, LGALS1, GPC1, SPOCK1, EMILIN1, FN1, SFRP1, VCAN, COL1A2, COL5A1, COL6A2, COL6A3, SFTPA1, MATN2	405	268	18224	4.19753	3.57583e-06	1.55471e-07	6.80835	1.24961e-07
KEGG_PATHWAY	hsa05203:Viral carcinogenesis	Viral carcinogenesis	28	6.77966	6.15303e-09	HIST1H2BN, YWHAE, HIST1H2BM, HIST1H2BO, HIST1H2BJ, YWHAB, HIST1H2BL, HIST1H2BK, C3, HIST3H2BB, YWHAG, GSN, ACTN1, HLA-B, HLA-C, ACTN4, HLA-A, YWHAZ, HIST2H2BF, RHOA, HIST2H2BE, HIST1H4A, PKM, HIST1H2BH, HIST1H2BB, HIST1H2BA, HIST1H2BD, HIST1H2BC	255	205	6879	3.68459	1.22445e-06	2.04076e-07	6.69021	1.70234e-07
GOTERM_MF_DIRECT	GO:0001948~glycoprotein binding	glycoprotein binding	14	3.38983	3.09515e-09	HSP90AA1, SERPINA1, HSP90AB1, HSPA5, ITGA3, THBS1, GFAP, SDCBP, AZGP1, LGALS1, PIP, CANX, FLNA, VIM	399	65	16881	9.11255	1.71161e-06	3.42323e-07	6.46556	3.03943e-07
INTERPRO	IPR002119:Histone H2A	Histone H2A	10	2.42131	2.21303e-09	HIST3H2A, HIST1H2AH, H2AFJ, H2AFX, HIST1H2AJ, HIST2H2AB, HIST1H2AD, HIST1H2AG, HIST1H2AC, HIST1H2AB	404	26	18559	17.6685	1.62658e-06	4.06645e-07	6.39078	3.52425e-07
GOTERM_MF_DIRECT	GO:0005201~extracellular matrix structural constituent	extracellular matrix structural constituent	14	3.38983	4.58234e-09	LAMA4, COL11A1, PRELP, FBLN1, LAMC1, HAPLN3, HAPLN1, COL1A1, ACAN, COL3A1, VCAN, COL1A2, COL4A2, COL5A1	399	67	16881	8.84053	2.53403e-06	4.22339e-07	6.37434	3.74988e-07
GOTERM_MF_DIRECT	GO:0005509~calcium ion binding	calcium ion binding	45	10.8959	6.45387e-09	FLG, C1S, AMY2A, CALML5, PEF1, PDCD6, FBLN1, THBS1, MYL12A, HSP90B1, MYL12B, ACAN, EFEMP1, ANXA6, S100A12, SPOCK1, EDIL3, SPTAN1, S100A11, TGM3, S100A10, ANXA1, GSN, HSPA5, ANXA2, ACTN1, ANXA4, ANXA5, ANXA11, ACTN4, HSPG2, HRNR, EHD1, FLG2, VCAN, CANX, S100A6, DSG1, ANXA2P2, CALM1, AGRN, S100A9, CALM2, S100A8, MATN2	399	717	16881	2.65533	3.56899e-06	4.66632e-07	6.33103	4.14315e-07
GOTERM_MF_DIRECT	GO:0005515~protein binding	protein binding	264	63.9225	6.75055e-09	EIF4A2, EIF4A1, AHCYL2, KEAP1, ENO1, ACTB, AQP1, RPS14, GJA1, LGALS1, TFG, RUSC2, DPYSL2, FTH1, BSG, VPS35, PTGFRN, KIFAP3, ACTN1, HLA-A, ACTN4, HSPG2, AZGP1, SFRP1, IFT88, HIST2H3A, KIAA0368, EZR, UBA52, FLG, GPM6A, EIF5A2, TXN, THY1, RPAP3, MYL12A, SKA2, MYL12B, C3, HPX, LDHB, LDHA, HIST1H3A, PRDX4, RRAS, RACGAP1, PRDX1, MYO6, TSPAN4, S100A12, SFN, APOE, SPTBN1, S100A11, S100A10, JUP, H3F3B, H3…	399	8785	16881	1.27142	3.73305e-06	4.66632e-07	6.33103	4.14315e-07
GOTERM_MF_DIRECT	GO:0003924~GTPase activity	GTPase activity	24	5.81114	8.11765e-09	RAB1A, EEF1A1P5, TUBB, EEF2, TUBB4A, RHOA, TUBA4A, GNAI1, GNAI2, RAB10, GNA13, EEF1A1, TUBA1C, TUBA1B, TUBB2B, TUBA1A, TUBB2A, RAB14, RRAS, GNB2, EEF1A2, GNB1, GNAS, TGM2	399	234	16881	4.33931	4.48905e-06	4.98784e-07	6.30209	4.42863e-07
INTERPRO	IPR003006:Immunoglobulin/major histocompatibility complex, conserved site	Immunoglobulin/major histocompatibility complex, conserved site	13	3.1477	5.10171e-09	HLA-B, HLA-C, HLA-A, IGHG3, IGHG4, ACAN, IGHG1, AZGP1, IGKC, IGLC3, IGLC2, IGHA1, IGHA2	404	60	18559	9.95326	3.74975e-06	7.49952e-07	6.12497	6.49958e-07
GOTERM_BP_DIRECT	GO:0019068~virion assembly	virion assembly	8	1.93705	2.85101e-09	RAB1A, UBB, RAB1B, UBC, APOE, RPS27A, PPIA, UBA52	399	12	16792	28.0568	6.44042e-06	8.05055e-07	6.09417	7.6621e-07
GOTERM_BP_DIRECT	GO:0006898~receptor-mediated endocytosis	receptor-mediated endocytosis	22	5.32688	3.38361e-09	COLEC12, LGALS3BP, HSP90AA1, HP, HBB, APOA1, HBA2, SSC5D, HBA1, TMPRSS13, HSP90B1, JCHAIN, IGLV2-11, IGLV2-8, HPX, IGKC, DMBT1, IGLC3, IGLC2, APOE, IGHA1, IGHA2	399	186	16792	4.97782	7.64356e-06	8.49287e-07	6.07095	8.08308e-07
UP_KEYWORDS	Nitration	Nitration	11	2.66344	5.56639e-08	TUBA1C, TUBA1B, TUBA1A, TPI1, HSPA5, YWHAB, HSPA6, VIM, SOD2, MPO, TUBA4A	412	51	20581	10.7744	1.94265e-05	8.83032e-07	6.05402	6.52786e-07
GOTERM_CC_DIRECT	GO:0030175~filopodium	filopodium	13	3.1477	4.70999e-08	ITGB1, GPM6A, DYNC1H1, RDX, MSN, ACTG2, ACTA2, SLC9A3R1, ACTA1, ACTC1, PODXL, FSCN1, EZR	405	71	18224	8.23898	2.25606e-05	9.40036e-07	6.02686	7.55561e-07
GOTERM_BP_DIRECT	GO:0050900~leukocyte migration	leukocyte migration	18	4.35835	4.42452e-09	ITGB1, SLC16A1, ITGA3, CAV1, FN1, MSN, ATP1B3, SLC3A2, COL1A1, SLC7A5, COL1A2, SLC7A8, PODXL, BSG, MYH9, ITGAV, PPIA, CD44	399	122	16792	6.20929	9.99493e-06	9.99498e-07	6.00022	9.51271e-07
UP_KEYWORDS	Host-virus interaction	Host-virus interaction	27	6.53753	7.27919e-08	ITGB1, YWHAE, EIF4A2, EIF4A1, ITGB5, SLC20A2, CD81, YWHAB, FBLN1, HSPD1, HPX, DMBT1, ANPEP, ITGAV, HNRNPA1, MPDZ, HSPA8, PDCD6IP, CAV1, H2AFX, HLA-B, HLA-C, HLA-A, RHOA, VIM, MFGE8, PPIA	412	385	20581	3.50326	2.5404e-05	1.10454e-06	5.95682	8.16535e-07
GOTERM_BP_DIRECT	GO:0006911~phagocytosis, engulfment	phagocytosis, engulfment	11	2.66344	5.40781e-09	IGHG3, IGHG4, IGHG1, GSN, IGKC, IGLC3, MYH9, IGLC2, MFGE8, IGHA1, IGHA2	399	35	16792	13.2268	1.22162e-05	1.11057e-06	5.95445	1.05698e-06
SMART	SM00414:H2A	H2A	10	2.42131	1.94014e-08	HIST3H2A, HIST1H2AH, H2AFJ, H2AFX, HIST1H2AJ, HIST2H2AB, HIST1H2AD, HIST1H2AG, HIST1H2AC, HIST1H2AB	283	26	10057	13.6681	3.37583e-06	1.68792e-06	5.77265	1.4163e-06
GOTERM_CC_DIRECT	GO:0001726~ruffle	ruffle	14	3.38983	9.02776e-08	ITGB1, ANXA2, ACTN1, RDX, SLC9A3R1, PODXL, MYO6, FSCN1, S100A6, MYADM, GNAS, MYH9, EZR, S100A11	405	90	18224	6.99962	4.3242e-05	1.72972e-06	5.76202	1.39027e-06
UP_KEYWORDS	Glycolysis	Glycolysis	9	2.17918	1.2466e-07	PKM, TPI1, PGAM1, PGAM2, PGK1, ENO1, ALDOA, GAPDH, PFKP	412	31	20581	14.5027	4.35055e-05	1.81277e-06	5.74166	1.3401e-06
GOTERM_BP_DIRECT	GO:0006910~phagocytosis, recognition	phagocytosis, recognition	10	2.42131	9.99963e-09	COLEC12, IGHG3, IGHG4, IGHG1, IGKC, IGLC3, IGLC2, MFGE8, IGHA1, IGHA2	399	28	16792	15.0304	2.25889e-05	1.88243e-06	5.72528	1.7916e-06
UP_KEYWORDS	Annexin	Annexin	7	1.69492	1.6038e-07	ANXA1, ANXA2, ANXA4, ANXA5, ANXA6, ANXA11, ANXA2P2	412	14	20581	24.9769	5.59709e-05	2.2389e-06	5.64997	1.65512e-06
GOTERM_BP_DIRECT	GO:0021762~substantia nigra development	substantia nigra development	12	2.90557	1.49949e-08	YWHAE, GLUD1, LDHA, CNP, HSPA5, BASP1, H2BFS, CALM1, CALM2, INA, RHOA, ACTB	399	49	16792	10.3066	3.38728e-05	2.60564e-06	5.58408	2.47992e-06
UP_KEYWORDS	Calcium/phospholipid-binding	Calcium/phospholipid-binding	7	1.69492	2.62801e-07	ANXA1, ANXA2, ANXA4, ANXA5, ANXA6, ANXA11, ANXA2P2	412	15	20581	23.3118	9.17134e-05	3.5276e-06	5.45252	2.60779e-06
INTERPRO	IPR001751:S100/Calbindin-D9k, conserved site	S100/Calbindin-D9k, conserved site	9	2.17918	3.60995e-08	FLG, FLG2, S100A6, S100A12, S100A9, S100A8, S100A11, S100A10, HRNR	404	25	18559	16.5377	2.65328e-05	4.42218e-06	5.35436	3.83256e-06
GOTERM_MF_DIRECT	GO:0034987~immunoglobulin receptor binding	immunoglobulin receptor binding	9	2.17918	9.58571e-08	IGHG3, IGHG4, IGHG1, IGKC, IGLC3, IGLC2, IGHA1, IGHA2, JCHAIN	399	26	16881	14.6452	5.30076e-05	5.3009e-06	5.27565	4.70658e-06
UP_KEYWORDS	Hydroxylation	Hydroxylation	13	3.1477	4.20508e-07	COL18A1, C1S, SFTPA2, COL11A1, COL1A1, COL3A1, PKM, COL1A2, COL4A2, COL5A1, COL6A2, COL6A3, SFTPA1	412	95	20581	6.83579	0.000146747	5.43546e-06	5.26476	4.01819e-06
GOTERM_CC_DIRECT	GO:0009897~external side of plasma membrane	external side of plasma membrane	20	4.84262	2.95558e-07	ITGB1, ITGA3, MCAM, ANXA5, ITGA1, FGG, THY1, THBS1, IGHG3, IGHG4, IGHG1, IGKC, ANPEP, IGLC3, CD9, ITGAV, IGLC2, IGHA1, MFGE8, IGHA2	405	213	18224	4.22512	0.000141562	5.44509e-06	5.26399	4.37654e-06
GOTERM_MF_DIRECT	GO:0019904~protein domain specific binding	protein domain specific binding	21	5.08475	1.11175e-07	YWHAE, GSN, HSPA5, YWHAB, ITGA3, TUBB, RDX, ATP1A1, YWHAZ, HIST1H4A, TUBA1A, BASP1, HGS, CHMP2A, MYH9, SFN, CALM1, EZR, CALM2, YWHAG, TGM2	399	208	16881	4.27151	6.14781e-05	5.58909e-06	5.25266	4.96246e-06
GOTERM_MF_DIRECT	GO:0003823~antigen binding	antigen binding	15	3.63196	1.33665e-07	HLA-B, HLA-C, JCHAIN, IGHG3, IGLV2-11, IGLV2-8, IGHG4, IGHG1, AZGP1, IGKC, TSPAN4, IGLC3, IGLC2, IGHA1, IGHA2	399	103	16881	6.1614	7.39138e-05	5.68588e-06	5.2452	5.04841e-06
GOTERM_MF_DIRECT	GO:0005525~GTP binding	GTP binding	29	7.02179	1.33098e-07	RAB1A, EEF1A1P5, HSP90AB1, RAB1B, GNAI1, GNAI2, GNA13, TUBA1C, TUBA1B, TUBA1A, RRAS, ANXA6, TGM2, HSP90AA1, TUBB, EEF2, TUBB4A, RHOA, TUBA4A, RAB10, EHD1, EEF1A1, GLUD1, TUBB2B, GLUD2, TUBB2A, RAB14, EEF1A2, GNAS	399	384	16881	3.19516	7.36003e-05	5.68588e-06	5.2452	5.04841e-06
KEGG_PATHWAY	hsa05130:Pathogenic Escherichia coli infection	Pathogenic Escherichia coli infection	13	3.1477	2.18123e-07	ITGB1, TUBB, TUBB4A, RHOA, TUBA4A, ACTB, ACTG1, TUBA1C, TUBA1B, TUBB2B, TUBA1A, TUBB2A, EZR	255	51	6879	6.87636	4.34054e-05	6.20091e-06	5.20754	5.17262e-06
GOTERM_MF_DIRECT	GO:0042802~identical protein binding	identical protein binding	43	10.4116	1.80666e-07	COL18A1, SERPINA1, AHCY, C1S, PDCD6, MVP, SLC2A1, HSPB1, FBLN1, THBS1, ACTB, ACTG1, LDHB, SDCBP, LDHA, TTR, TFG, DPYSL2, PRDX1, EMILIN1, SFN, APOE, HSP90AA1, CAV1, ANXA4, FN1, APOA1, LYZ, SOD2, YWHAZ, GFAP, SOD1, COL1A1, GLUD1, SFRP1, COL1A2, PTX3, VIM, ALDOA, CRYAB, GAPDH, SQSTM1, FTL	399	749	16881	2.42891	9.99035e-05	7.13632e-06	5.14653	6.33622e-06
INTERPRO	IPR018247:EF-Hand 1, calcium-binding site	EF-Hand 1, calcium-binding site	19	4.60048	6.81528e-08	FLG, CALML5, PEF1, PDCD6, ACTN1, ACTN4, MYL12A, MYL12B, HRNR, EHD1, FLG2, S100A6, CALM1, PLCD3, CALM2, S100A9, SPTAN1, S100A8, S100A11	404	178	18559	4.90351	5.00911e-05	7.15604e-06	5.14533	6.20191e-06
UP_KEYWORDS	Collagen	Collagen	13	3.1477	5.92184e-07	COLEC12, COL18A1, SFTPA2, COL11A1, COL1A1, COL3A1, COL1A2, COL4A2, COL5A1, COL6A2, COL6A3, EMILIN1, SFTPA1	412	98	20581	6.62654	0.000206651	7.38115e-06	5.13188	5.45655e-06
KEGG_PATHWAY	hsa04151:PI3K-Akt signaling pathway	PI3K-Akt signaling pathway	34	8.23245	3.51558e-07	ITGB1, YWHAE, LAMA5, HSP90AB1, LAMA2, ITGB5, YWHAB, ITGB4, LAMA4, COL11A1, LAMC1, THBS1, HSP90B1, RELN, PDGFD, ITGAV, YWHAG, HSP90AA1, LAMB2, ITGA3, ITGA1, FN1, GNG12, YWHAZ, COL1A1, COL3A1, COL1A2, COL4A2, COL5A1, COL6A2, GNB2, GNB1, COL6A3, ITGA7	255	345	6879	2.65855	6.99577e-05	8.74501e-06	5.05824	7.29483e-06
GOTERM_BP_DIRECT	GO:0019731~antibacterial humoral response	antibacterial humoral response	11	2.66344	6.04177e-08	HIST1H2BJ, HIST1H2BK, HLA-A, H2BFS, IGHA1, IGHA2, HIST1H2BD, HIST2H2BE, JCHAIN, LTF, HIST1H2BC	399	44	16792	10.5213	0.000136474	9.74883e-06	5.01105	9.27844e-06
GOTERM_CC_DIRECT	GO:0016323~basolateral plasma membrane	basolateral plasma membrane	18	4.35835	5.6135e-07	DSP, HSP90AA1, ANXA1, HSP90AB1, ANXA2, ITGA3, CAV1, ATP2B4, SLC2A1, MSN, AP2A1, ATP2B1, ATP1A1, AQP1, SLC7A8, FLOT2, EZR, SLC29A1	405	180	18224	4.49975	0.000268851	9.95877e-06	5.00179	8.00444e-06
INTERPRO	IPR013787:S100/CaBP-9k-type, calcium binding, subdomain	S100/CaBP-9k-type, calcium binding, subdomain	9	2.17918	1.32754e-07	FLG, FLG2, S100A6, S100A12, S100A9, S100A8, S100A11, S100A10, HRNR	404	29	18559	14.2567	9.75695e-05	1.21968e-05	4.91375	1.05705e-05
UP_KEYWORDS	Basement membrane	Basement membrane	9	2.17918	1.0384e-06	LAMA5, COL4A2, LAMA2, ANXA2, LAMB2, LAMA4, ANXA2P2, LAMC1, HSPG2	412	40	20581	11.2396	0.000362337	1.24966e-05	4.90321	9.23821e-06
GOTERM_BP_DIRECT	GO:0006958~complement activation, classical pathway	complement activation, classical pathway	15	3.63196	8.57443e-08	C1S, CLU, IGHG3, C3, IGLV2-11, IGLV2-8, C4B, IGHG4, C4A, IGHG1, IGKC, IGLC3, IGLC2, IGHA1, IGHA2	399	99	16792	6.37655	0.000193678	1.29131e-05	4.88897	1.229e-05
UP_SEQ_FEATURE	disulfide bond	disulfide bond	102	24.6973	2.41531e-08	PRSS1, NPFFR1, AMY2A, AMY2B, CD81, HP, MPO, CLU, IGHG3, C4B, IGHG4, C4A, GJA1, IGHG1, EFEMP1, DMBT1, BSG, PTGFRN, AMY1B, HLA-B, HLA-C, ATP1B3, HLA-A, OLFM4, HSPG2, SFRP1, AZGP1, COL4A2, FBLN1, TXN, THY1, HSP90B1, IGLV2-11, C3, HPX, PRDX4, PDGFD, PRDX1, IGHA1, IGHA2, S100A11, MCAM, FN1, LYZ, TMPRSS13, CP, COL1A1, TF, PIP, LCN2, LCN1, ITGB1, LGALS3BP, COL18A1, ITGB5, ITGB4, LAMC1, HAPLN3, HAPLN1, J…	408	2917	20063	1.71949	4.00933e-05	1.33727e-05	4.87378	1.29863e-05
UP_SEQ_FEATURE	signal peptide	signal peptide	113	27.3608	2.00091e-08	PRSS1, AMY2A, AMY2B, HP, MPO, CLU, IGHG3, C4B, C4A, IGHG1, EFEMP1, DMBT1, BSG, PTGFRN, ENPP6, CACNA2D1, AMY1B, HLA-B, HLA-C, HLA-A, OLFM4, HSPG2, SFRP1, AZGP1, COL4A2, HTRA1, FBLN1, THY1, AEBP1, HSP90B1, C3, HPX, PRDX4, PODXL, PDGFD, CPAMD8, APOE, CD99, HSPA5, MCAM, FN1, LYZ, CP, COL1A1, TF, BPIFB1, COL1A2, COL5A1, PIP, LCN2, LCN1, PLXNB2, ITGB1, LGALS3BP, COL18A1, SERPINA1, ITGB5, ITGB4, LAMC1, …	408	3346	20063	1.66069	3.32146e-05	1.33727e-05	4.87378	1.29863e-05
GOTERM_BP_DIRECT	GO:0061621~canonical glycolysis	canonical glycolysis	9	2.17918	9.97993e-08	PKM, TPI1, PGAM1, PGAM2, PGK1, ENO1, ALDOA, GAPDH, PFKP	399	26	16792	14.568	0.000225421	1.40904e-05	4.85108	1.34105e-05
INTERPRO	IPR001464:Annexin	Annexin	7	1.69492	2.61778e-07	ANXA1, ANXA2, ANXA4, ANXA5, ANXA6, ANXA11, ANXA2P2	404	14	18559	22.9691	0.000192388	1.46012e-05	4.83561	1.26544e-05
INTERPRO	IPR003597:Immunoglobulin C1-set	Immunoglobulin C1-set	12	2.90557	2.23017e-07	IGHG3, IGHG4, AZGP1, IGHG1, IGKC, HLA-B, IGLC3, HLA-C, HLA-A, IGLC2, IGHA1, IGHA2	404	68	18559	8.10673	0.000163904	1.46012e-05	4.83561	1.26544e-05
INTERPRO	IPR008160:Collagen triple helix repeat	Collagen triple helix repeat	13	3.1477	1.96414e-07	COLEC12, COL18A1, SFTPA2, COL11A1, COL1A1, COL3A1, COL1A2, COL4A2, COL5A1, COL6A2, COL6A3, EMILIN1, SFTPA1	404	82	18559	7.28287	0.000144354	1.46012e-05	4.83561	1.26544e-05
INTERPRO	IPR018252:Annexin repeat, conserved site	Annexin repeat, conserved site	7	1.69492	2.61778e-07	ANXA1, ANXA2, ANXA4, ANXA5, ANXA6, ANXA11, ANXA2P2	404	14	18559	22.9691	0.000192388	1.46012e-05	4.83561	1.26544e-05
INTERPRO	IPR018316:Tubulin/FtsZ, 2-layer sandwich domain	Tubulin/FtsZ, 2-layer sandwich domain	8	1.93705	2.78119e-07	TUBA1C, TUBB2B, TUBA1B, TUBB2A, TUBA1A, TUBB, TUBB4A, TUBA4A	404	22	18559	16.7048	0.000204397	1.46012e-05	4.83561	1.26544e-05
INTERPRO	IPR018502:Annexin repeat	Annexin repeat	7	1.69492	2.61778e-07	ANXA1, ANXA2, ANXA4, ANXA5, ANXA6, ANXA11, ANXA2P2	404	14	18559	22.9691	0.000192388	1.46012e-05	4.83561	1.26544e-05
UP_SEQ_FEATURE	domain:EF-hand 1	domain:EF-hand 1	19	4.60048	4.51061e-08	FLG, CALML5, PEF1, PDCD6, ACTN1, ACTN4, MYL12A, MYL12B, HRNR, FLG2, S100A6, S100A12, CALM1, PLCD3, CALM2, S100A9, SPTAN1, S100A8, S100A11	408	185	20063	5.0503	7.48734e-05	1.49843e-05	4.82436	1.45512e-05
UP_SEQ_FEATURE	domain:EF-hand 2	domain:EF-hand 2	19	4.60048	4.51061e-08	FLG, CALML5, PEF1, PDCD6, ACTN1, ACTN4, MYL12A, MYL12B, HRNR, FLG2, S100A6, S100A12, CALM1, PLCD3, CALM2, S100A9, SPTAN1, S100A8, S100A11	408	185	20063	5.0503	7.48734e-05	1.49843e-05	4.82436	1.45512e-05
UP_KEYWORDS	Lipoprotein	Lipoprotein	40	9.68523	1.38881e-06	RAB1A, CD151, CNP, ITGB4, RAB1B, FAM129A, THY1, CLU, GNAI1, GNAI2, GNA13, NT5E, RRAS, BASP1, GPC1, ALDH3B1, FLOT2, STOM, CD59, APOE, ENPP6, DSP, ITGA3, CAV1, RFTN1, APOA1, APOC3, GNG12, RHOA, SOD1, RAB10, DNAJA1, MARCKS, RAB14, CANX, DNAJA2, GNAS, CD9, GAS1, SMPDL3B	412	852	20581	2.34525	0.000484577	1.61565e-05	4.79165	1.19438e-05
INTERPRO	IPR008280:Tubulin/FtsZ, C-terminal	Tubulin/FtsZ, C-terminal	8	1.93705	3.92358e-07	TUBA1C, TUBB2B, TUBA1B, TUBB2A, TUBA1A, TUBB, TUBB4A, TUBA4A	404	23	18559	15.9785	0.000288342	1.69637e-05	4.77048	1.47019e-05
INTERPRO	IPR017975:Tubulin, conserved site	Tubulin, conserved site	8	1.93705	3.92358e-07	TUBA1C, TUBB2B, TUBA1B, TUBB2A, TUBA1A, TUBB, TUBB4A, TUBA4A	404	23	18559	15.9785	0.000288342	1.69637e-05	4.77048	1.47019e-05
INTERPRO	IPR023123:Tubulin, C-terminal	Tubulin, C-terminal	8	1.93705	3.92358e-07	TUBA1C, TUBB2B, TUBA1B, TUBB2A, TUBA1A, TUBB, TUBB4A, TUBA4A	404	23	18559	15.9785	0.000288342	1.69637e-05	4.77048	1.47019e-05
GOTERM_CC_DIRECT	GO:0005737~cytoplasm	cytoplasm	161	38.9831	1.13552e-06	EIF4A1, PDCD6, KEAP1, ENO1, CLU, ACTB, ACTG2, AQP1, CNDP2, RPS14, LGALS1, TFG, DMBT1, BASP1, DPYSL2, FTH1, HIST3H2BB, TGM3, ACTN1, ANXA11, ACTN4, EEF1A1, FLG2, PPA1, HGS, EEF1A2, S100A6, FSCN1, HIST1H2BH, EZR, HIST1H2BB, SQSTM1, HIST1H2BD, HIST1H2BC, FTL, CNP, PEF1, TXN, AEBP1, LDHB, SLC9A3R1, SDCBP, LDHA, UBB, RACGAP1, PODXL, PRDX1, ALDH3B1, MYO6, UBC, S100A12, SFN, APOE, MPDZ, SPTBN1, S100A11, …	405	5222	18224	1.38732	0.000543768	1.89904e-05	4.72147	1.52637e-05
GOTERM_CC_DIRECT	GO:0044297~cell body	cell body	11	2.66344	1.14973e-06	ACTA2, ACTA1, ACTC1, PODXL, TUBB, GNB2, GNB1, EZR, ACTG2, GNAI2, GFAP	405	63	18224	7.85671	0.00055057	1.89904e-05	4.72147	1.52637e-05
UP_KEYWORDS	GTP-binding	GTP-binding	23	5.56901	1.75515e-06	RAB1A, EEF1A1P5, RAB1B, TUBB, EEF2, TUBB4A, RHOA, TUBA4A, GNAI1, GNAI2, RAB10, GNA13, EEF1A1, TUBA1C, GLUD1, TUBA1B, TUBB2B, TUBA1A, TUBB2A, RAB14, RRAS, EEF1A2, GNAS	412	343	20581	3.34968	0.00061236	1.97596e-05	4.70422	1.46074e-05
INTERPRO	IPR000217:Tubulin	Tubulin	8	1.93705	5.43615e-07	TUBA1C, TUBB2B, TUBA1B, TUBB2A, TUBA1A, TUBB, TUBB4A, TUBA4A	404	24	18559	15.3127	0.000399478	2.21976e-05	4.65369	1.92379e-05
UP_KEYWORDS	Glycation	Glycation	6	1.45278	2.18711e-06	HBB, APOA1, HBA2, CD59, APOE, HBA1	412	12	20581	24.9769	0.000763011	2.38532e-05	4.62245	1.76336e-05
GOTERM_CC_DIRECT	GO:0008305~integrin complex	integrin complex	8	1.93705	1.51215e-06	ITGB1, ITGB5, ITGA3, ITGB4, ITGA1, MYH9, ITGA7, ITGAV	405	27	18224	13.3326	0.000724057	2.4144e-05	4.61719	1.94059e-05
UP_KEYWORDS	Signal	Signal	123	29.7821	2.58789e-06	PRSS1, AHCYL2, AMY2A, CD82, AMY2B, CD81, HP, MPO, CLU, IGLV2-8, C4B, C4A, FAM134A, EFEMP1, DMBT1, BSG, PTGFRN, ENPP6, TGM3, CACNA2D1, AMY1B, HLA-B, HLA-C, HLA-A, OLFM4, HSPG2, SFRP1, AZGP1, COL4A2, HTRA1, FBLN1, THY1, AEBP1, HSP90B1, IGLV2-11, C3, HPX, PRDX4, PODXL, PDGFD, CPAMD8, APOE, CD99, HSPA5, MCAM, FN1, SSC5D, LYZ, CP, COL1A1, TF, BPIFB1, COL1A2, COL5A1, PIP, LCN2, GNAS, LCN1, PLXNB2, ITGB…	412	4160	20581	1.477	0.000902768	2.73689e-05	4.56274	2.02326e-05
INTERPRO	IPR003008:Tubulin/FtsZ, GTPase domain	Tubulin/FtsZ, GTPase domain	8	1.93705	7.40983e-07	TUBA1C, TUBB2B, TUBA1B, TUBB2A, TUBA1A, TUBB, TUBB4A, TUBA4A	404	25	18559	14.7002	0.000544474	2.86643e-05	4.54266	2.48424e-05
KEGG_PATHWAY	hsa05146:Amoebiasis	Amoebiasis	17	4.11622	1.39452e-06	LAMA5, SERPINB1, LAMA2, LAMB2, LAMA4, COL11A1, ACTN1, FN1, HSPB1, LAMC1, ACTN4, COL1A1, COL3A1, COL1A2, COL4A2, COL5A1, GNAS	255	106	6879	4.32642	0.000277472	3.08345e-05	4.51096	2.57212e-05
INTERPRO	IPR011992:EF-hand-like domain	EF-hand-like domain	22	5.32688	8.59514e-07	FLG, CALML5, PEF1, PDCD6, ACTN1, ACTN4, MYL12A, MYL12B, HRNR, EHD1, FLG2, S100A6, SPOCK1, S100A12, CALM1, PLCD3, CALM2, S100A9, SPTAN1, S100A8, S100A11, S100A10	404	279	18559	3.62236	0.000631544	3.15871e-05	4.50049	2.73755e-05
UP_KEYWORDS	Hereditary hemolytic anemia	Hereditary hemolytic anemia	8	1.93705	3.2832e-06	TPI1, SLC2A1, PGK1, HBB, HBA2, CD59, HBA1, ALDOA	412	33	20581	12.11	0.00114518	3.2925e-05	4.48247	2.434e-05
UP_KEYWORDS	Nucleotide-binding	Nucleotide-binding	65	15.7385	3.30194e-06	EIF4A2, EIF4A1, HSP90AB1, PEBP1, PYGM, PYGL, PIK3C2A, ACTB, ACTG2, ACTG1, TUBA1C, TUBA1B, TUBA1A, DYNC2H1, ACTR3, HSP90AA1, TUBB, RHOA, TUBA4A, ACTA2, EEF1A1, ACTA1, TUBB2B, PKM, TUBB2A, EEF1A2, MYH9, KIFC3, RAB1A, EEF1A1P5, RAB1B, CAMK2A, ATP1A1, GNAI1, HSPD1, HSP90B1, GNAI2, GNA13, NT5E, KIF3B, RRAS, KIF3A, MYO6, PGK1, HSPA8, DYNC1H1, HSPA5, HSPA6, ATP2B4, MYO9B, ATP2B1, EEF2, TUBB4A, RAB10, EH…	412	1788	20581	1.816	0.00115171	3.2925e-05	4.48247	2.434e-05
GOTERM_MF_DIRECT	GO:0048306~calcium-dependent protein binding	calcium-dependent protein binding	11	2.66344	9.01448e-07	ANXA1, PDCD6IP, DMBT1, ANXA2, PDCD6, ANXA4, S100A6, ANXA6, ANXA11, S100A11, VAMP2	399	58	16881	8.02398	0.000498377	3.32334e-05	4.47843	2.95074e-05
GOTERM_BP_DIRECT	GO:0042542~response to hydrogen peroxide	response to hydrogen peroxide	11	2.66344	2.68346e-07	COL1A1, LDHA, HP, HBB, HBA2, HBA1, EEF2, SOD2, CRYAB, HSPD1, SOD1	399	51	16792	9.0772	0.00060601	3.56584e-05	4.44784	3.39379e-05
GOTERM_MF_DIRECT	GO:0023026~MHC class II protein complex binding	MHC class II protein complex binding	7	1.69492	1.08438e-06	YWHAE, HSPA8, HSP90AA1, PKM, HSP90AB1, CD81, ANXA11	399	16	16881	18.5099	0.00059948	3.74787e-05	4.42622	3.32768e-05
SMART	SM01394:SM01394	SM01394	9	2.17918	6.6039e-07	FLG, FLG2, S100A6, S100A12, S100A9, S100A8, S100A11, S100A10, HRNR	283	28	10057	11.4226	0.000114901	3.83026e-05	4.41677	3.2139e-05
SMART	SM00335:ANX	ANX	7	1.69492	1.14552e-06	ANXA1, ANXA2, ANXA4, ANXA5, ANXA6, ANXA11, ANXA2P2	283	14	10057	17.7686	0.000199301	4.68572e-05	4.32922	3.93169e-05
SMART	SM00407:IGc1	IGc1	12	2.90557	1.61576e-06	IGHG3, IGHG4, AZGP1, IGHG1, IGKC, HLA-B, IGLC3, HLA-C, HLA-A, IGLC2, IGHA1, IGHA2	283	65	10057	6.5607	0.000281104	4.68572e-05	4.32922	3.93169e-05
SMART	SM00865:SM00865	SM00865	8	1.93705	1.50346e-06	TUBA1C, TUBB2B, TUBA1B, TUBB2A, TUBA1A, TUBB, TUBB4A, TUBA4A	283	22	10057	12.9226	0.000261567	4.68572e-05	4.32922	3.93169e-05
GOTERM_BP_DIRECT	GO:0070527~platelet aggregation	platelet aggregation	10	2.42131	3.86089e-07	ACTN1, FGG, GNAS, HSPB1, MYH9, HBB, FLNA, MYL12A, ACTB, ACTG1	399	41	16792	10.2647	0.000871796	4.84542e-05	4.31467	4.61162e-05
UP_KEYWORDS	Proteoglycan	Proteoglycan	9	2.17918	5.20457e-06	ACAN, ITIH3, VCAN, GPC1, GNAS, SPOCK1, AGRN, HSPG2, CD44	412	49	20581	9.1752	0.00181475	5.04554e-05	4.29709	3.72994e-05
GOTERM_BP_DIRECT	GO:0045087~innate immune response	innate immune response	30	7.26392	4.59816e-07	COLEC12, C1S, CLU, JCHAIN, C4B, IGHG3, C4A, IGHG4, IGHG1, UBB, DMBT1, IGKC, UBC, IGLC3, S100A12, IGLC2, RPS27A, IGHA1, IGHA2, ANXA1, HLA-B, HLA-C, SSC5D, CAPZA1, LCN2, PTX3, SMPDL3B, S100A9, UBA52, S100A8	399	430	16792	2.93618	0.00103819	5.46697e-05	4.26225	5.20318e-05
GOTERM_MF_DIRECT	GO:0051082~unfolded protein binding	unfolded protein binding	14	3.38983	1.91542e-06	HSPA8, HSP90AA1, HSP90AB1, HSPA5, HSPA6, HSPD1, HSP90B1, DNAJA1, CANX, DNAJA2, CRYAB, PPIA, HSPA1B, HSPA1A	399	110	16881	5.38469	0.00105867	6.23076e-05	4.20546	5.53219e-05
KEGG_PATHWAY	hsa04974:Protein digestion and absorption	Protein digestion and absorption	15	3.63196	3.41269e-06	COL18A1, PRSS1, COL11A1, ATP1B3, SLC3A2, SLC1A5, ATP1A1, COL1A1, COL3A1, COL1A2, COL4A2, SLC7A8, COL5A1, COL6A2, COL6A3	255	88	6879	4.59826	0.000678896	6.79125e-05	4.16805	5.66506e-05
SMART	SM00864:SM00864	SM00864	8	1.93705	2.90747e-06	TUBA1C, TUBB2B, TUBA1B, TUBB2A, TUBA1A, TUBB, TUBB4A, TUBA4A	283	24	10057	11.8457	0.000505773	7.22714e-05	4.14103	6.06415e-05
INTERPRO	IPR000164:Histone H3	Histone H3	7	1.69492	2.15677e-06	HIST2H3A, HIST1H3A, H3F3B, H3F3C, HIST3H3, H3F3A, HIST2H3PS2	404	19	18559	16.9246	0.00158397	7.54869e-05	4.12213	6.5422e-05
GOTERM_BP_DIRECT	GO:0042026~protein refolding	protein refolding	7	1.69492	7.13051e-07	HSPA8, HSP90AA1, DNAJA2, HSPA6, HSPA1B, HSPD1, HSPA1A	399	15	16792	19.6398	0.00160949	8.05392e-05	4.09399	7.6653e-05
KEGG_PATHWAY	hsa05412:Arrhythmogenic right ventricular cardiomyopathy (ARVC)	Arrhythmogenic right ventricular cardiomyopathy (ARVC)	13	3.1477	4.86489e-06	ITGB1, DSP, ITGB5, JUP, ITGB4, ITGA3, CACNA2D1, ITGA1, ACTB, ACTG1, GJA1, ITGA7, ITGAV	255	67	6879	5.23424	0.000967648	8.80104e-05	4.05547	7.34157e-05
INTERPRO	IPR002048:EF-hand domain	EF-hand domain	19	4.60048	2.66949e-06	FLG, CALML5, PEF1, PDCD6, ACTN1, ACTN4, MYL12A, MYL12B, HRNR, EHD1, FLG2, S100A6, S100A12, CALM1, CALM2, S100A9, SPTAN1, S100A8, S100A11	404	228	18559	3.82818	0.00196015	8.91851e-05	4.04971	7.72938e-05
GOTERM_CC_DIRECT	GO:0005581~collagen trimer	collagen trimer	12	2.90557	5.96056e-06	COLEC12, COL1A1, COL18A1, COL3A1, COL1A2, COL5A1, SFTPA2, COL11A1, COL6A2, COL6A3, EMILIN1, SFTPA1	405	92	18224	5.86924	0.00285104	8.92221e-05	4.04953	7.17129e-05
GOTERM_CC_DIRECT	GO:0043234~protein complex	protein complex	26	6.2954	5.86997e-06	YWHAB, ATP1A1, CLU, ACTB, HSPD1, HIST1H3A, TTR, DPYSL2, SPTBN1, HSP90AA1, ANXA1, H3F3B, CAV1, TUBB, RFTN1, H3F3A, ATP2B4, ACTN4, SOD1, ACTA2, HIST1H4A, COL6A2, GNB2, CANX, MYH9, LTF	405	412	18224	2.83965	0.00280777	8.92221e-05	4.04953	7.17129e-05
GOTERM_CC_DIRECT	GO:0005903~brush border	brush border	10	2.42131	6.43464e-06	ACTR3, MYO1C, GIPC1, ACTN1, MYH9, ACTN4, EZR, MYL12A, AQP1, MYL12B	405	60	18224	7.49959	0.00307746	9.33997e-05	4.02965	7.50708e-05
GOTERM_BP_DIRECT	GO:0006342~chromatin silencing	chromatin silencing	10	2.42131	8.98051e-07	HIST3H2A, HIST1H2AH, H2AFJ, H2AFX, HIST1H2AJ, HIST2H2AB, HIST1H2AD, HIST1H2AG, HIST1H2AC, HIST1H2AB	399	45	16792	9.35227	0.00202664	9.66046e-05	4.015	9.19433e-05
GOTERM_BP_DIRECT	GO:0006956~complement activation	complement activation	13	3.1477	9.51317e-07	C1S, CLU, IGHG3, C3, IGLV2-11, IGLV2-8, C4B, IGHG4, C4A, IGHG1, IGKC, IGLC3, IGLC2	399	87	16792	6.2886	0.00214672	9.7683e-05	4.01018	9.29696e-05
UP_KEYWORDS	Antimicrobial	Antimicrobial	12	2.90557	1.07202e-05	DCD, HIST1H2BJ, HIST1H2BK, HP, S100A12, LYZ, S100A9, S100A8, HIST1H2BD, HIST2H2BE, LTF, HIST1H2BC	412	108	20581	5.55043	0.00373436	0.000101117	3.99518	7.47513e-05
GOTERM_CC_DIRECT	GO:0015629~actin cytoskeleton	actin cytoskeleton	18	4.35835	7.72415e-06	ACTR3, CLIC4, GSN, JUP, AHNAK, MYO9B, ACTN4, ACTA2, SLC9A3R1, ACTA1, MARCKS, CALD1, CAPZA1, FSCN1, FLNA, MYH9, ALDOA, EZR	405	218	18224	3.71539	0.00369304	0.00010882	3.96329	8.74646e-05
UP_SEQ_FEATURE	glycosylation site:N-linked (Glc) (glycation)	glycosylation site:N-linked (Glc) (glycation)	6	1.45278	3.9503e-07	HBB, APOA1, HBA2, CD59, APOE, HBA1	408	9	20063	32.7827	0.000655536	0.000109358	3.96115	0.000106197
GOTERM_BP_DIRECT	GO:0002227~innate immune response in mucosa	innate immune response in mucosa	8	1.93705	1.3251e-06	BPIFB1, HIST1H2BJ, HIST1H2BK, H2BFS, HIST1H2BD, HIST2H2BE, LTF, HIST1H2BC	399	25	16792	13.4673	0.00298893	0.000130148	3.88556	0.000123868
INTERPRO	IPR020902:Actin/actin-like conserved site	Actin/actin-like conserved site	7	1.69492	4.15749e-06	ACTR3, ACTA2, ACTA1, ACTC1, ACTG2, ACTB, ACTG1	404	21	18559	15.3127	0.0030511	0.000132859	3.87661	0.000115145
KEGG_PATHWAY	hsa04810:Regulation of actin cytoskeleton	Regulation of actin cytoskeleton	23	5.56901	8.50933e-06	ITGB1, GSN, ITGB5, ITGB4, ITGA3, ACTN1, RDX, ITGA1, FN1, MSN, ACTN4, GNG12, MYL12A, RHOA, ACTB, ACTG1, MYL12B, GNA13, RRAS, PDGFD, ITGA7, ITGAV, EZR	255	210	6879	2.95457	0.00169193	0.000141113	3.85043	0.000117712
GOTERM_BP_DIRECT	GO:0007017~microtubule-based process	microtubule-based process	9	2.17918	1.57057e-06	TUBA1C, TUBB2B, TUBA1B, TUBB2A, TUBA1A, TUBB, KIFAP3, TUBB4A, TUBA4A	399	36	16792	10.5213	0.00354164	0.00014783	3.83024	0.000140697
GOTERM_BP_DIRECT	GO:0050871~positive regulation of B cell activation	positive regulation of B cell activation	8	1.93705	1.77653e-06	IGHG3, IGHG4, IGHG1, IGKC, IGLC3, IGLC2, IGHA1, IGHA2	399	26	16792	12.9493	0.00400514	0.000160527	3.79445	0.000152782
GOTERM_CC_DIRECT	GO:0005605~basal lamina	basal lamina	6	1.45278	1.3058e-05	LAMA5, LAMA2, LAMB2, LAMA4, FN1, AGRN	405	15	18224	17.999	0.00623532	0.000178709	3.74785	0.000143639
GOTERM_CC_DIRECT	GO:0030666~endocytic vesicle membrane	endocytic vesicle membrane	10	2.42131	1.43296e-05	COLEC12, UBB, CAV1, UBC, CAMK2A, CD9, AP2A1, RPS27A, AP2A2, UBA52	405	66	18224	6.81781	0.00684044	0.000190664	3.71973	0.000153248
SMART	SM00428:H3	H3	7	1.69492	9.19248e-06	HIST2H3A, HIST1H3A, H3F3B, H3F3C, HIST3H3, H3F3A, HIST2H3PS2	283	19	10057	13.0926	0.00159822	0.000199936	3.69911	0.000167763
INTERPRO	IPR000308:14-3-3 protein	14-3-3 protein	5	1.21065	7.28002e-06	YWHAE, YWHAB, SFN, YWHAZ, YWHAG	404	7	18559	32.8129	0.00533655	0.000205801	3.68655	0.000178361
INTERPRO	IPR023409:14-3-3 protein, conserved site	14-3-3 protein, conserved site	5	1.21065	7.28002e-06	YWHAE, YWHAB, SFN, YWHAZ, YWHAG	404	7	18559	32.8129	0.00533655	0.000205801	3.68655	0.000178361
INTERPRO	IPR023410:14-3-3 domain	14-3-3 domain	5	1.21065	7.28002e-06	YWHAE, YWHAB, SFN, YWHAZ, YWHAG	404	7	18559	32.8129	0.00533655	0.000205801	3.68655	0.000178361
UP_KEYWORDS	Elongation factor	Elongation factor	7	1.69492	2.41867e-05	EIF5A, EEF1A1, EIF5AL1, EEF1A1P5, EIF5A2, EEF1A2, EEF2	412	30	20581	11.6559	0.00840574	0.000222136	3.65338	0.000164215
GOTERM_CC_DIRECT	GO:0042383~sarcolemma	sarcolemma	11	2.66344	1.82534e-05	ITGB1, ANXA1, AHNAK, LAMA2, ANXA2, COL6A2, BSG, COL6A3, CD59, ATP1A1, AQP1	405	85	18224	5.82321	0.00870537	0.000236308	3.62652	0.000189934
GOTERM_MF_DIRECT	GO:0044548~S100 protein binding	S100 protein binding	6	1.45278	7.82249e-06	AHNAK, ANXA2, S100A6, ANXA11, EZR, S100A11	399	13	16881	19.5269	0.00431651	0.000240324	3.6192	0.00021338
KEGG_PATHWAY	hsa05133:Pertussis	Pertussis	13	3.1477	1.62904e-05	ITGB1, C1S, SFTPA2, CALML5, RHOA, GNAI1, GNAI2, C3, C4B, C4A, SFTPA1, CALM1, CALM2	255	75	6879	4.67592	0.00323657	0.000249369	3.60316	0.000208016
UP_KEYWORDS	Laminin EGF-like domain	Laminin EGF-like domain	7	1.69492	2.94895e-05	LAMA5, LAMA2, LAMB2, LAMA4, LAMC1, AGRN, HSPG2	412	31	20581	11.2799	0.0102392	0.000263893	3.57857	0.000195084
GOTERM_MF_DIRECT	GO:0043531~ADP binding	ADP binding	8	1.93705	9.6621e-06	ACTA1, GLUD1, GLUD2, PKM, MYO6, MYH9, MYO9B, ATP1A1	399	33	16881	10.2566	0.00532892	0.000281218	3.55096	0.000249689
UP_KEYWORDS	ADP-ribosylation	ADP-ribosylation	9	2.17918	3.50315e-05	GLUD1, GLUD2, NUMA1, GNAS, ITGA7, GAPDH, GNAI1, RHOA, GNAI2	412	63	20581	7.13627	0.0121518	0.00030565	3.51478	0.000225953
GOTERM_CC_DIRECT	GO:0005788~endoplasmic reticulum lumen	endoplasmic reticulum lumen	16	3.87409	2.57813e-05	COL18A1, SERPINA1, HSPA5, COL11A1, APOA1, THBS1, HSP90B1, COL1A1, COL3A1, COL1A2, COL4A2, COL5A1, COL6A2, PDGFD, CANX, COL6A3	405	192	18224	3.74979	0.0122735	0.000324981	3.48814	0.000261206
UP_KEYWORDS	Actin-binding	Actin-binding	18	4.35835	4.02704e-05	ACTR3, GSN, WDR1, ACTN1, RDX, MYO9B, ACTN4, MARCKS, MYO1C, CALD1, PIP, CAPZA1, MYO6, FSCN1, FLNA, MYH9, SPTAN1, SPTBN1	412	274	20581	3.28164	0.0139564	0.00034279	3.46497	0.000253409
GOTERM_CC_DIRECT	GO:0005856~cytoskeleton	cytoskeleton	23	5.56901	2.98106e-05	DSP, JUP, MVP, TUBB, RDX, HSPB1, MSN, RHOA, ACTB, ACTG1, SDCBP, CALD1, BASP1, DPYSL2, CAPZA1, FSCN1, S100A12, STOM, VIM, EZR, ERC2, S100A9, S100A8	405	371	18224	2.7896	0.014178	0.000363044	3.44004	0.000291799
GOTERM_CC_DIRECT	GO:0030496~midbody	midbody	13	3.1477	3.03168e-05	CLIC4, HSPA5, ANXA2, RDX, SLC2A1, ANXA11, KEAP1, RHOA, GNAI1, HSP90B1, GNAI2, RACGAP1, KIF3B	405	129	18224	4.53463	0.014417	0.000363044	3.44004	0.000291799
SMART	SM00101:14_3_3	14_3_3	5	1.21065	1.98175e-05	YWHAE, YWHAB, SFN, YWHAZ, YWHAG	283	7	10057	25.3836	0.00344235	0.000383139	3.41664	0.000321484
UP_SEQ_FEATURE	nucleotide phosphate-binding region:GTP	nucleotide phosphate-binding region:GTP	22	5.32688	1.6224e-06	RAB1A, EEF1A1P5, RAB1B, TUBB, EEF2, TUBB4A, RHOA, TUBA4A, GNAI1, GNAI2, RAB10, GNA13, EEF1A1, TUBA1C, TUBA1B, TUBB2B, TUBA1A, TUBB2A, RAB14, RRAS, EEF1A2, GNAS	408	310	20063	3.48977	0.00268956	0.000384972	3.41457	0.000373847
GOTERM_CC_DIRECT	GO:0005902~microvillus	microvillus	9	2.17918	3.47758e-05	SLC9A3R1, CLIC4, MYO1C, CNP, MYO6, RDX, FSCN1, MSN, EZR	405	57	18224	7.10487	0.0165199	0.000406284	3.39117	0.000326554
KEGG_PATHWAY	hsa00010:Glycolysis / Gluconeogenesis	Glycolysis / Gluconeogenesis	12	2.90557	2.87292e-05	LDHB, LDHA, PKM, TPI1, PGAM1, ALDH3B1, PGAM2, PGK1, ENO1, ALDOA, GAPDH, PFKP	255	67	6879	4.83161	0.00570089	0.000408366	3.38895	0.000340647
GOTERM_CC_DIRECT	GO:0031838~haptoglobin-hemoglobin complex	haptoglobin-hemoglobin complex	4	0.968523	4.25485e-05	HP, HBB, HBA2, HBA1	405	4	18224	44.9975	0.0201749	0.000485256	3.31403	0.000390028
GOTERM_BP_DIRECT	GO:0006928~movement of cell or subcellular component	movement of cell or subcellular component	12	2.90557	5.73923e-06	GNA13, ACTR3, CALD1, CAPZA1, TUBB, CD9, HSPB1, MSN, VIM, TXN, ACTB, ACTG1	399	86	16792	5.87236	0.0128813	0.000498651	3.3022	0.00047459
GOTERM_BP_DIRECT	GO:0008360~regulation of cell shape	regulation of cell shape	15	3.63196	6.09269e-06	ANXA1, WDR1, RDX, FN1, MSN, PTN, MYL12A, MYL12B, GNA13, SLC9A3R1, PLXNB2, MYH9, ITGA7, ALDOA, EZR	399	140	16792	4.50913	0.0136692	0.000509755	3.29264	0.000485159
GOTERM_CC_DIRECT	GO:0042571~immunoglobulin complex, circulating	immunoglobulin complex, circulating	6	1.45278	4.69911e-05	IGHG3, IGHG4, IGHG1, IGKC, IGLC3, IGLC2	405	19	18224	14.2097	0.0222578	0.000513388	3.28955	0.000412639
GOTERM_CC_DIRECT	GO:0097542~ciliary tip	ciliary tip	8	1.93705	4.71588e-05	DYNC2H1, IFT88, KIF3B, IFT81, KIF3A, IFT172, KIFAP3, IFT57	405	44	18224	8.18137	0.0223364	0.000513388	3.28955	0.000412639
UP_KEYWORDS	Sulfation	Sulfation	8	1.93705	6.53089e-05	C4B, C4A, PRSS1, COL5A1, ANPEP, FGG, FN1, HLA-A	412	51	20581	7.8359	0.0225358	0.000542686	3.26545	0.000401183
GOTERM_MF_DIRECT	GO:0043236~laminin binding	laminin binding	7	1.69492	2.00304e-05	ITGB1, LGALS1, ITGA3, GPC1, SSC5D, AGRN, THBS1	399	25	16881	11.8463	0.0110158	0.00055384	3.25662	0.000491746
GOTERM_BP_DIRECT	GO:0007596~blood coagulation	blood coagulation	17	4.11622	8.2275e-06	SERPINA1, HBG2, H3F3B, HBG1, H3F3A, ANXA5, FGG, HBB, ANO6, EHD1, COL1A1, HIST2H3A, HIST1H3A, COL1A2, PDGFD, CAPZA1, CD59	399	184	16792	3.88831	0.0184143	0.000663783	3.17797	0.000631754
GOTERM_BP_DIRECT	GO:0006936~muscle contraction	muscle contraction	13	3.1477	8.68407e-06	ITGB5, MYOF, ITGA1, MYL12A, ACTG2, MYL12B, ACTA2, ACTA1, GJA1, CALD1, CALM1, CRYAB, CALM2	399	107	16792	5.11316	0.0194262	0.000676459	3.16976	0.000643819
KEGG_PATHWAY	hsa01230:Biosynthesis of amino acids	Biosynthesis of amino acids	12	2.90557	5.73747e-05	PKM, TPI1, PSAT1, PGAM1, IDH1, PGAM2, PGK1, ENO1, ALDOA, TKT, GAPDH, PFKP	255	72	6879	4.49608	0.011353	0.000761172	3.11852	0.000634947
GOTERM_BP_DIRECT	GO:0038096~Fc-gamma receptor signaling pathway involved in phagocytosis	Fc-gamma receptor signaling pathway involved in phagocytosis	14	3.38983	1.01227e-05	ACTR3, HSP90AA1, HSP90AB1, ACTB, ACTG1, IGHG3, IGLV2-11, IGLV2-8, IGHG4, IGHG1, MYO1C, IGKC, IGLC3, IGLC2	399	127	16792	4.63931	0.0226079	0.000762242	3.11791	0.000725463
KEGG_PATHWAY	hsa04922:Glucagon signaling pathway	Glucagon signaling pathway	14	3.38983	6.33021e-05	PYGB, CALML5, PGAM1, PGAM2, CAMK2A, SLC2A1, PYGM, PYGL, LDHB, LDHA, PKM, GNAS, CALM1, CALM2	255	99	6879	3.81485	0.0125185	0.00078732	3.10385	0.000656759
UP_KEYWORDS	Oxygen transport	Oxygen transport	5	1.21065	9.71388e-05	HBG2, HBG1, HBB, HBA2, HBA1	412	13	20581	19.213	0.0333348	0.000788405	3.10325	0.000582833
GOTERM_CC_DIRECT	GO:0031410~cytoplasmic vesicle	cytoplasmic vesicle	17	4.11622	7.4409e-05	PDCD6, CAV1, MYOF, APOA1, AP2A2, SOD1, PSMC5, TF, MYO1C, RUSC2, GIPC1, KIAA0368, MYO6, FLOT2, MPDZ, SQSTM1, VAMP2	405	235	18224	3.25514	0.0350155	0.000792043	3.10125	0.000636611
INTERPRO	IPR004001:Actin, conserved site	Actin, conserved site	6	1.45278	3.19528e-05	ACTA2, ACTA1, ACTC1, ACTG2, ACTB, ACTG1	404	18	18559	15.3127	0.0232121	0.000869827	3.06057	0.00075385
GOTERM_BP_DIRECT	GO:0006096~glycolytic process	glycolytic process	8	1.93705	1.23355e-05	LDHA, TPI1, PGAM1, PGAM2, PGK1, ENO1, ALDOA, GAPDH	399	34	16792	9.9024	0.0274813	0.000898897	3.04629	0.000855524
KEGG_PATHWAY	hsa04540:Gap junction	Gap junction	13	3.1477	8.35713e-05	TUBB, TUBB4A, TUBA4A, GNAI1, GNAI2, TUBA1C, TUBA1B, GJA1, TUBB2B, TUBA1A, TUBB2A, PDGFD, GNAS	255	88	6879	3.98516	0.0164938	0.000923927	3.03436	0.000770713
KEGG_PATHWAY	hsa04611:Platelet activation	Platelet activation	16	3.87409	8.04548e-05	ITGB1, COL11A1, FGG, MYL12A, RHOA, GNAI1, ACTB, ACTG1, MYL12B, GNAI2, GNA13, COL1A1, COL3A1, COL1A2, COL5A1, GNAS	255	130	6879	3.32018	0.0158837	0.000923927	3.03436	0.000770713
GOTERM_CC_DIRECT	GO:0005884~actin filament	actin filament	9	2.17918	9.10377e-05	ACTA1, ACTC1, WDR1, ACTN1, KEAP1, FLNA, MYO9B, GNG12, EZR	405	65	18224	6.23043	0.0426718	0.00094798	3.0232	0.000761946
UP_KEYWORDS	Antioxidant	Antioxidant	5	1.21065	0.000133855	PRDX4, PRDX1, HP, S100A9, SOD1	412	14	20581	17.8407	0.0456439	0.00103886	2.98344	0.000767986
UP_KEYWORDS	Cell projection	Cell projection	31	7.50605	0.000133951	ITGB1, GPM6A, WDR1, IFT172, C4B, C4A, SLC9A3R1, KIF3B, BASP1, PODXL, KIF3A, MYO6, IFT57, MPDZ, PACSIN1, DYNC2H1, ACTR3, ANXA1, ITGA3, ACTN1, ATP2B4, MSN, RHOA, RAB10, EHD1, IFT88, MYO1C, IFT81, GNAS, FSCN1, EZR	412	721	20581	2.14781	0.045676	0.00103886	2.98344	0.000767986
GOTERM_CC_DIRECT	GO:0005833~hemoglobin complex	hemoglobin complex	5	1.21065	0.000102287	HBG2, HBG1, HBB, HBA2, HBA1	405	12	18224	18.749	0.047817	0.00104246	2.98194	0.000837884
UP_SEQ_FEATURE	region of interest:Triple-helical region	Triple-helical region	7	1.69492	5.06114e-06	COL1A1, COL3A1, COL4A2, COL5A1, COL11A1, COL6A2, COL6A3	408	23	20063	14.966	0.00836632	0.00105082	2.97847	0.00102045
GOTERM_BP_DIRECT	GO:0010628~positive regulation of gene expression	positive regulation of gene expression	20	4.84262	1.66118e-05	GSN, ITGA3, CAV1, RDX, FN1, MSN, FBLN1, ACTG2, ACTA2, ACTA1, GJA1, ACTC1, HGS, PIP, LCN2, VPS35, VIM, EZR, HSPA1B, HSPA1A	399	262	16792	3.21261	0.0368309	0.00114439	2.94143	0.00108917
GOTERM_BP_DIRECT	GO:0051092~positive regulation of NF-kappaB transcription factor activity	positive regulation of NF-kappaB transcription factor activity	14	3.38983	1.67175e-05	MTPN, CAMK2A, CLU, UBB, UBC, S100A12, ERC1, RPS27A, S100A9, UBA52, S100A8, HSPA1B, HSPA1A, LTF	399	133	16792	4.43002	0.037061	0.00114439	2.94143	0.00108917
GOTERM_CC_DIRECT	GO:0030659~cytoplasmic vesicle membrane	cytoplasmic vesicle membrane	12	2.90557	0.000115084	RAB10, YWHAE, CLIC4, ANXA1, RAB14, YWHAB, MYOF, SFN, KIFC3, YWHAZ, YWHAG, PACSIN1	405	126	18224	4.28548	0.0536365	0.00114845	2.93989	0.000923072
INTERPRO	IPR001791:Laminin G domain	Laminin G domain	9	2.17918	4.39613e-05	LAMA5, COL18A1, LAMA2, COL5A1, COL11A1, LAMA4, AGRN, THBS1, HSPG2	404	60	18559	6.89072	0.0317958	0.00115399	2.9378	0.00100012
UP_SEQ_FEATURE	repeat:Annexin 1	Annexin 1	6	1.45278	8.51248e-06	ANXA1, ANXA2, ANXA4, ANXA5, ANXA6, ANXA11	408	15	20063	19.6696	0.0140314	0.00117827	2.92876	0.00114422
UP_SEQ_FEATURE	repeat:Annexin 2	Annexin 2	6	1.45278	8.51248e-06	ANXA1, ANXA2, ANXA4, ANXA5, ANXA6, ANXA11	408	15	20063	19.6696	0.0140314	0.00117827	2.92876	0.00114422
UP_SEQ_FEATURE	repeat:Annexin 3	Annexin 3	6	1.45278	8.51248e-06	ANXA1, ANXA2, ANXA4, ANXA5, ANXA6, ANXA11	408	15	20063	19.6696	0.0140314	0.00117827	2.92876	0.00114422
UP_SEQ_FEATURE	repeat:Annexin 4	Annexin 4	6	1.45278	8.51248e-06	ANXA1, ANXA2, ANXA4, ANXA5, ANXA6, ANXA11	408	15	20063	19.6696	0.0140314	0.00117827	2.92876	0.00114422
GOTERM_BP_DIRECT	GO:0042059~negative regulation of epidermal growth factor receptor signaling pathway	negative regulation of epidermal growth factor receptor signaling pathway	8	1.93705	1.83751e-05	UBB, HGS, UBC, ITGA1, AP2A1, RPS27A, AP2A2, UBA52	399	36	16792	9.35227	0.04066	0.00122086	2.91333	0.00116195
INTERPRO	IPR002035:von Willebrand factor, type A	von Willebrand factor, type A	11	2.66344	4.88096e-05	ITGB1, CPNE8, ITIH4, ITIH3, ITGB5, ITGB4, COL6A2, CACNA2D1, ITGA1, COL6A3, MATN2	404	97	18559	5.20948	0.03524	0.00123707	2.90761	0.00107213
UP_SEQ_FEATURE	propeptide:C-terminal propeptide	propeptide:C-terminal propeptide	5	1.21065	1.09517e-05	COL1A1, COL3A1, COL1A2, COL5A1, COL11A1	408	8	20063	30.7338	0.0180156	0.00129934	2.88628	0.00126179
UP_SEQ_FEATURE	site:Interaction with phosphoserine on interacting protein	Interaction with phosphoserine on interacting protein	5	1.21065	1.09517e-05	YWHAE, YWHAB, SFN, YWHAZ, YWHAG	408	8	20063	30.7338	0.0180156	0.00129934	2.88628	0.00126179
UP_KEYWORDS	Stress response	Stress response	10	2.42131	0.000177312	HSPA8, HSP90AA1, HSP90AB1, HSPA6, FAM129A, HSPB1, HSPA1B, HSP90B1, HSPD1, HSPA1A	412	100	20581	4.99539	0.0600113	0.00134526	2.87119	0.00099449
GOTERM_MF_DIRECT	GO:0044822~poly(A) RNA binding	poly(A) RNA binding	49	11.8644	5.19623e-05	EIF4A2, YWHAE, EIF4A1, HSP90AB1, PEBP1, HSPB1, ENO1, RPS14, LGALS1, YWHAG, DSP, EIF5A, HSP90AA1, DCD, ANXA2, C15ORF52, ANXA11, HLA-A, ACTN4, YWHAZ, EEF1A1, PKM, CANX, FSCN1, MYH9, EZR, ALDOA, PPIA, AHNAK, PEF1, SLC3A2, TXN, RTN4, HSPD1, PRDX1, UBC, FLNA, RPS27A, HNRNPA1, SPTBN1, HSPA8, DYNC1H1, RDX, EEF2, KTN1, HIST1H4A, HNRNPA2B1, R3HDM1, FAM50A	399	1129	16881	1.83623	0.0283269	0.00136834	2.86381	0.00121493
KEGG_PATHWAY	hsa05134:Legionellosis	Legionellosis	10	2.42131	0.00013718	EEF1A1, C3, HSPA8, RAB1A, RAB1B, EEF1A2, HSPA6, HSPA1B, HSPD1, HSPA1A	255	54	6879	4.99564	0.0269315	0.00143678	2.84261	0.00119852
GOTERM_BP_DIRECT	GO:0000086~G2/M transition of mitotic cell cycle	G2/M transition of mitotic cell cycle	14	3.38983	2.29796e-05	YWHAE, DYNC1H1, HSP90AA1, TUBB, TUBB4A, TUBA4A, TUBA1A, UBB, UBC, CALM1, RPS27A, CALM2, UBA52, YWHAG	399	137	16792	4.30068	0.0505871	0.00144197	2.84104	0.00137239
GOTERM_BP_DIRECT	GO:0007229~integrin-mediated signaling pathway	integrin-mediated signaling pathway	12	2.90557	2.24587e-05	ITGB1, LAMA5, COL3A1, ITGB5, ITGA3, ITGB4, ITGA1, MYH9, APOA1, ITGA7, FBLN1, ITGAV	399	99	16792	5.10124	0.0494692	0.00144197	2.84104	0.00137239
UP_SEQ_FEATURE	domain:Laminin EGF-like 2	domain:Laminin EGF-like 2	7	1.69492	1.38554e-05	LAMA5, LAMA2, LAMB2, LAMA4, LAMC1, AGRN, HSPG2	408	27	20063	12.7488	0.0227376	0.00153425	2.8141	0.00148992
INTERPRO	IPR000885:Fibrillar collagen, C-terminal	Fibrillar collagen, C-terminal	5	1.21065	6.40514e-05	COL1A1, COL3A1, COL1A2, COL5A1, COL11A1	404	11	18559	20.881	0.0459882	0.00156926	2.80431	0.00136002
UP_SEQ_FEATURE	short sequence motif:Cell attachment site	short sequence motif:Cell attachment site	11	2.66344	1.57305e-05	COL1A1, LAMA5, COL18A1, LAMA4, COL6A2, FN1, COL6A3, PTGFRN, MFGE8, THBS1, EDIL3	408	91	20063	5.94411	0.0257749	0.00163302	2.78701	0.00158583
GOTERM_CC_DIRECT	GO:0001725~stress fiber	stress fiber	8	1.93705	0.000180189	ACTA1, MYO1C, ACTN1, FSCN1, MYH9, ACTN4, MYL12A, MYL12B	405	54	18224	6.6663	0.082698	0.00176144	2.75413	0.00141577
UP_KEYWORDS	Calmodulin-binding	Calmodulin-binding	12	2.90557	0.000246158	MARCKS, MYO1C, CALD1, MYO6, CAMK2A, ATP2B4, MYH9, MYO9B, AEBP1, ATP2B1, SPTAN1, SPTBN1	412	152	20581	3.94373	0.0823321	0.00182785	2.73806	0.00135125
GOTERM_BP_DIRECT	GO:0007010~cytoskeleton organization	cytoskeleton organization	15	3.63196	3.00969e-05	LAMA5, MSN, THY1, TUBB4A, TUBA4A, ACTB, TUBA1C, TUBB2B, TUBA1A, TUBB2A, DPYSL2, APOE, AGRN, SPTAN1, SPTBN1	399	161	16792	3.92098	0.0657301	0.00183754	2.73576	0.00174887
GOTERM_MF_DIRECT	GO:0044325~ion channel binding	ion channel binding	12	2.90557	7.35532e-05	YWHAE, HSP90AA1, HSP90AB1, ACTN1, CAV1, NPTN, FLNA, AKAP6, ACTN4, CALM1, CALM2, S100A10	399	113	16881	4.49291	0.0398602	0.00184886	2.7331	0.00164157
UP_KEYWORDS	Integrin	Integrin	7	1.69492	0.000257726	ITGB1, ITGB5, ITGA3, ITGB4, ITGA1, ITGA7, ITGAV	412	45	20581	7.7706	0.0860304	0.00187388	2.72726	0.00138528
GOTERM_CC_DIRECT	GO:0031093~platelet alpha granule lumen	platelet alpha granule lumen	8	1.93705	0.000202583	SERPINA1, ACTN1, FGG, FN1, ACTN4, ALDOA, THBS1, CLU	405	55	18224	6.5451	0.0924868	0.00190269	2.72063	0.0015293
GOTERM_CC_DIRECT	GO:0071944~cell periphery	cell periphery	7	1.69492	0.000200834	SLC9A3R1, ITGA3, RDX, MSN, EZR, RHOA, ACTG2	405	39	18224	8.07648	0.0917259	0.00190269	2.72063	0.0015293
GOTERM_MF_DIRECT	GO:0003725~double-stranded RNA binding	double-stranded RNA binding	9	2.17918	8.78841e-05	EIF4A1, TUBA1B, HSP90AB1, ACTN1, RFTN1, MSN, SLC3A2, VIM, HSPD1	399	61	16881	6.2422	0.0474399	0.00190464	2.72019	0.0016911
GOTERM_MF_DIRECT	GO:0004859~phospholipase inhibitor activity	phospholipase inhibitor activity	5	1.21065	8.8076e-05	ANXA1, ANXA2, ANXA4, ANXA5, ANXA2P2	399	11	16881	19.231	0.047541	0.00190464	2.72019	0.0016911
GOTERM_MF_DIRECT	GO:0005198~structural molecule activity	structural molecule activity	18	4.35835	8.24953e-05	FLG, DSP, LAMA5, COL18A1, ANXA1, LAMA2, JUP, NUMA1, LAMB2, CAV1, TUBB, FGG, GFAP, TUBA1C, FLG2, TUBA1B, TUBA1A, VIM	399	247	16881	3.08319	0.0445967	0.00190464	2.72019	0.0016911
GOTERM_MF_DIRECT	GO:0019901~protein kinase binding	protein kinase binding	23	5.56901	9.07456e-05	HSP90AB1, JUP, PGAM1, MVP, CAV1, PEBP1, HSPB1, MSN, AP2A1, ATP1A1, THY1, EEF2, AP2A2, YWHAZ, ACTA2, EEF1A1, RACGAP1, DPYSL2, EEF1A2, SFN, CALM1, CALM2, SQSTM1	399	376	16881	2.58801	0.0489462	0.00190464	2.72019	0.0016911
GOTERM_MF_DIRECT	GO:0031492~nucleosomal DNA binding	nucleosomal DNA binding	8	1.93705	9.29931e-05	HIST2H3A, HIST1H3A, H3F3B, H3F3C, HIST3H3, H3F3A, HIST2H3PS2, ACTB	399	46	16881	7.35796	0.0501276	0.00190464	2.72019	0.0016911
INTERPRO	IPR004000:Actin-related protein	Actin-related protein	7	1.69492	8.11502e-05	ACTR3, ACTA2, ACTA1, ACTC1, ACTG2, ACTB, ACTG1	404	34	18559	9.45785	0.0579038	0.00192405	2.71578	0.00166751
UP_KEYWORDS	Host cell receptor for virus entry	Host cell receptor for virus entry	8	1.93705	0.000280558	ITGB1, ITGB5, SLC20A2, ANPEP, ITGAV, SLC1A5, HSPA1B, HSPA1A	412	64	20581	6.24424	0.0932862	0.00199826	2.69935	0.00147722
GOTERM_BP_DIRECT	GO:0043066~negative regulation of apoptotic process	negative regulation of apoptotic process	27	6.53753	3.43864e-05	HSPB1, MPO, THBS1, HSPD1, HSP90B1, AQP1, UBB, UBC, FLNA, CD59, KIFAP3, RPS27A, TGM2, ANXA1, HSPA5, ANXA4, ANXA5, SOD2, YWHAZ, DNAJA1, SFRP1, ACTC1, CRYAB, UBA52, SQSTM1, CD44, LTF	399	455	16792	2.49736	0.0747397	0.00204418	2.68948	0.00194554
GOTERM_BP_DIRECT	GO:0050853~B cell receptor signaling pathway	B cell receptor signaling pathway	9	2.17918	3.72076e-05	IGHG3, IGHG4, IGHG1, IGKC, RFTN1, IGLC3, IGLC2, IGHA1, IGHA2	399	54	16792	7.0142	0.080618	0.00215518	2.66652	0.00205119
GOTERM_MF_DIRECT	GO:0016887~ATPase activity	ATPase activity	15	3.63196	0.000114946	DYNC2H1, EIF4A2, HSPA8, DYNC1H1, HSP90AA1, HSPA5, MYO9B, CLU, HSPD1, PSMC5, ACTC1, MYH9, KIFC3, HSPA1B, HSPA1A	399	183	16881	3.46789	0.0615904	0.00227018	2.64394	0.00201566
GOTERM_BP_DIRECT	GO:0042493~response to drug	response to drug	21	5.08475	4.06322e-05	COL18A1, HSP90AA1, ANXA1, ITGA3, APOA1, PTN, ATP1A1, SOD2, THBS1, HSPD1, AQP1, SOD1, COL1A1, LDHA, SFRP1, ACTC1, LGALS1, DPYSL2, MYO6, GNAS, LCN2	399	304	16792	2.9072	0.0877032	0.0022947	2.63927	0.00218398
GOTERM_BP_DIRECT	GO:0042742~defense response to bacterium	defense response to bacterium	14	3.38983	4.18986e-05	RAB1A, DCD, HP, MPO, IGHG3, IGHG4, IGHG1, RAB14, IGKC, IGLC3, S100A12, IGLC2, S100A9, S100A8	399	145	16792	4.0634	0.0903096	0.00230851	2.63667	0.00219712
GOTERM_CC_DIRECT	GO:0045177~apical part of cell	apical part of cell	9	2.17918	0.000251035	DYNC2H1, CLIC4, NUMA1, MYO6, MSN, EZR, MYL12A, AQP1, MYL12B	405	75	18224	5.3997	0.113311	0.00231242	2.63593	0.00185862
UP_SEQ_FEATURE	metal ion-binding site:Calcium	metal ion-binding site:Calcium	10	2.42131	2.54115e-05	PRSS1, AMY2A, C1S, AMY2B, AMY1B, CANX, TKT, MPO, TGM3, TGM2	408	77	20063	6.38624	0.0413062	0.00234491	2.62987	0.00227715
UP_SEQ_FEATURE	mutagenesis site	mutagenesis site	73	17.6755	2.46826e-05	ITGB1, PRSS1, SERPINA1, AMY2A, PDCD6, HIST2H2AB, PEBP1, KEAP1, ENO1, PIK3C2A, DPYSL2, ANPEP, HIST1H2AD, HIST1H2AG, IFT57, HIST1H2AC, HIST1H2AB, EIF5AL1, EIF5A, PDCD6IP, ANXA2, HIST1H2AH, HIST1H2AJ, MYOF, H2AFX, OLFM4, HSPG2, YWHAZ, RHOA, SFRP1, ACAP2, HIST2H3A, HGS, FSCN1, S100A9, UBA52, SQSTM1, PPIA, S100A8, PAPPA2, LTF, SLC20A2, RAB1B, HTRA1, SLC3A2, TXN, THBS1, MYL12B, GNA13, C3, SLC9A3R1, HIS…	408	2191	20063	1.63839	0.0401455	0.00234491	2.62987	0.00227715
KEGG_PATHWAY	hsa01200:Carbon metabolism	Carbon metabolism	14	3.38983	0.000247902	TPI1, PGAM1, IDH1, PGAM2, ENO1, GLUD1, GLUD2, PKM, PSAT1, PGK1, ALDOA, TKT, GAPDH, PFKP	255	113	6879	3.34222	0.0481411	0.00234916	2.62909	0.0019596
KEGG_PATHWAY	hsa05414:Dilated cardiomyopathy	Dilated cardiomyopathy	12	2.90557	0.000238308	ITGB1, ACTC1, ITGB5, ITGA3, ITGB4, CACNA2D1, ITGA1, GNAS, ITGA7, ITGAV, ACTB, ACTG1	255	84	6879	3.85378	0.0463218	0.00234916	2.62909	0.0019596
KEGG_PATHWAY	hsa04915:Estrogen signaling pathway	Estrogen signaling pathway	13	3.1477	0.000262299	HSPA8, HSP90AA1, HSP90AB1, CALML5, HSPA6, GNAI1, HSP90B1, GNAI2, GNAS, CALM1, CALM2, HSPA1B, HSPA1A	255	99	6879	3.54236	0.0508652	0.00237262	2.62477	0.00197917
GOTERM_MF_DIRECT	GO:0003746~translation elongation factor activity	translation elongation factor activity	7	1.69492	0.000127135	EIF5A, EEF1A1, EIF5AL1, EEF1A1P5, EIF5A2, EEF1A2, EEF2	399	34	16881	8.71053	0.0678953	0.00242433	2.61541	0.00215253
KEGG_PATHWAY	hsa04670:Leukocyte transendothelial migration	Leukocyte transendothelial migration	14	3.38983	0.000295409	ITGB1, ACTN1, MSN, ACTN4, THY1, MYL12A, RHOA, GNAI1, ACTB, ACTG1, MYL12B, GNAI2, EZR, CD99	255	115	6879	3.28409	0.0571001	0.00255593	2.59245	0.00213209
UP_KEYWORDS	Motor protein	Motor protein	11	2.66344	0.000388116	DYNC2H1, DYNC1H1, MYO1C, KIF3B, KIF3A, MYO6, MYH9, MYO9B, KIFC3, MYL12A, MYL12B	412	135	20581	4.07032	0.126702	0.00270905	2.56718	0.00200268
UP_KEYWORDS	Blood group antigen	Blood group antigen	6	1.45278	0.000400151	C4B, C4A, CD151, BSG, CD44, AQP1	412	32	20581	9.36635	0.130364	0.00273829	2.56252	0.00202429
UP_KEYWORDS	Transport	Transport	62	15.0121	0.000410052	CLIC4, SLC25A2, SLC44A2, SLC2A1, HBB, AP2A1, AP2A2, AQP1, DMBT1, VPS35, ERC1, EIF5AL1, EIF5A, PDCD6IP, SLC15A2, CACNA2D1, APOA1, SLC39A10, ANO6, HBA2, ATP1B3, ACTN4, HBA1, SLC7A5, SLC7A8, HGS, SLC29A1, LTF, VAMP3, RAB1A, SLC20A2, RAB1B, MVP, EIF5A2, SLC3A2, ATP1A1, SLC1A5, TXN, HPX, TTR, RACGAP1, MYO6, APOE, HNRNPA1, DYNC1H1, SLC16A1, HBG2, HBG1, ATP2B4, APOC3, ATP2B1, CP, RAB10, EHD1, TF, MYO1C,…	412	1978	20581	1.56579	0.133365	0.00275208	2.56034	0.00203449
GOTERM_BP_DIRECT	GO:0006986~response to unfolded protein	response to unfolded protein	8	1.93705	5.25442e-05	DNAJA1, HSPA8, HSP90AA1, HSP90AB1, HSPA6, HSPB1, THBS1, HSPD1	399	42	16792	8.01623	0.111926	0.00276041	2.55903	0.00262721
GOTERM_BP_DIRECT	GO:0090002~establishment of protein localization to plasma membrane	establishment of protein localization to plasma membrane	8	1.93705	5.25442e-05	LAMA5, SLC9A3R1, JUP, RDX, FLOT2, EZR, S100A10, PACSIN1	399	42	16792	8.01623	0.111926	0.00276041	2.55903	0.00262721
SMART	SM00038:COLFI	COLFI	5	1.21065	0.000170917	COL1A1, COL3A1, COL1A2, COL5A1, COL11A1	283	11	10057	16.1532	0.0293042	0.00297396	2.52666	0.0024954
GOTERM_CC_DIRECT	GO:0072372~primary cilium	primary cilium	9	2.17918	0.000329345	RAB10, DYNC2H1, IFT88, KIF3B, IFT81, KIF3A, IFT172, KIFAP3, IFT57	405	78	18224	5.19202	0.145964	0.00297653	2.52629	0.00239241
INTERPRO	IPR000971:Globin	Globin	5	1.21065	0.000134069	HBG2, HBG1, HBB, HBA2, HBA1	404	13	18559	17.6685	0.093847	0.00298608	2.5249	0.00258793
INTERPRO	IPR009050:Globin-like	Globin-like	5	1.21065	0.000134069	HBG2, HBG1, HBB, HBA2, HBA1	404	13	18559	17.6685	0.093847	0.00298608	2.5249	0.00258793
GOTERM_CC_DIRECT	GO:0030864~cortical actin cytoskeleton	cortical actin cytoskeleton	7	1.69492	0.000348288	EEF1A1, GSN, WDR1, RDX, SLC2A1, MYADM, FLOT2	405	43	18224	7.32518	0.153681	0.00308945	2.51012	0.00248317
UP_KEYWORDS	Actin capping	Actin capping	5	1.21065	0.00047887	GSN, CAPZA1, RDX, SPTAN1, SPTBN1	412	19	20581	13.1458	0.153941	0.00315332	2.50123	0.0023311
GOTERM_BP_DIRECT	GO:0006508~proteolysis	proteolysis	28	6.77966	6.49819e-05	PRSS1, C1S, PEF1, PDCD6, HTRA1, CNDP2, C3, IGLV2-11, IGLV2-8, C4B, IGHG3, C4A, IGHG4, ACAN, IGHG1, RELN, IGKC, ANPEP, IGLC3, IGLC2, GGT5, DCD, TMPRSS13, SFRP1, PIP, LCN1, PAPPA2, LTF	399	500	16792	2.35677	0.136532	0.00333623	2.47674	0.00317525
GOTERM_CC_DIRECT	GO:0005876~spindle microtubule	spindle microtubule	7	1.69492	0.000395835	KIF3B, NUMA1, KIF3A, CALM1, KIFAP3, CALM2, SKA2	405	44	18224	7.1587	0.172745	0.00344737	2.46251	0.00277085
UP_KEYWORDS	Microtubule	Microtubule	16	3.87409	0.000546795	DYNC2H1, DYNC1H1, NUMA1, TUBB, TUBB4A, TUBA4A, SKA2, TUBA1C, TUBA1B, TUBB2B, TUBA1A, TUBB2A, RACGAP1, KIF3B, KIF3A, KIFC3	412	280	20581	2.85451	0.173771	0.00353392	2.45174	0.00261246
INTERPRO	IPR000742:Epidermal growth factor-like domain	Epidermal growth factor-like domain	16	3.87409	0.000168432	LAMA5, LAMA2, LAMB2, LAMA4, FBLN1, LAMC1, HSPG2, THBS1, ACAN, VCAN, RELN, EFEMP1, AGRN, MFGE8, EDIL3, MATN2	404	231	18559	3.18186	0.11645	0.0036411	2.43877	0.00315562
INTERPRO	IPR002017:Spectrin repeat	Spectrin repeat	6	1.45278	0.000174811	ACTN1, AKAP6, ACTN4, SPTAN1, SPTBN1, KTN1	404	25	18559	11.0251	0.120584	0.00366482	2.43595	0.00317618
INTERPRO	IPR002049:EGF-like, laminin	EGF-like, laminin	7	1.69492	0.000179643	LAMA5, LAMA2, LAMB2, LAMA4, LAMC1, AGRN, HSPG2	404	39	18559	8.2453	0.123702	0.00366482	2.43595	0.00317618
INTERPRO	IPR012292:Globin, structural domain	Globin, structural domain	5	1.21065	0.000184488	HBG2, HBG1, HBB, HBA2, HBA1	404	14	18559	16.4065	0.126818	0.00366482	2.43595	0.00317618
UP_SEQ_FEATURE	binding site:Substrate	binding site:Substrate	19	4.60048	4.67613e-05	AHCYL2, AHCY, TPI1, CNP, IDH1, ENO1, CNDP2, LDHB, GLUD1, LDHA, NT5E, GLUD2, PKM, DDAH1, NT5C1B, PGK1, ALDOA, PLCD3, PFKP	408	301	20063	3.10401	0.0746892	0.00371365	2.4302	0.00360634
UP_SEQ_FEATURE	domain:Fibrillar collagen NC1	domain:Fibrillar collagen NC1	5	1.21065	4.91875e-05	COL1A1, COL3A1, COL1A2, COL5A1, COL11A1	408	11	20063	22.3518	0.0784085	0.00371365	2.4302	0.00360634
UP_SEQ_FEATURE	domain:Laminin EGF-like 10	domain:Laminin EGF-like 10	5	1.21065	4.91875e-05	LAMA5, LAMA2, LAMB2, LAMC1, HSPG2	408	11	20063	22.3518	0.0784085	0.00371365	2.4302	0.00360634
UP_SEQ_FEATURE	domain:Laminin EGF-like 8	domain:Laminin EGF-like 8	5	1.21065	4.91875e-05	LAMA5, LAMA2, LAMB2, LAMC1, HSPG2	408	11	20063	22.3518	0.0784085	0.00371365	2.4302	0.00360634
GOTERM_BP_DIRECT	GO:0019058~viral life cycle	viral life cycle	7	1.69492	7.60622e-05	PDCD6IP, UBB, UBC, CHMP2A, RPS27A, PPIA, UBA52	399	31	16792	9.50311	0.157878	0.00381832	2.41813	0.00363408
SMART	SM00181:EGF	EGF	16	3.87409	0.000258427	LAMA5, LAMA2, LAMB2, LAMA4, FBLN1, LAMC1, HSPG2, THBS1, ACAN, VCAN, RELN, EFEMP1, AGRN, MFGE8, EDIL3, MATN2	283	188	10057	3.02443	0.0439758	0.00390955	2.40787	0.00328043
SMART	SM00268:ACTIN	ACTIN	7	1.69492	0.000269624	ACTR3, ACTA2, ACTA1, ACTC1, ACTG2, ACTB, ACTG1	283	33	10057	7.53817	0.0458371	0.00390955	2.40787	0.00328043
GOTERM_CC_DIRECT	GO:0005911~cell-cell junction	cell-cell junction	13	3.1477	0.000467548	ACTR3, CLIC4, ANXA2, JUP, WDR1, ACTN1, SLC2A1, ACTN4, RAB10, FSCN1, MYADM, DSG1, FLNA	405	172	18224	3.40098	0.200691	0.00399921	2.39803	0.00321439
UP_KEYWORDS	Antibiotic	Antibiotic	9	2.17918	0.000631828	DCD, HIST1H2BJ, HIST1H2BK, HP, S100A12, HIST1H2BD, HIST2H2BE, LTF, HIST1H2BC	412	95	20581	4.73247	0.197945	0.00400924	2.39694	0.00296385
UP_KEYWORDS	Cell membrane	Cell membrane	89	21.5496	0.000705443	ITGB1, CLIC4, NPFFR1, ITGB4, SLC2A1, AP2A1, ENO1, PIK3C2A, AP2A2, AQP1, IGLV2-8, GJA1, BASP1, ANPEP, BSG, NPTN, FLOT2, ENPP6, DSP, DYNC2H1, HSP90AA1, ANXA1, ITGA3, ACTN1, MYOF, HLA-C, LSR, ANO6, ATP1B3, RHOA, SLC7A5, SLC7A8, S100A6, DSG1, GAS1, EZR, SMPDL3B, SLC29A1, S100A9, S100A8, VAMP2, CD44, GPM6A, SLC20A2, CAMK2A, HTRA1, SLC3A2, THY1, ATP1A1, SLC1A5, GNAI1, GNAI2, SLC9A3R2, IGLV2-11, SLC9A3R…	412	3175	20581	1.40028	0.218302	0.00438667	2.35787	0.00324287
UP_KEYWORDS	Glycogen storage disease	Glycogen storage disease	5	1.21065	0.000716448	LDHA, PGAM2, PYGM, PYGL, ALDOA	412	21	20581	11.8938	0.2213	0.00438667	2.35787	0.00324287
KEGG_PATHWAY	hsa05410:Hypertrophic cardiomyopathy (HCM)	Hypertrophic cardiomyopathy (HCM)	11	2.66344	0.000542438	ITGB1, ACTC1, ITGB5, ITGA3, ITGB4, CACNA2D1, ITGA1, ITGA7, ITGAV, ACTB, ACTG1	255	78	6879	3.80437	0.102349	0.00449771	2.34701	0.00375186
GOTERM_MF_DIRECT	GO:0005344~oxygen transporter activity	oxygen transporter activity	5	1.21065	0.00025256	HBG2, HBG1, HBB, HBA2, HBA1	399	14	16881	15.1101	0.130366	0.00450534	2.34627	0.00400022
GOTERM_MF_DIRECT	GO:0055131~C3HC4-type RING finger domain binding	C3HC4-type RING finger domain binding	4	0.968523	0.000246738	DNAJA1, HSPA8, HSPA1B, HSPA1A	399	6	16881	28.2055	0.127561	0.00450534	2.34627	0.00400022
GOTERM_BP_DIRECT	GO:0061024~membrane organization	membrane organization	7	1.69492	9.17596e-05	RAB10, YWHAE, RAB14, YWHAB, SFN, YWHAZ, YWHAG	399	32	16792	9.20614	0.18722	0.00450619	2.34619	0.00428876
INTERPRO	IPR000538:Link	Link	5	1.21065	0.000247276	ACAN, VCAN, HAPLN3, CD44, HAPLN1	404	15	18559	15.3127	0.166207	0.0045437	2.34259	0.00393788
INTERPRO	IPR013126:Heat shock protein 70 family	Heat shock protein 70 family	5	1.21065	0.000247276	HSPA8, HSPA5, HSPA6, HSPA1B, HSPA1A	404	15	18559	15.3127	0.166207	0.0045437	2.34259	0.00393788
INTERPRO	IPR018181:Heat shock protein 70, conserved site	Heat shock protein 70, conserved site	5	1.21065	0.000247276	HSPA8, HSPA5, HSPA6, HSPA1B, HSPA1A	404	15	18559	15.3127	0.166207	0.0045437	2.34259	0.00393788
UP_KEYWORDS	Chaperone	Chaperone	13	3.1477	0.000757152	HSPA8, HSP90AA1, HSP90AB1, HSPB1, CLU, HSPD1, HSP90B1, DNAJA1, CANX, DNAJA2, CRYAB, HSPA1B, HSPA1A	412	201	20581	3.23085	0.232292	0.00455597	2.34142	0.00336802
GOTERM_CC_DIRECT	GO:0005901~caveola	caveola	8	1.93705	0.000574992	CAV1, MYOF, SLC2A1, ATP2B4, FLOT2, AKAP6, ATP1B3, ATP1A1	405	65	18224	5.53816	0.240808	0.00474864	2.32343	0.00381676
GOTERM_CC_DIRECT	GO:0016234~inclusion body	inclusion body	5	1.21065	0.000569003	PSMC5, HSP90AB1, SQSTM1, HSPA1B, HSPA1A	405	18	18224	12.4993	0.238625	0.00474864	2.32343	0.00381676
UP_SEQ_FEATURE	domain:Laminin EGF-like 3	domain:Laminin EGF-like 3	6	1.45278	6.63926e-05	LAMA5, LAMA2, LAMB2, LAMA4, LAMC1, HSPG2	408	22	20063	13.4111	0.104359	0.0047947	2.31924	0.00465614
UP_SEQ_FEATURE	domain:Laminin EGF-like 7	domain:Laminin EGF-like 7	5	1.21065	7.26007e-05	LAMA5, LAMA2, LAMB2, LAMC1, HSPG2	408	12	20063	20.4892	0.113542	0.00502457	2.2989	0.00487937
SMART	SM00180:EGF_Lam	EGF_Lam	7	1.69492	0.000376981	LAMA5, LAMA2, LAMB2, LAMA4, LAMC1, AGRN, HSPG2	283	35	10057	7.10742	0.0635012	0.00504575	2.29707	0.00423379
GOTERM_MF_DIRECT	GO:0001664~G-protein coupled receptor binding	G-protein coupled receptor binding	8	1.93705	0.000293921	DNAJA1, HSPA8, ITGB4, FLNA, GNAI1, HSPA1B, GNAI2, HSPA1A	399	55	16881	6.15393	0.150037	0.00505006	2.2967	0.00448387
GOTERM_MF_DIRECT	GO:0001968~fibronectin binding	fibronectin binding	6	1.45278	0.000310492	ITGB1, ITGA3, FBLN1, ITGAV, SSC5D, THBS1	399	26	16881	9.76345	0.157792	0.00505006	2.2967	0.00448387
GOTERM_MF_DIRECT	GO:0051020~GTPase binding	GTPase binding	6	1.45278	0.000310492	HSP90AA1, GNB2, GNB1, FLNA, ENO1, SPTBN1	399	26	16881	9.76345	0.157792	0.00505006	2.2967	0.00448387
UP_KEYWORDS	Cataract	Cataract	8	1.93705	0.000870267	VCAN, GJA1, COL11A1, SLC2A1, MYH9, VIM, CRYAB, FTL	412	77	20581	5.19001	0.262033	0.00514785	2.28837	0.00380558
GOTERM_MF_DIRECT	GO:0003779~actin binding	actin binding	18	4.35835	0.000339406	ITGB1, GSN, RDX, MSN, MYO9B, ACTN4, MYO1C, CALD1, GIPC1, PIP, CAPZA1, MYO6, FSCN1, MYH9, ALDOA, EZR, SPTAN1, SPTBN1	399	278	16881	2.73938	0.171156	0.00536262	2.27062	0.00476138
GOTERM_MF_DIRECT	GO:0004871~signal transducer activity	signal transducer activity	15	3.63196	0.000355845	JUP, SLC44A2, GNG12, GNAI1, GNAI2, GNA13, GJA1, LGALS1, TFG, GNB2, GNB1, GNAS, FLNA, PLCD3, S100A9	399	204	16881	3.1109	0.17866	0.00546618	2.26232	0.00485334
GOTERM_MF_DIRECT	GO:0004252~serine-type endopeptidase activity	serine-type endopeptidase activity	17	4.11622	0.000379502	PRSS1, C1S, HP, HTRA1, TMPRSS13, IGHG3, C3, IGLV2-11, IGLV2-8, C4B, IGHG4, C4A, IGHG1, IGKC, IGLC3, IGLC2, LTF	399	255	16881	2.82055	0.189338	0.00567201	2.24626	0.00503609
INTERPRO	IPR000020:Anaphylatoxin/fibulin	Anaphylatoxin/fibulin	4	0.968523	0.000333334	C4B, C3, C4A, FBLN1	404	7	18559	26.2504	0.217328	0.00569769	2.2443	0.004938
INTERPRO	IPR024309:Nuclear Testis protein, N-terminal	Nuclear Testis protein, N-terminal	4	0.968523	0.000333334	NUTM2A, NUTM2E, NUTM2D, NUTM2B	404	7	18559	26.2504	0.217328	0.00569769	2.2443	0.004938
INTERPRO	IPR024310:Nuclear Testis protein/FAM22	Nuclear Testis protein/FAM22	4	0.968523	0.000333334	NUTM2A, NUTM2E, NUTM2D, NUTM2B	404	7	18559	26.2504	0.217328	0.00569769	2.2443	0.004938
GOTERM_CC_DIRECT	GO:0031528~microvillus membrane	microvillus membrane	5	1.21065	0.000708206	SLC9A3R1, PODXL, MSN, ITGAV, EZR	405	19	18224	11.8415	0.287767	0.00574967	2.24036	0.00462134
PIR_SUPERFAMILY	PIRSF000868:14-3-3 protein	14-3-3 protein	5	1.21065	0.000112825	YWHAE, YWHAB, SFN, YWHAZ, YWHAG	76	7	1692	15.9023	0.00585004	0.00586688	2.23159	0.00541559
GOTERM_CC_DIRECT	GO:0005834~heterotrimeric G-protein complex	heterotrimeric G-protein complex	6	1.45278	0.000743118	GNA13, GNB1, GNAS, GNG12, GNAI1, GNAI2	405	33	18224	8.18137	0.299587	0.00593256	2.22676	0.00476834
GOTERM_BP_DIRECT	GO:0007018~microtubule-based movement	microtubule-based movement	10	2.42131	0.000124711	DYNC2H1, DYNC1H1, RACGAP1, KIF3B, KIF3A, AP2A1, KIFC3, KIFAP3, AP2A2, KTN1	399	81	16792	5.19571	0.245529	0.00593744	2.2264	0.00565095
GOTERM_BP_DIRECT	GO:0030574~collagen catabolic process	collagen catabolic process	9	2.17918	0.000128789	COL1A1, COL18A1, COL3A1, COL1A2, COL4A2, COL5A1, COL11A1, COL6A2, COL6A3	399	64	16792	5.91823	0.252449	0.00593744	2.2264	0.00565095
GOTERM_BP_DIRECT	GO:0090131~mesenchyme migration	mesenchyme migration	4	0.968523	0.000127551	ACTA2, ACTA1, ACTC1, ACTG2	399	5	16792	33.6682	0.250356	0.00593744	2.2264	0.00565095
GOTERM_BP_DIRECT	GO:0010939~regulation of necrotic cell death	regulation of necrotic cell death	5	1.21065	0.000132324	UBB, UBC, OLFM4, RPS27A, UBA52	399	12	16792	17.5355	0.258397	0.00597842	2.22341	0.00568995
INTERPRO	IPR018159:Spectrin/alpha-actinin	Spectrin/alpha-actinin	6	1.45278	0.000363817	DSP, ACTN1, AKAP6, ACTN4, SPTAN1, SPTBN1	404	29	18559	9.50444	0.234674	0.00607739	2.21628	0.00526707
GOTERM_BP_DIRECT	GO:0010951~negative regulation of endopeptidase activity	negative regulation of endopeptidase activity	12	2.90557	0.000142979	C4B, C3, C4A, ITIH4, ITIH3, SERPINB1, SERPINA1, CPAMD8, SPOCK1, COL6A3, LCN1, PEBP1	399	121	16792	4.17374	0.276036	0.00633314	2.19838	0.00602756
GOTERM_CC_DIRECT	GO:0005577~fibrinogen complex	fibrinogen complex	4	0.968523	0.000822397	FGG, FN1, FBLN1, THBS1	405	9	18224	19.9989	0.325707	0.00645784	2.18991	0.00519054
UP_SEQ_FEATURE	domain:Laminin EGF-like 6	domain:Laminin EGF-like 6	5	1.21065	0.000103191	LAMA5, LAMA2, LAMB2, LAMC1, HSPG2	408	13	20063	18.9131	0.157436	0.00659231	2.18096	0.00640181
UP_SEQ_FEATURE	metal ion-binding site:Iron (heme distal ligand)	metal ion-binding site:Iron (heme distal ligand)	5	1.21065	0.000103191	HBG2, HBG1, HBB, HBA2, HBA1	408	13	20063	18.9131	0.157436	0.00659231	2.18096	0.00640181
UP_KEYWORDS	Hypusine	Hypusine	3	0.726392	0.00117772	EIF5A, EIF5AL1, EIF5A2	412	3	20581	49.9539	0.33719	0.00680862	2.16694	0.00503331
UP_KEYWORDS	Immunity	Immunity	22	5.32688	0.00119005	ANXA1, C1S, HLA-B, HP, HLA-C, SSC5D, HLA-A, CLU, C3, IGLV2-11, IGLV2-8, C4B, C4A, BPIFB1, IGKC, LCN2, S100A12, SMPDL3B, S100A9, SQSTM1, S100A8, LTF	412	500	20581	2.19797	0.340038	0.00680862	2.16694	0.00503331
GOTERM_CC_DIRECT	GO:0030027~lamellipodium	lamellipodium	12	2.90557	0.000900384	ACTR3, ITGB1, ACTA2, ACTA1, ACTC1, PODXL, RDX, FSCN1, FLOT2, SH3BGRL3, RHOA, ACTG2	405	160	18224	3.37481	0.350452	0.00695619	2.15763	0.00559109
GOTERM_BP_DIRECT	GO:0030307~positive regulation of cell growth	positive regulation of cell growth	10	2.42131	0.00016534	SDCBP, MTPN, SFRP1, H3F3B, H3F3C, H3F3A, AKAP6, SFN, S100A9, S100A8	399	84	16792	5.01014	0.311703	0.00707343	2.15037	0.00673212
GOTERM_BP_DIRECT	GO:0043488~regulation of mRNA stability	regulation of mRNA stability	11	2.66344	0.000165955	HSPA8, PSMC5, UBB, YWHAB, UBC, HSPB1, RPS27A, YWHAZ, UBA52, HSPA1B, HSPA1A	399	103	16792	4.49454	0.312658	0.00707343	2.15037	0.00673212
SMART	SM00054:EFh	EFh	13	3.1477	0.000718634	CALML5, PEF1, PDCD6, ACTN1, ACTN4, MYL12A, MYL12B, S100A6, CALM1, CALM2, S100A9, SPTAN1, S100A11	283	144	10057	3.20821	0.11758	0.00781515	2.10706	0.00655754
SMART	SM00104:ANATO	ANATO	4	0.968523	0.000702172	C4B, C3, C4A, FBLN1	283	7	10057	20.3069	0.115047	0.00781515	2.10706	0.00655754
SMART	SM00445:LINK	LINK	5	1.21065	0.000646899	ACAN, VCAN, HAPLN3, CD44, HAPLN1	283	15	10057	11.8457	0.106489	0.00781515	2.10706	0.00655754
UP_KEYWORDS	Amyloid	Amyloid	5	1.21065	0.0014218	GSN, TTR, APOA1, MFGE8, LYZ	412	25	20581	9.99078	0.391381	0.00800337	2.09673	0.00591653
UP_KEYWORDS	Muscle protein	Muscle protein	7	1.69492	0.00146346	ACTA2, ACTA1, ACTC1, CALD1, MYL12A, ACTG2, MYL12B	412	62	20581	5.63995	0.400178	0.00810712	2.09113	0.00599323
INTERPRO	IPR000034:Laminin B type IV	Laminin B type IV	4	0.968523	0.000524749	LAMA5, LAMA2, LAMC1, HSPG2	404	8	18559	22.9691	0.320088	0.00820618	2.08586	0.00711203
INTERPRO	IPR006047:Glycosyl hydrolase, family 13, catalytic domain	Glycosyl hydrolase, family 13, catalytic domain	4	0.968523	0.000524749	AMY2A, AMY2B, AMY1B, SLC3A2	404	8	18559	22.9691	0.320088	0.00820618	2.08586	0.00711203
INTERPRO	IPR015902:Glycoside hydrolase, family 13	Glycoside hydrolase, family 13	4	0.968523	0.000524749	AMY2A, AMY2B, AMY1B, SLC3A2	404	8	18559	22.9691	0.320088	0.00820618	2.08586	0.00711203
GOTERM_MF_DIRECT	GO:0042803~protein homodimerization activity	protein homodimerization activity	33	7.99031	0.000582273	PDCD6, CAMK2A, PYGL, JCHAIN, SDCBP, LGALS1, PRDX4, ANXA6, FLNA, STOM, APOE, S100A11, S100A10, HSP90AA1, PDCD6IP, SLC16A1, ANXA1, JUP, ACTN1, IDH1, RDX, MYO9B, ANO6, ACTN4, OLFM4, SOD1, GIPC1, S100A6, LCN2, MYH9, TKT, CRYAB, SQSTM1	399	730	16881	1.91257	0.275368	0.0084736	2.07193	0.00752358
UP_SEQ_FEATURE	domain:Laminin EGF-like 1	domain:Laminin EGF-like 1	6	1.45278	0.000155127	LAMA5, LAMA2, LAMB2, LAMA4, LAMC1, AGRN	408	26	20063	11.3479	0.227043	0.00848556	2.07132	0.00824034
UP_SEQ_FEATURE	metal ion-binding site:Calcium; via carbonyl oxygen	metal ion-binding site:Calcium; via carbonyl oxygen	7	1.69492	0.000143802	PRSS1, AMY2A, C1S, AMY2B, AMY1B, CANX, MPO	408	40	20063	8.60545	0.212371	0.00848556	2.07132	0.00824034
UP_SEQ_FEATURE	propeptide:N-terminal propeptide	propeptide:N-terminal propeptide	4	0.968523	0.00015837	COL1A1, COL3A1, COL1A2, COL11A1	408	6	20063	32.7827	0.231193	0.00848556	2.07132	0.00824034
UP_SEQ_FEATURE	repeat:Spectrin 1	Spectrin 1	6	1.45278	0.000155127	DSP, ACTN1, AKAP6, ACTN4, SPTAN1, SPTBN1	408	26	20063	11.3479	0.227043	0.00848556	2.07132	0.00824034
UP_SEQ_FEATURE	repeat:Spectrin 2	Spectrin 2	6	1.45278	0.000155127	DSP, ACTN1, AKAP6, ACTN4, SPTAN1, SPTBN1	408	26	20063	11.3479	0.227043	0.00848556	2.07132	0.00824034
KEGG_PATHWAY	hsa05205:Proteoglycans in cancer	Proteoglycans in cancer	18	4.35835	0.0010991	ITGB1, ITGB5, CAV1, RDX, CAMK2A, FN1, MSN, HSPG2, THBS1, RHOA, ACTB, ACTG1, RRAS, GPC1, FLNA, ITGAV, EZR, CD44	255	200	6879	2.42788	0.196551	0.00874883	2.05805	0.00729802
GOTERM_CC_DIRECT	GO:0005916~fascia adherens	fascia adherens	4	0.968523	0.00115559	DSP, GJA1, JUP, ACTN1	405	10	18224	17.999	0.425265	0.00878613	2.0562	0.00706192
SMART	SM00327:VWA	VWA	9	2.17918	0.000874009	CPNE8, ITIH4, ITIH3, ITGB5, COL6A2, CACNA2D1, ITGA1, COL6A3, MATN2	283	72	10057	4.44214	0.141136	0.00894574	2.04838	0.0075062
GOTERM_CC_DIRECT	GO:0030139~endocytic vesicle	endocytic vesicle	7	1.69492	0.00120253	EHD1, TF, GIPC1, KIAA0368, MYO6, FLOT2, APOA1	405	54	18224	5.83301	0.438059	0.0090002	2.04575	0.00723398
KEGG_PATHWAY	hsa04970:Salivary secretion	Salivary secretion	11	2.66344	0.00117848	DMBT1, CALML5, GNAS, ATP2B4, ATP1B3, ATP2B1, ATP1A1, CALM1, LYZ, CALM2, VAMP2	255	86	6879	3.45048	0.209156	0.00901987	2.0448	0.00752411
GOTERM_MF_DIRECT	GO:0051087~chaperone binding	chaperone binding	9	2.17918	0.000637748	DNAJA1, HSPA5, DNAJA2, HLA-B, ATP1A1, CLU, CP, HSPD1, SOD1	399	81	16881	4.70092	0.297273	0.00904294	2.04369	0.00802909
GOTERM_CC_DIRECT	GO:0005765~lysosomal membrane	lysosomal membrane	16	3.87409	0.00123209	HSPA8, HSP90AB1, ANXA2, AHNAK, SLC44A2, CP, GNAI1, RAB14, ANPEP, GNB2, MYO6, UBC, GNB1, ANXA6, VPS35, UBA52	405	274	18224	2.62759	0.445968	0.00906638	2.04257	0.00728717
GOTERM_CC_DIRECT	GO:0030141~secretory granule	secretory granule	8	1.93705	0.00125385	COL1A1, OLFM4, MPO, THBS1, VAMP2, HSPD1, LTF, VAMP3	405	74	18224	4.8646	0.451722	0.00906638	2.04257	0.00728717
GOTERM_CC_DIRECT	GO:0030863~cortical cytoskeleton	cortical cytoskeleton	5	1.21065	0.00126816	MYH9, FLNA, ACTN4, EZR, ACTB	405	22	18224	10.2267	0.45547	0.00906638	2.04257	0.00728717
GOTERM_MF_DIRECT	GO:0030235~nitric-oxide synthase regulator activity	nitric-oxide synthase regulator activity	4	0.968523	0.000666923	HSP90AA1, HSP90AB1, CALM1, CALM2	399	8	16881	21.1541	0.308527	0.00922021	2.03526	0.00818648
SMART	SM00150:SPEC	SPEC	6	1.45278	0.0011431	DSP, ACTN1, AKAP6, ACTN4, SPTAN1, SPTBN1	283	29	10057	7.3525	0.180461	0.00947138	2.02359	0.00794725
SMART	SM00281:LamB	LamB	4	0.968523	0.00110022	LAMA5, LAMA2, LAMC1, HSPG2	283	8	10057	17.7686	0.174316	0.00947138	2.02359	0.00794725
SMART	SM00282:LamG	LamG	7	1.69492	0.00103378	LAMA5, LAMA2, COL5A1, COL11A1, LAMA4, AGRN, HSPG2	283	42	10057	5.92285	0.164705	0.00947138	2.02359	0.00794725
SMART	SM00642:Aamy	Aamy	4	0.968523	0.00110022	AMY2A, AMY2B, AMY1B, SLC3A2	283	8	10057	17.7686	0.174316	0.00947138	2.02359	0.00794725
GOTERM_CC_DIRECT	GO:0016939~kinesin II complex	kinesin II complex	3	0.726392	0.00144914	KIF3B, KIF3A, KIFAP3	405	3	18224	44.9975	0.500746	0.00950872	2.02188	0.00764271
GOTERM_CC_DIRECT	GO:0030315~T-tubule	T-tubule	6	1.45278	0.00143541	AHNAK, RDX, ATP2B4, AKAP6, ATP1A1, EZR	405	38	18224	7.10487	0.497448	0.00950872	2.02188	0.00764271
GOTERM_CC_DIRECT	GO:0043260~laminin-11 complex	laminin-11 complex	3	0.726392	0.00144914	LAMA5, LAMB2, LAMC1	405	3	18224	44.9975	0.500746	0.00950872	2.02188	0.00764271
GOTERM_CC_DIRECT	GO:0071748~monomeric IgA immunoglobulin complex	monomeric IgA immunoglobulin complex	3	0.726392	0.00144914	IGHA1, IGHA2, JCHAIN	405	3	18224	44.9975	0.500746	0.00950872	2.02188	0.00764271
GOTERM_CC_DIRECT	GO:0071751~secretory IgA immunoglobulin complex	secretory IgA immunoglobulin complex	3	0.726392	0.00144914	IGHA1, IGHA2, JCHAIN	405	3	18224	44.9975	0.500746	0.00950872	2.02188	0.00764271
GOTERM_CC_DIRECT	GO:0071752~secretory dimeric IgA immunoglobulin complex	secretory dimeric IgA immunoglobulin complex	3	0.726392	0.00144914	IGHA1, IGHA2, JCHAIN	405	3	18224	44.9975	0.500746	0.00950872	2.02188	0.00764271
COG_ONTOLOGY	Amino acid transport and metabolism	Amino acid transport and metabolism	6	1.45278	0.00090993	GLUD1, SLC7A5, GLUD2, DDAH1, ANPEP, CNDP2	33	50	2026	7.36727	0.00996381	0.0100092	1.9996	0.0100092
KEGG_PATHWAY	hsa04971:Gastric acid secretion	Gastric acid secretion	10	2.42131	0.00135932	CALML5, CAMK2A, GNAS, ATP1B3, ATP1A1, CALM1, EZR, CALM2, GNAI1, GNAI2	255	73	6879	3.69541	0.237146	0.0100187	1.99919	0.00835729
GOTERM_CC_DIRECT	GO:0001931~uropod	uropod	4	0.968523	0.00156291	MYH9, MSN, FLOT2, EZR	405	11	18224	16.3627	0.527264	0.0101166	1.99496	0.00813133
GOTERM_CC_DIRECT	GO:0005768~endosome	endosome	14	3.38983	0.00158772	ANXA1, ANXA2, PDCD6, CAV1, RFTN1, ATP1A1, RHOA, RAB10, HGS, GPC1, FLOT2, VPS35, EZR, PACSIN1	405	225	18224	2.79985	0.532857	0.0101402	1.99395	0.00815028
GOTERM_BP_DIRECT	GO:0001765~membrane raft assembly	membrane raft assembly	4	0.968523	0.000250611	ANXA2, RFTN1, FLOT2, S100A10	399	6	16792	28.0568	0.432323	0.0104839	1.97948	0.00997805
INTERPRO	IPR002453:Beta tubulin	Beta tubulin	4	0.968523	0.000774466	TUBB2B, TUBB2A, TUBB, TUBB4A	404	9	18559	20.4169	0.434165	0.0111614	1.95228	0.00967323
INTERPRO	IPR013838:Beta tubulin, autoregulation binding site	Beta tubulin, autoregulation binding site	4	0.968523	0.000774466	TUBB2B, TUBB2A, TUBB, TUBB4A	404	9	18559	20.4169	0.434165	0.0111614	1.95228	0.00967323
INTERPRO	IPR016187:C-type lectin fold	C-type lectin fold	10	2.42131	0.000752779	COLEC12, ACAN, COL18A1, VCAN, COL4A2, SFTPA2, SFTPA1, HAPLN3, CD44, HAPLN1	404	112	18559	4.10162	0.425066	0.0111614	1.95228	0.00967323
INTERPRO	IPR019742:Alpha-2-macroglobulin, conserved site	Alpha-2-macroglobulin, conserved site	4	0.968523	0.000774466	C4B, C3, C4A, CPAMD8	404	9	18559	20.4169	0.434165	0.0111614	1.95228	0.00967323
GOTERM_BP_DIRECT	GO:0001525~angiogenesis	angiogenesis	16	3.87409	0.000290177	LAMA5, COL18A1, CLIC4, ANXA2, PDCD6, MCAM, CAV1, FN1, THY1, HSPG2, COL4A2, ANPEP, MYH9, ITGAV, PLCD3, MFGE8	399	223	16792	3.01957	0.480872	0.0113019	1.94685	0.0107566
GOTERM_BP_DIRECT	GO:0006605~protein targeting	protein targeting	7	1.69492	0.000287241	YWHAE, MYO1C, YWHAB, GIPC1, AKAP6, YWHAZ, YWHAG	399	39	16792	7.55376	0.477417	0.0113019	1.94685	0.0107566
GOTERM_BP_DIRECT	GO:0007160~cell-matrix adhesion	cell-matrix adhesion	10	2.42131	0.000280043	ITGB1, COL3A1, ITGB5, ITGA3, ITGB4, ITGA1, FGG, ITGA7, ITGAV, CD44	399	90	16792	4.67613	0.468847	0.0113019	1.94685	0.0107566
GOTERM_BP_DIRECT	GO:0030199~collagen fibril organization	collagen fibril organization	7	1.69492	0.000287241	COL1A1, ACAN, COL3A1, COL1A2, COL5A1, ANXA2, COL11A1	399	39	16792	7.55376	0.477417	0.0113019	1.94685	0.0107566
UP_KEYWORDS	Prenylation	Prenylation	11	2.66344	0.00207606	DNAJA1, RAB10, RAB1A, RAB14, CNP, RRAS, RAB1B, ALDH3B1, DNAJA2, GNG12, RHOA	412	168	20581	3.27079	0.51582	0.011321	1.94611	0.00836912
UP_SEQ_FEATURE	glycosylation site:N-linked (GlcNAc...)	glycosylation site:N-linked (GlcNAc...)	117	28.3293	0.000219245	NPFFR1, AMY2A, CD82, HP, MPO, CLU, AQP1, IGHG3, C4B, IGHG4, C4A, IGHG1, EFEMP1, DMBT1, ANPEP, BSG, PTGFRN, ENPP6, SLC15A2, CACNA2D1, AMY1B, HLA-B, HLA-C, ATP1B3, HLA-A, OLFM4, HSPG2, SFRP1, AZGP1, COL4A2, GPM6A, CD151, FBLN1, SLC1A5, THY1, AEBP1, HSP90B1, C3, HPX, PODXL, PDGFD, CPAMD8, TSPAN4, IGHA1, IGHA2, GGT5, MCAM, FN1, TMPRSS13, CP, COL1A1, TF, BPIFB1, COL1A2, PIP, LCN2, PLXNB2, ITGB1, LGALS…	408	4234	20063	1.35885	0.3051	0.0113802	1.94385	0.0110513
UP_KEYWORDS	Amyloidosis	Amyloidosis	5	1.21065	0.0021953	GSN, TTR, APOA1, APOE, LYZ	412	28	20581	8.92034	0.535596	0.0117871	1.92859	0.00871365
BBID	73.Integrins_and_other_cell-surface_receptors	Integrins_and_other_cell-surface_receptors	6	1.45278	0.000670051	CD151, CD82, CD81, TSPAN4, CD9, SLC3A2	26	13	388	6.88757	0.0126545	0.0120609	1.91862	0.0120609
UP_SEQ_FEATURE	chain:40S ribosomal protein S27a	chain:40S ribosomal protein S27a	4	0.968523	0.000272973	UBB, UBC, RPS27A, UBA52	408	7	20063	28.0994	0.364408	0.0122543	1.91171	0.0119002
UP_SEQ_FEATURE	chain:Ubiquitin	chain:Ubiquitin	4	0.968523	0.000272973	UBB, UBC, RPS27A, UBA52	408	7	20063	28.0994	0.364408	0.0122543	1.91171	0.0119002
UP_SEQ_FEATURE	compositionally biased region:Lys-rich (highly basic)	compositionally biased region:Lys-rich (highly basic)	4	0.968523	0.000272973	UBB, UBC, RPS27A, UBA52	408	7	20063	28.0994	0.364408	0.0122543	1.91171	0.0119002
UP_SEQ_FEATURE	metal ion-binding site:Iron (heme proximal ligand)	metal ion-binding site:Iron (heme proximal ligand)	5	1.21065	0.000250285	HBG2, HBG1, HBB, HBA2, HBA1	408	16	20063	15.3669	0.340006	0.0122543	1.91171	0.0119002
UP_SEQ_FEATURE	site:Essential for function	Essential for function	4	0.968523	0.000272973	UBB, UBC, RPS27A, UBA52	408	7	20063	28.0994	0.364408	0.0122543	1.91171	0.0119002
UP_KEYWORDS	Palmitate	Palmitate	16	3.87409	0.00234075	CD151, ITGB4, ITGA3, CAV1, RFTN1, APOA1, GNAI1, GNAI2, SOD1, GNA13, ALDH3B1, CANX, GNAS, CD9, FLOT2, STOM	412	324	20581	2.46686	0.558634	0.0123776	1.90736	0.00915022
GOTERM_BP_DIRECT	GO:0007179~transforming growth factor beta receptor signaling pathway	transforming growth factor beta receptor signaling pathway	10	2.42131	0.000330479	ITGB1, COL3A1, COL1A2, UBB, ITGB5, UBC, APOA1, RPS27A, UBA52, RHOA	399	92	16792	4.57448	0.52606	0.0124895	1.90346	0.0118869
GOTERM_BP_DIRECT	GO:0050776~regulation of immune response	regulation of immune response	14	3.38983	0.000331726	ITGB1, CD81, HLA-B, HLA-C, HLA-A, C3, IGLV2-11, IGLV2-8, COL1A1, COL3A1, COL1A2, IGKC, IGLC3, IGLC2	399	178	16792	3.31007	0.527394	0.0124895	1.90346	0.0118869
GOTERM_CC_DIRECT	GO:0005929~cilium	cilium	11	2.66344	0.00201187	RAB10, IFT88, PKM, RAB14, KIF3B, IFT81, KIF3A, IFT172, CAV1, IFT57, TUBB4A	405	151	18224	3.27797	0.618886	0.0126801	1.89688	0.0101917
UP_KEYWORDS	Ehlers-Danlos syndrome	Ehlers-Danlos syndrome	4	0.968523	0.00244284	COL1A1, COL3A1, COL1A2, COL5A1	412	14	20581	14.2725	0.574118	0.0127246	1.89535	0.00940675
GOTERM_BP_DIRECT	GO:0015671~oxygen transport	oxygen transport	5	1.21065	0.000344861	HBG2, HBG1, HBB, HBA2, HBA1	399	15	16792	14.0284	0.541215	0.0127712	1.89377	0.0121549
GOTERM_MF_DIRECT	GO:0005543~phospholipid binding	phospholipid binding	9	2.17918	0.000950194	ANXA1, ANXA5, MYOF, APOC3, APOA1, APOE, SPTBN1, VAMP2, PACSIN1	399	86	16881	4.42761	0.408863	0.012816	1.89225	0.0113792
KEGG_PATHWAY	hsa04612:Antigen processing and presentation	Antigen processing and presentation	10	2.42131	0.00181198	HSPA8, HSP90AA1, HSP90AB1, CANX, HSPA6, HLA-B, HLA-C, HLA-A, HSPA1B, HSPA1A	255	76	6879	3.54954	0.302959	0.012878	1.89015	0.0107424
GOTERM_BP_DIRECT	GO:0030334~regulation of cell migration	regulation of cell migration	9	2.17918	0.000357027	GNA13, LAMA5, LAMA2, LAMA4, PLXNB2, FLNA, THY1, RHOA, RTN4	399	74	16792	5.11847	0.553657	0.0130084	1.88577	0.0123808
GOTERM_BP_DIRECT	GO:0006457~protein folding	protein folding	14	3.38983	0.000369528	HSPA8, HSP90AA1, HSP90AB1, TXN, GNAI1, HSP90B1, GNAI2, DNAJA1, GNB2, CANX, DNAJA2, GNB1, CRYAB, PPIA	399	180	16792	3.27329	0.566089	0.0132502	1.87778	0.0126109
GOTERM_BP_DIRECT	GO:0035987~endodermal cell differentiation	endodermal cell differentiation	6	1.45278	0.000382884	COL4A2, ITGB5, COL11A1, FN1, ITGA7, ITGAV	399	27	16792	9.35227	0.578991	0.0135146	1.8692	0.0128625
GOTERM_BP_DIRECT	GO:0050821~protein stabilization	protein stabilization	12	2.90557	0.000397655	HSP90AA1, HSP90AB1, DSG1, FLNA, FLOT2, APOA1, ATP1B3, GAPDH, CLU, HSPA1B, HSPD1, HSPA1A	399	136	16792	3.7134	0.592813	0.0138201	1.85949	0.0131532
INTERPRO	IPR018503:Tetraspanin, conserved site	Tetraspanin, conserved site	5	1.21065	0.00097798	CD151, CD82, CD81, TSPAN4, CD9	404	21	18559	10.9376	0.512842	0.0138234	1.85939	0.0119803
GOTERM_BP_DIRECT	GO:0030168~platelet activation	platelet activation	11	2.66344	0.00040799	GNA13, COL1A1, COL3A1, COL1A2, ACTN1, FGG, GNB1, CD9, FLNA, YWHAZ, RHOA	399	115	16792	4.02554	0.602212	0.0139644	1.85498	0.0132906
GOTERM_BP_DIRECT	GO:0022617~extracellular matrix disassembly	extracellular matrix disassembly	9	2.17918	0.000428708	ACAN, PRSS1, GSN, BSG, HTRA1, FN1, LAMC1, HSPG2, CD44	399	76	16792	4.98378	0.620408	0.0141059	1.8506	0.0134253
GOTERM_BP_DIRECT	GO:0051592~response to calcium ion	response to calcium ion	8	1.93705	0.000423044	PEF1, PDCD6, CAV1, FGG, ANXA11, CALM1, THBS1, CALM2	399	58	16792	5.80486	0.615518	0.0141059	1.8506	0.0134253
GOTERM_BP_DIRECT	GO:2000427~positive regulation of apoptotic cell clearance	positive regulation of apoptotic cell clearance	4	0.968523	0.000430858	C4B, C3, C4A, MFGE8	399	7	16792	24.0487	0.622248	0.0141059	1.8506	0.0134253
GOTERM_CC_DIRECT	GO:0032587~ruffle membrane	ruffle membrane	8	1.93705	0.00227827	ITGB1, EEF1A1, HSP90AA1, MYO1C, MYO6, ITGAV, EZR, PACSIN1	405	82	18224	4.39	0.664635	0.0141726	1.84855	0.0113913
GOTERM_MF_DIRECT	GO:0016209~antioxidant activity	antioxidant activity	5	1.21065	0.00109288	PRDX4, PRDX1, HP, APOE, S100A9	399	20	16881	10.5771	0.453757	0.0143896	1.84195	0.0127763
GOTERM_BP_DIRECT	GO:0014002~astrocyte development	astrocyte development	5	1.21065	0.000451254	LAMB2, VIM, S100A9, S100A8, GFAP	399	16	16792	13.1516	0.639265	0.0145626	1.83676	0.0138599
GOTERM_BP_DIRECT	GO:0043123~positive regulation of I-kappaB kinase/NF-kappaB signaling	positive regulation of I-kappaB kinase/NF-kappaB signaling	13	3.1477	0.000463994	SLC44A2, RHOA, GJA1, LGALS1, TFG, UBB, UBC, S100A12, FLNA, RPS27A, UBA52, TGM2, LTF	399	161	16792	3.39818	0.649504	0.0147628	1.83083	0.0140505
GOTERM_MF_DIRECT	GO:0051015~actin filament binding	actin filament binding	11	2.66344	0.00115207	ACTR3, MARCKS, WDR1, ACTN1, MYO6, FSCN1, MYH9, FLNA, ACTN4, EEF2, EZR	399	132	16881	3.52569	0.471367	0.0148161	1.82927	0.013155
UP_KEYWORDS	Epidermolysis bullosa	Epidermolysis bullosa	4	0.968523	0.00300863	DSP, CD151, ITGA3, ITGB4	412	15	20581	13.321	0.65062	0.0154414	1.81131	0.0114151
GOTERM_BP_DIRECT	GO:0045429~positive regulation of nitric oxide biosynthetic process	positive regulation of nitric oxide biosynthetic process	7	1.69492	0.000495594	HSP90AA1, HSP90AB1, DDAH1, HBB, PTX3, SOD2, CLU	399	43	16792	6.85108	0.673663	0.0155493	1.80829	0.014799
KEGG_PATHWAY	hsa05145:Toxoplasmosis	Toxoplasmosis	12	2.90557	0.00234882	ITGB1, HSPA8, LAMA5, LAMA2, LAMB2, LAMA4, HSPA6, LAMC1, GNAI1, HSPA1B, GNAI2, HSPA1A	255	110	6879	2.94289	0.373724	0.0161178	1.7927	0.013445
GOTERM_MF_DIRECT	GO:0001618~virus receptor activity	virus receptor activity	8	1.93705	0.00128382	ITGB1, ITGB5, SLC20A2, ANPEP, ITGAV, SLC1A5, HSPA1B, HSPA1A	399	70	16881	4.83523	0.508557	0.0161353	1.79222	0.0143263
UP_KEYWORDS	Complement pathway	Complement pathway	5	1.21065	0.00321856	C4B, C3, C4A, C1S, CLU	412	31	20581	8.05708	0.675376	0.0162794	1.78836	0.0120346
UP_SEQ_FEATURE	domain:VWFA	domain:VWFA	8	1.93705	0.000373259	ITGB1, CPNE8, ITIH4, ITIH3, ITGB5, ITGB4, CACNA2D1, ITGA1	408	66	20063	5.96049	0.461908	0.0163153	1.7874	0.0158439
UP_SEQ_FEATURE	binding site:Activating enzyme	binding site:Activating enzyme	4	0.968523	0.000430187	UBB, UBC, RPS27A, UBA52	408	8	20063	24.587	0.510447	0.0166172	1.77944	0.016137
UP_SEQ_FEATURE	domain:Link 1	domain:Link 1	4	0.968523	0.000430187	ACAN, VCAN, HAPLN3, HAPLN1	408	8	20063	24.587	0.510447	0.0166172	1.77944	0.016137
UP_SEQ_FEATURE	domain:Link 2	domain:Link 2	4	0.968523	0.000430187	ACAN, VCAN, HAPLN3, HAPLN1	408	8	20063	24.587	0.510447	0.0166172	1.77944	0.016137
UP_SEQ_FEATURE	region of interest:Domain II and I	Domain II and I	4	0.968523	0.000430187	LAMA5, LAMA2, LAMA4, LAMC1	408	8	20063	24.587	0.510447	0.0166172	1.77944	0.016137
UP_SEQ_FEATURE	region of interest:Nonhelical region	Nonhelical region	4	0.968523	0.000430187	COL5A1, COL11A1, COL6A2, COL6A3	408	8	20063	24.587	0.510447	0.0166172	1.77944	0.016137
UP_KEYWORDS	Immunoglobulin domain	Immunoglobulin domain	22	5.32688	0.00340223	MCAM, LSR, HLA-A, THY1, HAPLN3, HSPG2, HAPLN1, IGHG3, IGLV2-11, IGLV2-8, IGHG4, ACAN, IGHG1, VCAN, IGKC, BSG, NPTN, IGLC3, PTGFRN, IGLC2, IGHA1, IGHA2	412	546	20581	2.01279	0.695597	0.0168341	1.77381	0.0124447
UP_KEYWORDS	Myosin	Myosin	6	1.45278	0.0034247	MYO1C, MYO6, MYH9, MYO9B, MYL12A, MYL12B	412	51	20581	5.87693	0.697983	0.0168341	1.77381	0.0124447
GOTERM_CC_DIRECT	GO:0030990~intraciliary transport particle	intraciliary transport particle	3	0.726392	0.00285572	KIF3B, KIF3A, KIFAP3	405	4	18224	33.7481	0.745855	0.0170986	1.76704	0.0137432
GOTERM_CC_DIRECT	GO:0043202~lysosomal lumen	lysosomal lumen	8	1.93705	0.00279567	ACAN, HSPA8, VCAN, HSP90AA1, GPC1, PRELP, AGRN, HSPG2	405	85	18224	4.23506	0.738416	0.0170986	1.76704	0.0137432
GOTERM_CC_DIRECT	GO:0098574~cytoplasmic side of lysosomal membrane	cytoplasmic side of lysosomal membrane	3	0.726392	0.00285572	EEF1A1, EEF1A2, GFAP	405	4	18224	33.7481	0.745855	0.0170986	1.76704	0.0137432
GOTERM_BP_DIRECT	GO:0006094~gluconeogenesis	gluconeogenesis	7	1.69492	0.000562531	TPI1, PGAM1, PGAM2, PGK1, ENO1, ALDOA, GAPDH	399	44	16792	6.69537	0.719482	0.0171724	1.76517	0.0163438
GOTERM_BP_DIRECT	GO:0006879~cellular iron ion homeostasis	cellular iron ion homeostasis	7	1.69492	0.000562531	HPX, TF, FTH1, LCN2, CP, FTL, SOD1	399	44	16792	6.69537	0.719482	0.0171724	1.76517	0.0163438
GOTERM_BP_DIRECT	GO:0001523~retinoid metabolic process	retinoid metabolic process	8	1.93705	0.000577636	TTR, GPC1, ALDH1A1, APOC3, APOA1, APOE, AGRN, HSPG2	399	61	16792	5.51937	0.728897	0.0173984	1.75949	0.0165589
INTERPRO	IPR000811:Glycosyl transferase, family 35	Glycosyl transferase, family 35	3	0.726392	0.0013908	PYGB, PYGM, PYGL	404	3	18559	45.9381	0.640467	0.01746	1.75796	0.015132
INTERPRO	IPR001884:Translation elongation factor IF5A	Translation elongation factor IF5A	3	0.726392	0.0013908	EIF5A, EIF5AL1, EIF5A2	404	3	18559	45.9381	0.640467	0.01746	1.75796	0.015132
INTERPRO	IPR002452:Alpha tubulin	Alpha tubulin	4	0.968523	0.00147281	TUBA1C, TUBA1B, TUBA1A, TUBA4A	404	11	18559	16.7048	0.661529	0.01746	1.75796	0.015132
INTERPRO	IPR004539:Translation elongation factor EF1A, eukaryotic/archaeal	Translation elongation factor EF1A, eukaryotic/archaeal	3	0.726392	0.0013908	EEF1A1, EEF1A1P5, EEF1A2	404	3	18559	45.9381	0.640467	0.01746	1.75796	0.015132
INTERPRO	IPR011833:Glycogen/starch/alpha-glucan phosphorylase	Glycogen/starch/alpha-glucan phosphorylase	3	0.726392	0.0013908	PYGB, PYGM, PYGL	404	3	18559	45.9381	0.640467	0.01746	1.75796	0.015132
INTERPRO	IPR013032:EGF-like, conserved site	EGF-like, conserved site	13	3.1477	0.00140704	LAMB2, ITGB4, FBLN1, HSPG2, THBS1, ACAN, VCAN, RELN, EFEMP1, AGRN, MFGE8, EDIL3, MATN2	404	199	18559	3.00098	0.64474	0.01746	1.75796	0.015132
INTERPRO	IPR019565:Alpha-2-macroglobulin, thiol-ester bond-forming	Alpha-2-macroglobulin, thiol-ester bond-forming	4	0.968523	0.00147281	C4B, C3, C4A, CPAMD8	404	11	18559	16.7048	0.661529	0.01746	1.75796	0.015132
INTERPRO	IPR019769:Translation elongation factor, IF5A, hypusine site	Translation elongation factor, IF5A, hypusine site	3	0.726392	0.0013908	EIF5A, EIF5AL1, EIF5A2	404	3	18559	45.9381	0.640467	0.01746	1.75796	0.015132
INTERPRO	IPR019954:Ubiquitin conserved site	Ubiquitin conserved site	4	0.968523	0.00147281	UBB, UBC, RPS27A, UBA52	404	11	18559	16.7048	0.661529	0.01746	1.75796	0.015132
INTERPRO	IPR020189:Translation elongation factor, IF5A C-terminal	Translation elongation factor, IF5A C-terminal	3	0.726392	0.0013908	EIF5A, EIF5AL1, EIF5A2	404	3	18559	45.9381	0.640467	0.01746	1.75796	0.015132
UP_KEYWORDS	Heparan sulfate	Heparan sulfate	4	0.968523	0.00364852	GPC1, SPOCK1, AGRN, HSPG2	412	16	20581	12.4885	0.720754	0.0176852	1.75239	0.0130739
GOTERM_BP_DIRECT	GO:0046718~viral entry into host cell	viral entry into host cell	9	2.17918	0.000607149	ITGB1, ITGB5, SLC20A2, CD81, ANPEP, ITGAV, SLC1A5, HSPA1B, HSPA1A	399	80	16792	4.73459	0.746392	0.0180467	1.7436	0.0171759
GOTERM_MF_DIRECT	GO:0004601~peroxidase activity	peroxidase activity	5	1.21065	0.00158974	PRDX1, HBB, HBA2, HBA1, MPO	399	22	16881	9.61552	0.585145	0.0181106	1.74207	0.0160801
GOTERM_MF_DIRECT	GO:0008184~glycogen phosphorylase activity	glycogen phosphorylase activity	3	0.726392	0.00163749	PYGB, PYGM, PYGL	399	3	16881	42.3083	0.595973	0.0181106	1.74207	0.0160801
GOTERM_MF_DIRECT	GO:0008426~protein kinase C inhibitor activity	protein kinase C inhibitor activity	3	0.726392	0.00163749	HSPB1, SFN, YWHAG	399	3	16881	42.3083	0.595973	0.0181106	1.74207	0.0160801
GOTERM_MF_DIRECT	GO:0017022~myosin binding	myosin binding	5	1.21065	0.00158974	ACTA1, ACTC1, CALD1, GIPC1, RHOA	399	22	16881	9.61552	0.585145	0.0181106	1.74207	0.0160801
GOTERM_MF_DIRECT	GO:0031720~haptoglobin binding	haptoglobin binding	3	0.726392	0.00163749	HBB, HBA2, HBA1	399	3	16881	42.3083	0.595973	0.0181106	1.74207	0.0160801
GOTERM_MF_DIRECT	GO:0046977~TAP binding	TAP binding	3	0.726392	0.00163749	HLA-B, HLA-C, HLA-A	399	3	16881	42.3083	0.595973	0.0181106	1.74207	0.0160801
GOTERM_CC_DIRECT	GO:0014704~intercalated disc	intercalated disc	6	1.45278	0.00307876	ITGB1, DSP, GJA1, JUP, AKAP6, ATP1A1	405	45	18224	5.99967	0.771679	0.0182065	1.73977	0.0146336
SMART	SM01376:SM01376	SM01376	3	0.726392	0.00230698	EIF5A, EIF5AL1, EIF5A2	283	3	10057	35.5371	0.330938	0.0182462	1.73883	0.01531
GOTERM_MF_DIRECT	GO:0005516~calmodulin binding	calmodulin binding	13	3.1477	0.00179867	CAMK2A, ATP2B4, MYO9B, AEBP1, ATP2B1, MARCKS, MYO1C, CALD1, MYO6, MYH9, SPTAN1, SPTBN1, VAMP2	399	189	16881	2.91009	0.630483	0.0189929	1.72141	0.0168635
GOTERM_MF_DIRECT	GO:0005540~hyaluronic acid binding	hyaluronic acid binding	5	1.21065	0.00188898	ACAN, VCAN, HAPLN3, CD44, HAPLN1	399	23	16881	9.19745	0.648518	0.0189929	1.72141	0.0168635
GOTERM_MF_DIRECT	GO:0015175~neutral amino acid transmembrane transporter activity	neutral amino acid transmembrane transporter activity	4	0.968523	0.00186407	SLC7A5, SLC7A8, SLC3A2, SLC1A5	399	11	16881	15.3848	0.643632	0.0189929	1.72141	0.0168635
GOTERM_MF_DIRECT	GO:0048407~platelet-derived growth factor binding	platelet-derived growth factor binding	4	0.968523	0.00186407	COL1A1, COL3A1, COL1A2, COL5A1	399	11	16881	15.3848	0.643632	0.0189929	1.72141	0.0168635
GOTERM_MF_DIRECT	GO:0051287~NAD binding	NAD binding	6	1.45278	0.0018792	LDHB, LDHA, AHCYL2, AHCY, IDH1, GAPDH	399	38	16881	6.68025	0.646607	0.0189929	1.72141	0.0168635
GOTERM_CC_DIRECT	GO:0042627~chylomicron	chylomicron	4	0.968523	0.00328156	APOC3, APOA1, LSR, APOE	405	14	18224	12.8564	0.792879	0.0191691	1.7174	0.0154073
INTERPRO	IPR001039:MHC class I, alpha chain, alpha1/alpha2	MHC class I, alpha chain, alpha1/alpha2	4	0.968523	0.00193228	AZGP1, HLA-B, HLA-C, HLA-A	404	12	18559	15.3127	0.758671	0.0212398	1.67285	0.0184079
INTERPRO	IPR001881:EGF-like calcium-binding	EGF-like calcium-binding	10	2.42131	0.00182861	ACAN, VCAN, EFEMP1, C1S, FBLN1, AGRN, THBS1, EDIL3, HSPG2, MATN2	404	127	18559	3.61717	0.739528	0.0212398	1.67285	0.0184079
INTERPRO	IPR002890:Alpha-2-macroglobulin, N-terminal	Alpha-2-macroglobulin, N-terminal	4	0.968523	0.00193228	C4B, C3, C4A, CPAMD8	404	12	18559	15.3127	0.758671	0.0212398	1.67285	0.0184079
INTERPRO	IPR009048:Alpha-macroglobulin, receptor-binding	Alpha-macroglobulin, receptor-binding	4	0.968523	0.00193228	C4B, C3, C4A, CPAMD8	404	12	18559	15.3127	0.758671	0.0212398	1.67285	0.0184079
INTERPRO	IPR016186:C-type lectin-like	C-type lectin-like	9	2.17918	0.00193615	COLEC12, ACAN, COL18A1, VCAN, SFTPA2, SFTPA1, HAPLN3, CD44, HAPLN1	404	104	18559	3.97541	0.759359	0.0212398	1.67285	0.0184079
GOTERM_CC_DIRECT	GO:0032154~cleavage furrow	cleavage furrow	6	1.45278	0.0037286	ITGB1, RACGAP1, RDX, MYH9, PLCD3, RHOA	405	47	18224	5.74437	0.832929	0.021518	1.6672	0.0172953
KEGG_PATHWAY	hsa04144:Endocytosis	Endocytosis	19	4.60048	0.00336782	HSPA8, PDCD6IP, CAV1, HSPA6, HLA-B, HLA-C, AP2A1, HLA-A, AP2A2, RHOA, RAB10, EHD1, ACAP2, HGS, CAPZA1, CHMP2A, VPS35, HSPA1B, HSPA1A	255	241	6879	2.12678	0.48897	0.0223399	1.65092	0.0186353
GOTERM_BP_DIRECT	GO:0030512~negative regulation of transforming growth factor beta receptor signaling pathway	negative regulation of transforming growth factor beta receptor signaling pathway	8	1.93705	0.000774067	UBB, HSPA5, CAV1, UBC, HTRA1, RPS27A, UBA52, HSPA1A	399	64	16792	5.26065	0.826103	0.0227093	1.6438	0.0216136
UP_KEYWORDS	Cell junction	Cell junction	25	6.05327	0.00479099	ITGB1, CLIC4, WDR1, ITGB4, CAMK2A, C4B, C4A, SDCBP, GJA1, ITGAV, ERC2, MPDZ, PACSIN1, DSP, JUP, ITGA3, ACTN1, ACTN4, FSCN1, DSG1, VAMP1, KIFC3, AGRN, VAMP2, VAMP3	412	675	20581	1.85014	0.812893	0.0229049	1.64007	0.0169325
GOTERM_MF_DIRECT	GO:0004866~endopeptidase inhibitor activity	endopeptidase inhibitor activity	6	1.45278	0.00237055	C4B, C3, C4A, ITIH4, ITIH3, CPAMD8	399	40	16881	6.34624	0.730845	0.0230882	1.63661	0.0204996
GOTERM_MF_DIRECT	GO:0005544~calcium-dependent phospholipid binding	calcium-dependent phospholipid binding	7	1.69492	0.0023798	ANXA1, ANXA2, ANXA4, ANXA5, ANXA6, ANXA11, ANXA2P2	399	58	16881	5.10617	0.732222	0.0230882	1.63661	0.0204996
GOTERM_MF_DIRECT	GO:0042623~ATPase activity, coupled	ATPase activity, coupled	4	0.968523	0.0024422	HSPA8, HSPA6, HSPA1B, HSPA1A	399	12	16881	14.1028	0.741327	0.0232851	1.63292	0.0206745
UP_SEQ_FEATURE	domain:Laminin EGF-like 11	domain:Laminin EGF-like 11	4	0.968523	0.000635581	LAMA2, LAMB2, LAMC1, HSPG2	408	9	20063	21.8551	0.651947	0.02346	1.62967	0.0227821
UP_SEQ_FEATURE	domain:Laminin G-like 3	domain:Laminin G-like 3	5	1.21065	0.000624828	LAMA5, LAMA2, LAMA4, AGRN, HSPG2	408	20	20063	12.2935	0.645674	0.02346	1.62967	0.0227821
GOTERM_CC_DIRECT	GO:0005874~microtubule	microtubule	16	3.87409	0.00413843	DYNC2H1, DYNC1H1, CNP, TUBB, TUBB4A, TUBA4A, TUBA1C, TUBA1B, TUBB2B, TUBA1A, TUBB2A, RACGAP1, KIF3B, KIF3A, DPYSL2, KIFC3	405	311	18224	2.31499	0.862815	0.0235989	1.62711	0.0189678
INTERPRO	IPR008993:Tissue inhibitor of metalloproteinases-like, OB-fold	Tissue inhibitor of metalloproteinases-like, OB-fold	5	1.21065	0.00224254	C4B, C3, C4A, SFRP1, AGRN	404	26	18559	8.83425	0.807973	0.0242392	1.61548	0.0210073
UP_SEQ_FEATURE	calcium-binding region:2	calcium-binding region:2	10	2.42131	0.000679959	CALML5, PEF1, PDCD6, S100A6, ACTN4, CALM1, PLCD3, SPTAN1, CALM2, HRNR	408	118	20063	4.16729	0.676681	0.0245524	1.60991	0.0238429
GOTERM_MF_DIRECT	GO:0002020~protease binding	protease binding	9	2.17918	0.00266873	ITGB1, SERPINA1, ANXA2, ITGA3, UBC, LCN2, FN1, FLOT2, ITGAV	399	101	16881	3.77004	0.771856	0.0250137	1.60182	0.0222092
GOTERM_BP_DIRECT	GO:1900026~positive regulation of substrate adhesion-dependent cell spreading	positive regulation of substrate adhesion-dependent cell spreading	6	1.45278	0.00086661	FGG, MYADM, FLNA, APOA1, OLFM4, S100A10	399	32	16792	7.89098	0.858933	0.0250984	1.60035	0.0238873
KEGG_PATHWAY	hsa05222:Small cell lung cancer	Small cell lung cancer	10	2.42131	0.00392741	ITGB1, LAMA5, COL4A2, LAMA2, LAMB2, ITGA3, LAMA4, FN1, ITGAV, LAMC1	255	85	6879	3.1737	0.543009	0.0252114	1.5984	0.0210306
INTERPRO	IPR001599:Alpha-2-macroglobulin	Alpha-2-macroglobulin	4	0.968523	0.00247174	C4B, C3, C4A, CPAMD8	404	13	18559	14.1348	0.837808	0.0252323	1.59804	0.021868
INTERPRO	IPR011625:Alpha-2-macroglobulin, N-terminal 2	Alpha-2-macroglobulin, N-terminal 2	4	0.968523	0.00247174	C4B, C3, C4A, CPAMD8	404	13	18559	14.1348	0.837808	0.0252323	1.59804	0.021868
INTERPRO	IPR011626:A-macroglobulin complement component	A-macroglobulin complement component	4	0.968523	0.00247174	C4B, C3, C4A, CPAMD8	404	13	18559	14.1348	0.837808	0.0252323	1.59804	0.021868
INTERPRO	IPR019956:Ubiquitin subgroup	Ubiquitin subgroup	4	0.968523	0.00247174	UBB, UBC, RPS27A, UBA52	404	13	18559	14.1348	0.837808	0.0252323	1.59804	0.021868
UP_KEYWORDS	mRNA transport	mRNA transport	8	1.93705	0.00539812	EIF5A, EIF5AL1, MYO1C, MVP, EIF5A2, HNRNPA2B1, HNRNPA1, HNRNPA1L2	412	106	20581	3.7701	0.848784	0.0254587	1.59416	0.0188205
UP_KEYWORDS	Synaptosome	Synaptosome	6	1.45278	0.00553923	VAMP1, ERC2, MPDZ, VAMP2, PACSIN1, VAMP3	412	57	20581	5.2583	0.85609	0.0257759	1.58879	0.0190549
GOTERM_BP_DIRECT	GO:0050830~defense response to Gram-positive bacterium	defense response to Gram-positive bacterium	9	2.17918	0.000909854	HIST1H2BJ, HIST1H2BK, SSC5D, HLA-A, H2BFS, LYZ, HIST1H2BD, HIST2H2BE, HIST1H2BC	399	85	16792	4.45608	0.872073	0.0260172	1.58474	0.0247619
GOTERM_CC_DIRECT	GO:0031941~filamentous actin	filamentous actin	5	1.21065	0.00466287	MYO1C, MYO6, FSCN1, FLNA, ACTG1	405	31	18224	7.25767	0.893407	0.0262766	1.58043	0.0211201
GOTERM_BP_DIRECT	GO:0016197~endosomal transport	endosomal transport	8	1.93705	0.000931959	RAB10, UBB, HGS, UBC, CHMP2A, RPS27A, SQSTM1, UBA52	399	66	16792	5.10124	0.87831	0.0263162	1.57978	0.0250464
UP_SEQ_FEATURE	domain:EF-hand 3	domain:EF-hand 3	9	2.17918	0.000749538	CALML5, PEF1, PDCD6, CALM1, PLCD3, SPTAN1, CALM2, MYL12A, MYL12B	408	96	20063	4.61006	0.711972	0.026489	1.57693	0.0257235
INTERPRO	IPR011174:Ezrin/radixin/moesin	Ezrin/radixin/moesin	3	0.726392	0.0027416	RDX, MSN, EZR	404	4	18559	34.4536	0.867058	0.0265142	1.57652	0.0229789
INTERPRO	IPR011259:Ezrin/radixin/moesin, C-terminal	Ezrin/radixin/moesin, C-terminal	3	0.726392	0.0027416	RDX, MSN, EZR	404	4	18559	34.4536	0.867058	0.0265142	1.57652	0.0229789
INTERPRO	IPR016444:Synaptobrevin, metazoa/fungi	Synaptobrevin, metazoa/fungi	3	0.726392	0.0027416	VAMP1, VAMP2, VAMP3	404	4	18559	34.4536	0.867058	0.0265142	1.57652	0.0229789
INTERPRO	IPR019805:Heat shock protein Hsp90, conserved site	Heat shock protein Hsp90, conserved site	3	0.726392	0.0027416	HSP90AA1, HSP90AB1, HSP90B1	404	4	18559	34.4536	0.867058	0.0265142	1.57652	0.0229789
GOTERM_CC_DIRECT	GO:0030018~Z disc	Z disc	9	2.17918	0.00478783	JUP, ACTN1, ATP2B4, HSPB1, FLNA, ACTN4, CRYAB, MYL12A, MYL12B	405	118	18224	3.43202	0.899629	0.0266671	1.57402	0.0214339
GOTERM_CC_DIRECT	GO:0097225~sperm midpiece	sperm midpiece	4	0.968523	0.00488535	SLC9A3R1, IFT81, IFT172, SQSTM1	405	16	18224	11.2494	0.904231	0.0268975	1.57029	0.0216191
[truncated: 791 more rows]

## Sheet: Supplementary Table 7
Supplementary Table 7: Proteins detected and quantified in apical and basal RPE EVs. Proteins with 2 peptides, relevant mass spectrometry FDR thresholds and present in > 1 sample are shown.
Apical EVs
Protein IDs	Protein name	Gene name
H0YHE2;Q8WYA0;F8W1J4;H0YIR4	Intraflagellar transport protein 81 homolog	IFT81
Q92485;F8VWW8;Q5T0Y8;F8VXS3	Acid sphingomyelinase-like phosphodiesterase 3b	SMPDL3B
[truncated: 182 more rows]

## Sheet: Supplementary Table 8
Supplementary Table 8: Proteins enriched in high-risk RPE apical and basal EVs compared to control RPE EVs at 1.5 fold change or higher
[truncated: 55 more rows]

[truncated: 1 more sheets: Supplementary Table 9]
